# Supplementary material for: Epigenetic and molecular coordination between HDAC2 and SMAD3-SKI regulates essential brain tumour stem cell characteristics
Source: Nat Commun. 2023 Aug 19;14:5051. doi: 10.1038/s41467-023-40776-y (PMC10439933; doi:10.1038/s41467-023-40776-y)
Supplement: Supplementary file 4 — Supplementary Data 1 [file 41467_2023_40776_MOESM4_ESM.xlsx]

## Sheet: treatment_wald_lt_0.05
RefSeq mRNA	gene name	ln(avg read count) in ctl	drug vs ctl FDR	drug vs ctl ln(FC)	More than one isoform affected	Symbol
NM_001287522	CDC25B	4.75069	1.09346e-31	-6.71928	D	CDC25B
NM_001308201	SS18	3.86979	7.94995e-05	-6.12107	D	SS18
NM_001284206	DCAF5	3.86991	2.31294e-05	-6.06321		DCAF5
NM_172198	KCND3	2.60602	0.000973083	-5.77111	D	KCND3
NM_021872	CDC25B	4.4357	4.81131e-24	-5.70262	D	CDC25B
NM_001005207	TRIM37	3.56392	5.01324e-06	-5.68979		TRIM37
NM_001144996	ITGA7	5.04525	7.92306e-06	-5.49178	D	ITGA7
NR_133897	KCTD10	2.85507	0.000693746	-5.27837	D	KCTD10
NM_001172569	MYD88	2.78571	0.00216797	-5.17173	D	MYD88
NM_001079539	XBP1	3.32467	0.00272935	-5.00948	D	XBP1
NM_001303106	CCDC138	2.71194	0.000276335	-5.00791		CCDC138
NM_022825	PORCN	2.69813	0.002427	-4.86315		PORCN
NM_001159700	FHL1	2.11233	0.000300941	-4.79638	D	FHL1
NM_005882	MAEA	2.36917	0.00115364	-4.73994	D	MAEA
NM_197964	FMC1	4.25022	5.95491e-09	-4.70009		FMC1
NM_001286790	CNOT6L	2.63969	0.0331654	-4.66324	D	CNOT6L
NM_001270508	TNFAIP3	3.04979	0.0361323	-4.64554	D	TNFAIP3
NM_001207074	FAM181A	2.67053	0.00183225	-4.55573		FAM181A
NM_001242832	ARFGAP2	1.55849	0.00472734	-4.50326	D	ARFGAP2
NM_005277	GPM6A	6.06037	0.000702526	-4.50186	D	GPM6A
NM_001172568	MYD88	3.03132	0.00481486	-4.50111	D	MYD88
NM_001199983	NDUFS1	4.31012	0.000222091	-4.36724	D	NDUFS1
NM_014860	SUPT7L	3.80183	0.0139683	-4.3548	D	SUPT7L
NM_001204868	STX16	2.54173	0.0155439	-4.3357	D	STX16
NM_001112719	LIMCH1	5.70201	0.000222718	-4.33443		LIMCH1
NM_001195214	YIPF6	2.28248	0.034953	-4.30399	D	YIPF6
NM_001143788	PPHLN1	3.6197	0.00490602	-4.30114	D	PPHLN1
NM_001286795	SPATA13	2.7956	0.00940149	-4.26955	D	SPATA13
NM_001142475	NREP	2.0656	3.28118e-05	-4.24316	D	NREP
NM_019014	POLR1B	2.78349	0.0330531	-4.23918	D	POLR1B
NM_018297	NGLY1	4.96057	0.000115577	-4.22232	D	NGLY1
NM_173690	SCAI	4.72199	0.00381958	-4.19415		SCAI
NR_033950	P2RX7	2.13194	0.000419131	-4.18553	D	P2RX7
NM_001277065	MFF	3.88327	0.00173719	-4.17686	D	MFF
NM_001141970	DAXX	1.78391	0.0332099	-4.16584	D	DAXX
NM_001278469	MON2	2.18576	0.0345877	-4.16522	D	MON2
NM_001184906	FBXL20	2.65866	0.0164819	-4.15565	D	FBXL20
NM_199004	ARRB2	2.52854	0.00369064	-4.11216	D	ARRB2
NM_001165031	DTYMK	2.58858	0.00244819	-4.09509	D	DTYMK
NM_001190801	PLK4	4.70111	0.00062408	-4.09275	D	PLK4
NM_203356	MIA2	2.02138	0.0203343	-4.07799	D	MIA2
NM_001243952	KIF2A	2.3399	0.00689764	-4.06727	D	KIF2A
NM_001282940	MDH1B	1.67443	0.024753	-4.03771	D	MDH1B
NM_001197325	ARNT	4.34879	0.00792175	-4.01844	D	ARNT
NM_001307922	RWDD4	4.49535	0.00614216	-3.97679	D	RWDD4
NM_001289092	HARS	2.53006	0.00789674	-3.97614	D	HARS
NM_015677	SH3YL1	1.75073	0.0356041	-3.96335	D	SH3YL1
NM_001284269	EFCAB11	2.35507	0.00596179	-3.92747	D	EFCAB11
NR_073481	ZNF689	1.86494	0.0207573	-3.90369	D	ZNF689
NR_036517	C17orf62	4.38339	0.0110627	-3.89558	D	CYBC1
NM_001288832	FCRLB	2.3411	0.028883	-3.89521	D	FCRLB
NM_001267048	KIAA1324	3.03072	0.0128992	-3.88674	D	KIAA1324
NM_001032381	PQBP1	4.15941	0.00919233	-3.88392	D	PQBP1
NM_001270450	UBE3B	3.50385	4.35254e-05	-3.87707	D	UBE3B
NM_145309	LRTOMT	3.55958	0.0095031	-3.86948	D	LRTOMT
NM_001257331	ARRB2	2.32987	0.00300556	-3.85857	D	ARRB2
NM_019616	F7	1.75574	0.010652	-3.81253	D	F7
NM_001318490	TRAPPC4	2.15135	0.00211764	-3.80724	D	TRAPPC4
NM_001098673	ATG101	4.27317	0.0157266	-3.80347	D	ATG101
NR_051971	CREM	1.88692	0.0164573	-3.78014	D	CREM
NM_001270574	CSNK1G3	2.43837	0.0212922	-3.77735	D	CSNK1G3
NM_001267057	CASP7	2.24847	0.00923736	-3.77702	D	CASP7
NM_001304450	ST8SIA1	3.97605	0.0115733	-3.75345	D	ST8SIA1
NM_033529	CDK11A	4.3323	0.00450876	-3.73835	D	CDK11A
NR_104104	PPP2R5E	3.65334	0.00887273	-3.71359	D	PPP2R5E
NM_001282995	ZNF133	1.55025	0.0421493	-3.71015	D	ZNF133
NM_025157	PXN	3.56115	0.00943709	-3.70308	D	PXN
NM_001317204	CXXC5	4.0232	0.0119941	-3.69971	D	CXXC5
NM_001135155	DPF1	4.66171	0.0155429	-3.67954	D	DPF1
NM_001317993	FAM114A2	4.18543	0.0427139	-3.66418	D	FAM114A2
NM_001308042	CFLAR	3.04298	0.0446476	-3.64235	D	CFLAR
NM_001172567	MYD88	4.05248	0.0272038	-3.62429	D	MYD88
NM_001025249	DUT	4.0397	0.0394364	-3.62058	D	DUT
NM_001489	NR6A1	2.72494	0.0420818	-3.61021	D	NR6A1
NM_001293237	MED15	1.69763	0.023517	-3.5827	D	MED15
NM_001256824	ZNF195	1.80297	0.0380986	-3.57776	D	ZNF195
NM_199121	VWA1	1.36609	0.0199342	-3.5741	D	VWA1
NM_001040162	METTL26	3.27781	0.0132777	-3.57205	D	METTL26
NR_024195	TOM1	3.88312	0.025255	-3.57169	D	TOM1
NM_001286487	TMEM87A	2.48512	0.100185	-3.56667	D	TMEM87A
NM_001128212	WDSUB1	2.92915	0.0495788	-3.56647	D	WDSUB1
NM_001304514	GALNT11	3.93067	0.0153762	-3.55034	D	GALNT11
NM_001319080	HMGA1	3.40817	0.00508286	-3.53136	D	HMGA1
NM_001256113	TDRP	3.48421	0.00862509	-3.52737	D	TDRP
NM_205860	NR5A2	2.69426	0.0115402	-3.52458	D	NR5A2
NM_001136494	C1orf198	2.11261	0.0562609	-3.52376	D	C1orf198
NM_025000	DCAF17	2.48683	0.102127	-3.518	D	DCAF17
NM_001286644	RFWD2	3.92536	0.028745	-3.51589	D	COP1
NM_001130048	DOCK9	2.23938	0.0263905	-3.51167	D	DOCK9
NR_135169	SHE	1.95045	0.00306519	-3.50847	D	SHE
NM_001146103	PARP9	3.33599	0.000552491	-3.47994	D	PARP9
NR_134300	IDI1	5.14377	0.0124366	-3.46904	D	IDI1
NM_001258323	TP53I11	3.41378	0.044986	-3.46229	D	TP53I11
NM_182683	UPK3B	2.46319	0.0162821	-3.4247	D	UPK3B
NM_003032	ST6GAL1	3.94284	0.0217663	-3.42178	D	ST6GAL1
NM_001304811	C12orf4	2.29155	0.170712	-3.40338	D	C12orf4
NM_033338	CASP7	3.09343	0.0336018	-3.40141	D	CASP7
NM_001271014	KTN1	4.20177	0.0441414	-3.39009	D	KTN1
NR_052019	SNAPIN	3.39256	0.00122861	-3.38938		SNAPIN
NM_001257212	FGF1	3.3783	0.0427898	-3.3851	D	FGF1
NR_110173	U2AF1L4	2.94345	0.00257985	-3.37914	D	U2AF1L4
NM_001178092	BCAT1	3.59447	0.0133382	-3.36223	D	BCAT1
NR_073555	CDK5RAP2	3.4259	0.12802	-3.36014	D	CDK5RAP2
NM_024664	PPCS	3.43997	0.00584096	-3.35939	D	PPCS
NM_201515	PPHLN1	2.42977	0.0244469	-3.32952	D	PPHLN1
NM_173831	ZNF707	3.21234	0.0200582	-3.32807	D	ZNF707
NM_001318517	CDC16	2.76132	0.10906	-3.32733	D	CDC16
NM_001318931	RPE	2.1291	0.0546121	-3.30852	D	RPE
NM_001014841	NCDN	4.41244	0.0873044	-3.3021	D	NCDN
NM_052900	CSMD3	2.4959	0.0623657	-3.28928	D	CSMD3
NM_001305564	TXNL4A	3.54105	0.0268262	-3.27407	D	TXNL4A
NM_001278312	NUP155	2.09433	0.0933086	-3.2667	D	NUP155
NR_048556	TSN	3.25785	0.0476857	-3.26383	D	TSN
NM_000514	GDNF	1.52903	0.0439401	-3.23857	D	GDNF
NM_006150	PRICKLE3	3.54133	0.0274258	-3.23597	D	PRICKLE3
NM_001161426	ZNF610	3.10907	0.0621402	-3.23558	D	ZNF610
NM_130831	OPA1	4.30276	0.0807802	-3.2316	D	OPA1
NM_001136504	SYT2	1.38295	0.00423721	-3.22994	D	SYT2
NR_130138	HS3ST3B1	2.02854	0.0109603	-3.22869	D	HS3ST3B1
NM_001014837	CUTA	3.73051	0.0297834	-3.22547	D	CUTA
NM_001314033	ZNF526	2.76847	0.0032259	-3.21392		ZNF526
NM_001317954	GIN1	3.23784	0.00913144	-3.20816	D	GIN1
NM_001307977	WDR74	3.77002	0.0518526	-3.20608	D	WDR74
NM_001277815	YTHDF3	2.1439	0.137931	-3.17584	D	YTHDF3
NR_134954	ITGB1BP1	2.82746	0.00572647	-3.17416	D	ITGB1BP1
NM_001008726	WDR89	2.13771	0.0934503	-3.142	D	WDR89
NM_001272011	MOK	3.08115	0.024292	-3.13671	D	MOK
NM_001287582	CDC25C	4.91168	0.0190326	-3.1325	D	CDC25C
NM_001793	CDH3	1.87779	0.0437781	-3.1162	D	CDH3
NR_134898	DGUOK	1.77223	0.0473158	-3.08874	D	DGUOK
NR_130765	BISPR	1.87097	0.0337038	-3.07822	D	BISPR
NM_001122631	CDKN1C	3.10102	0.0277299	-3.06054	D	CDKN1C
NM_001286524	CENPW	2.65244	0.000975365	-3.03847		CENPW
NR_040083	ZNF195	3.09226	0.0104965	-3.02731	D	ZNF195
NM_001207042	PRMT1	1.77901	0.0483743	-2.99011	D	PRMT1
NM_001297611	TMCC2	1.79528	0.116006	-2.98074	D	TMCC2
NM_001271698	ABCB7	1.93597	0.108652	-2.97965	D	ABCB7
NM_001001433	STX16	2.54321	0.0719137	-2.96818	D	STX16
NM_001145103	SMAD3	4.79395	0.0516006	-2.96534	D	SMAD3
NM_001286249	HAGH	1.85689	0.0261117	-2.96524	D	HAGH
NM_001242377	DCP2	2.46846	0.241935	-2.95936	D	DCP2
NM_001252612	ZNF638	3.21545	0.0278993	-2.94498	D	ZNF638
NM_001283007	ZNF133	1.64323	0.146129	-2.94485	D	ZNF133
NR_073545	RAB4A	3.2044	0.0490359	-2.9434	D	RAB4A
NM_001271664	GOLGA6L1	3.11877	0.0210073	-2.93968	D	GOLGA6L1 (includes others)
NM_001288622	ICA1L	4.80908	0.0391891	-2.92865	D	ICA1L
NM_001206902	TAX1BP1	2.06319	0.103366	-2.92588	D	TAX1BP1
NM_001170720	BCAR1	2.68872	0.0106269	-2.90327	D	BCAR1
NM_001135752	ECD	2.54369	0.0483508	-2.89537	D	ECD
NM_001037537	PHYH	2.36549	0.0100921	-2.86933	D	PHYH
NM_001258006	COPS4	1.74026	0.101273	-2.85697	D	COPS4
NM_001305563	TXNL4A	2.56393	0.030189	-2.85579	D	TXNL4A
NM_015700	NFU1	2.47313	0.0297724	-2.84667	D	NFU1
NM_031458	PARP9	2.80806	0.00636563	-2.84025	D	PARP9
NM_001449	FHL1	3.95714	0.204248	-2.81755	D	FHL1
NM_001364	DLG2	3.68918	0.121506	-2.80675	D	DLG2
NR_027365	RHNO1	1.70712	0.163767	-2.80576	D	RHNO1
NM_001001655	ALKBH2	2.49053	0.197607	-2.80513	D	ALKBH2
NM_001317981	RPL26L1	1.80453	0.145955	-2.79283	D	RPL26L1
NM_001313896	CDK11A	3.11994	0.00894108	-2.78914	D	CDK11A
NM_001276722	C11orf74	2.81669	0.0280124	-2.78788	D	C11orf74
NM_025124	TMEM134	3.6393	0.115759	-2.77652	D	TMEM134
NM_001318474	ZFP1	1.8932	0.248832	-2.77348	D	ZFP1
NM_001286497	PIF1	2.05687	0.0858418	-2.76894	D	PIF1
NM_001098791	MID1IP1	2.48924	0.227188	-2.76554	D	MID1IP1
NR_134984	PABPC1L	5.02993	0.0642249	-2.75343	D	PABPC1L
NM_002956	CLIP1	5.36109	0.0891883	-2.75135	D	CLIP1
NM_001007102	L3MBTL3	3.35929	0.166076	-2.74834	D	L3MBTL3
NM_001317205	CXXC5	1.78179	0.106086	-2.74581	D	CXXC5
NM_001077426	ZNF586	3.76378	0.00935255	-2.73483	D	ZNF586
NM_001282434	HES6	1.92629	0.0909142	-2.72799	D	HES6
NM_001160302	SYNJ1	3.56845	0.208278	-2.70861	D	SYNJ1
NM_001318863	DGUOK	2.72002	0.0433605	-2.69457	D	DGUOK
NM_001291656	ARMC9	5.15411	0.0846558	-2.69097	D	ARMC9
NM_001301139	SGCE	4.95644	0.0437781	-2.68128	D	SGCE
NM_001166038	ZNF260	4.73667	0.0626414	-2.63467	D	ZNF260
NM_138460	CMTM5	1.70011	0.0179761	-2.63004	D	CMTM5
NM_001270449	UBE3B	3.60397	0.00901233	-2.62692	D	UBE3B
NM_001144003	SLITRK2	4.56441	0.312696	-2.60216	D	SLITRK2
NM_005718	ARPC4	3.69083	0.274039	-2.5977	D	ARPC4
NM_001290083	ZNF627	2.83904	0.0453211	-2.59691	D	ZNF627
NM_001287188	ODC1	3.77424	0.0330537	-2.59484	D	ODC1
NM_001002876	CENPM	1.36447	0.0489902	-2.59458	D	CENPM
NR_126520	LYRM1	1.48089	0.0792314	-2.59077	D	LYRM1
NM_001013031	SORCS1	1.76156	0.251203	-2.57771	D	SORCS1
NM_001039706	CFAP69	3.22083	0.0294861	-2.57687	D	CFAP69
NM_001253861	MND1	1.85477	0.0270678	-2.56986	D	MND1
NR_038274	LINC00933	2.79409	0.0365926	-2.56724	D	LINC00933
NM_001144892	FGF1	5.79819	0.0115729	-2.56332	D	FGF1
NR_110708	LINC01534	2.54877	0.0183179	-2.55986	D	LINC01534
NR_037903	BHLHE40-AS1	2.53902	0.0506198	-2.50979	D	BHLHE40-AS1
NM_005312	RAPGEF1	5.31651	0.0547397	-2.50043	D	RAPGEF1
NM_012201	GLG1	5.28683	0.103277	-2.47015	D	GLG1
NM_001305004	PLP1	3.41849	0.231174	-2.45529	D	PLP1
NM_001318238	ZNF821	2.61019	0.0550626	-2.44545	D	ZNF821
NM_001242786	BRF1	1.51694	0.215036	-2.44544	D	BRF1
NM_001276458	ELF2	2.32421	0.289584	-2.43405	D	ELF2
NM_001098637	PWWP2B	4.33527	0.0576211	-2.41856	D	PWWP2B
NR_052013	NBAS	1.93655	0.286927	-2.40868	D	NBAS
NM_001314020	CPNE5	1.23348	0.176389	-2.39722	D	CPNE5
NM_024933	ANKRD53	1.42373	0.104961	-2.38051	D	ANKRD53
NR_132349	CLTA	1.53162	0.211148	-2.3763	D	CLTA
NM_001317982	RPL26L1	1.66295	0.297285	-2.37468	D	RPL26L1
NM_199294	APITD1-CORT/CENPS	3.41745	0.0576717	-2.36474	D	CENPS/CENPS-CORT
NR_024603	MPDU1	4.5627	0.122994	-2.35513	D	MPDU1
NM_001145049	GPN1	4.11705	0.0533957	-2.35451	D	GPN1
NM_016820	OGG1	3.6966	0.0385764	-2.34997	D	OGG1
NM_001281528	PSME1	3.69611	0.0489699	-2.33653	D	PSME1
NM_001287485	C6orf48	2.44581	0.174555	-2.32381	D	C6orf48
NM_001174159	SH2D4A	1.46464	0.132814	-2.31799	D	SH2D4A
NM_001313900	NFE2L2	5.63289	0.0280687	-2.31179	D	NFE2L2
NM_001271845	TBC1D16	3.87504	0.394913	-2.31042	D	TBC1D16
NM_001177358	GPR137	4.28747	0.0987598	-2.29823	D	GPR137
NM_001169110	SCO2	1.4233	0.165791	-2.29432	D	SCO2
NR_026735	GPN1	4.02503	0.0500187	-2.29194	D	GPN1
NM_133342	RAD17	4.34488	0.124643	-2.28287	D	RAD17
NM_001303440	HEXIM2	3.1787	0.0470901	-2.2766	D	HEXIM2
NM_201382	PLEC	2.54383	0.421611	-2.27582	D	PLEC
NM_001206702	SP100	1.95337	0.212099	-2.26464	D	SP100
NM_177403	RAB7B	3.0049	0.212245	-2.24677	D	RAB7B
NM_001287010	GLIPR2	3.3383	0.0481571	-2.23933	D	GLIPR2
NM_001178129	SEMA3E	2.21065	0.0458016	-2.23134	D	SEMA3E
NM_001318122	AK1	1.40491	0.299886	-2.23016	D	AK1
NM_001282174	MSL3	1.48948	0.29178	-2.22692	D	MSL3
NR_134658	MRPL48	3.61312	0.038422	-2.17984	D	MRPL48
NM_153021	PLB1	2.45683	0.117586	-2.15288	D	PLB1
NR_024194	TOM1	1.49111	0.305903	-2.11101	D	TOM1
NM_001270876	MEAF6	3.25644	0.039637	-2.09691	D	MEAF6
NM_001163811	WDR81	1.38204	0.320959	-2.04964	D	WDR81
NM_001167601	NEU4	2.30471	0.131062	-2.04325	D	NEU4
NR_073413	TMEM134	2.54855	0.203004	-2.0336	D	TMEM134
NR_111004	MIR99AHG	2.4321	0.288833	-2.0274	D	MIR99AHG
NM_001202429	ASB2	3.0503	0.0499665	-2.02699	D	ASB2
NM_213646	WARS	3.79813	0.126653	-2.02174	D	WARS
NM_001204136	MBD1	4.47562	0.0553522	-2.00788	D	MBD1
NM_172390	NFATC1	3.18874	0.0739644	-1.98564	D	NFATC1
NM_001105208	LAMA4	4.05518	0.0918151	-1.97269	D	LAMA4
NM_001303523	TOX4	2.31626	0.471228	-1.96956	D	TOX4
NM_003186	TAGLN	4.90799	0.0014129	-1.96188		TAGLN
NM_001184939	EPB41L5	2.24988	0.188671	-1.93944	D	EPB41L5
NM_201383	PLEC	6.10617	0.0870222	-1.93705	D	PLEC
NM_001271868	GTF2H3	1.37151	0.301715	-1.90843	D	GTF2H3
NM_001081559	CPSF4	3.89578	0.534852	-1.90322	D	CPSF4
NM_001304837	OGFOD2	2.04835	0.223366	-1.90271	D	OGFOD2
NM_001258015	FDXR	1.28658	0.291665	-1.86912	D	FDXR
NM_001202858	ECM1	1.18006	0.317445	-1.84551	D	ECM1
NM_052889	CARD16	1.10416	0.240753	-1.84253	D	CARD16
NM_001144890	SLC23A3	2.06259	0.224098	-1.82897	D	SLC23A3
NM_181676	PPP2R2B	2.77667	0.34102	-1.82733	D	PPP2R2B
NM_182756	SPDYA	1.31761	0.294904	-1.8195	D	SPDYA
NM_001315531	RPL26	3.02887	0.089335	-1.80511	D	RPL26
NM_001256505	CADM2	2.43623	0.3724	-1.8014	D	CADM2
NR_046335	FAM193A	1.4328	0.515256	-1.79503	D	FAM193A
NM_006775	QKI	6.17102	0.17394	-1.78072	D	QKI
NM_176795	HRAS	4.32832	0.0340455	-1.77825	D	HRAS
NR_073542	MOK	1.8608	0.346818	-1.74025	D	MOK
NR_038328	TEKT4P2	1.04609	0.313614	-1.73232	D	TEKT4P2
NM_152737	RNF182	1.55744	0.518912	-1.71568	D	RNF182
NM_001300976	ANKRD42	4.3491	0.296373	-1.7131	D	ANKRD42
NM_015590	GPATCH4	1.50097	0.572553	-1.70915	D	GPATCH4
NM_001286479	ARHGAP11A	3.12099	0.497768	-1.70882	D	ARHGAP11A
NM_024944	CHODL	5.56678	0.00114457	-1.67165		CHODL
NM_001301371	OAZ3	1.13391	0.465043	-1.65891	D	OAZ3
NM_001190879	ORC4	1.28422	0.522818	-1.65503	D	ORC4
NM_001204089	MINOS1-NBL1/NBL1	1.43086	0.51611	-1.65184	D	MICOS10-NBL1/NBL1
NM_001317930	RANGAP1	6.44544	4.67674e-06	-1.63726	D	RANGAP1
NM_177937	GOLM1	1.9414	0.590381	-1.62063	D	GOLM1
NM_175605	IFT88	2.80467	0.603491	-1.60826	D	IFT88
NM_080631	VPS41	1.3249	0.526601	-1.59408	D	VPS41
NM_001317940	BNC2	4.63403	0.411359	-1.5837	D	BNC2
NM_207297	MBNL1	4.67026	0.548794	-1.5831	D	MBNL1
NM_001199400	NEK1	5.39431	0.0770086	-1.57331	D	NEK1
NM_001286258	PKNOX1	2.31401	0.49046	-1.56796	D	PKNOX1
NM_001010926	HES5	4.11085	0.00189766	-1.55003		HES5
NM_052953	LRRC3B	3.37361	0.107576	-1.54802	D	LRRC3B
NM_018916	PCDHGA3	1.26569	0.483711	-1.54717	D	PCDHGA3
NM_001242598	TMEM147	3.03975	0.165111	-1.54229	D	TMEM147
NM_001318334	CCDC157	1.33164	0.516956	-1.53395	D	CCDC157
NM_001178046	MX1	1.17815	0.520875	-1.52052	D	MX1
NM_080702	BAG6	1.8155	0.530112	-1.50234	D	BAG6
NM_001006683	SPIN2A/SPIN2B	2.56959	0.417771	-1.49514	D	SPIN2A/SPIN2B
NM_015840	ADAR	6.67421	0.163672	-1.45933	D	ADAR
NM_016821	OGG1	5.80774	0.0308023	-1.45636	D	OGG1
NM_001163151	ETV1	1.09067	0.523066	-1.44951	D	ETV1
NM_001272068	SHISA5	4.52116	0.00973395	-1.44708	D	SHISA5
NM_001040161	METTL26	4.09501	0.138377	-1.44684	D	METTL26
NM_001199729	MSRA	4.77762	0.0153968	-1.43952	D	MSRA
NM_001042762	FIGNL1	1.23727	0.573679	-1.42835	D	FIGNL1
NM_001206940	AGER	2.32448	0.548117	-1.42801	D	AGER
NM_001135214	GIT2	2.63791	0.662283	-1.41072	D	GIT2
NM_001190828	FCGR2B	1.3163	0.458093	-1.40603	D	FCGR2B
NM_181831	NF2	4.60732	0.117395	-1.40436	D	NF2
NM_001258354	EFTUD2	1.06471	0.587424	-1.40355	D	EFTUD2
NM_001161417	GPR17	3.17277	0.0249774	-1.39764	D	GPR17
NM_014504	RABGEF1	6.21753	0.0643436	-1.39641	D	RABGEF1
NM_001012411	SGO1	3.72112	0.0200049	-1.39589	D	SGO1
NM_001304353	CHCHD5	1.21528	0.600707	-1.38291	D	CHCHD5
NM_001197124	IRF3	0.917399	0.520942	-1.37344	D	IRF3
NR_026982	RPL23AP82	5.73191	0.0194351	-1.35058	D	RPL23AP82
NM_001101653	COMMD9	1.02731	0.586193	-1.34292	D	COMMD9
NM_001289168	ZNF227	2.83436	0.629984	-1.31501	D	ZNF227
NM_020882	COL20A1	9.13271	0.0668326	-1.29281	D	COL20A1
NM_001033605	BBS9	1.46825	0.667846	-1.27382	D	BBS9
NM_001042540	NCBP2	5.95023	0.0535276	-1.27195	D	NCBP2
NM_001304722	PLEKHO1	5.36175	0.136869	-1.26537	D	PLEKHO1
NM_001204856	SCNM1	4.80721	0.0341244	-1.26131	D	SCNM1
NM_178013	PRIMA1	3.0493	0.0441707	-1.25809	D	PRIMA1
NR_028137	SLC26A4-AS1	4.7386	0.00051755	-1.25794		SLC26A4-AS1
NM_001017957	OS9	4.97949	0.00201693	-1.23745	D	OS9
NM_022067	VIPAS39	2.21937	0.601713	-1.23615	D	VIPAS39
NM_001199012	STPG1	2.42239	0.549485	-1.23304	D	STPG1
NM_001308139	ZBTB8OS	4.78831	0.0551648	-1.21665	D	ZBTB8OS
NM_001193646	ATF5	5.7201	0.000109279	-1.2028	D	ATF5
NM_004767	GPR37L1	4.66501	3.8444e-06	-1.19862		GPR37L1
NM_153186	KANK1	6.46491	1.08931e-06	-1.19295	D	KANK1
NM_001167912	VEPH1	2.52327	0.56351	-1.18846	D	VEPH1
NM_001256892	SRI	6.82258	9.04675e-06	-1.18412	D	SRI
NM_173626	SLC26A11	2.35426	0.705825	-1.17927	D	SLC26A11
NM_005132	REC8	3.28476	0.361634	-1.17857	D	REC8
NR_033386	KLHDC9	1.92706	0.560989	-1.17263	D	KLHDC9
NR_108061	VIM-AS1	1.01397	0.630506	-1.16471	D	VIM-AS1
NM_001012413	SGO1	3.82515	0.0235924	-1.1607	D	SGO1
NM_001077195	ZNF436	6.72953	1.19215e-05	-1.15965		ZNF436
NM_001287430	UPP1	1.72557	0.638612	-1.15462	D	UPP1
NM_001314017	CPNE5	4.33989	0.0142504	-1.1507	D	CPNE5
NR_134912	LOC102724360	1.13973	0.616466	-1.14995	D	HOMER3-AS1
NR_122122	TSL	4.42831	0.0172219	-1.14024	D	TSL
NM_012333	MYCBP	6.41034	0.0281405	-1.12803	D	MYCBP
NM_001278913	ELN	2.25149	0.728579	-1.12514	D	ELN
NM_001142451	SPNS1	5.379	0.0404515	-1.11865	D	SPNS1
NM_022147	RTP4	3.83897	0.0189569	-1.11859	D	RTP4
NM_001286697	ZNF79	1.86952	0.628291	-1.1181	D	ZNF79
NM_001297441	PDE4B	6.1837	0.0814669	-1.11643	D	PDE4B
NM_025113	RUBCNL	5.62571	0.000673926	-1.11396	D	RUBCNL
NM_001282383	PTTG1	4.46487	0.0452712	-1.10192	D	PTTG1
NR_073525	LRRC6	0.776259	0.616567	-1.10052	D	LRRC6
NR_038131	UNK	5.88905	3.45929e-15	-1.09926		UNK
NM_002462	MX1	1.59244	0.577611	-1.0971	D	MX1
NM_033319	CENPL	5.67603	7.82633e-05	-1.09544		CENPL
NM_004673	ANGPTL1	5.83347	0.0068341	-1.09319	D	ANGPTL1
NM_001171617	PREPL	7.00436	0.149621	-1.09304	D	PREPL
NM_006452	PAICS	7.66217	0.000124171	-1.08496		PAICS
NM_001145309	LRTOMT	0.845771	0.654761	-1.08389	D	LRTOMT
NM_173157	NR4A1	6.14519	0.000766675	-1.07394	D	NR4A1
NM_001256430	STON2	2.10357	0.595764	-1.07381	D	STON2
NM_001197323	HIRIP3	4.48928	0.00363118	-1.05538	D	HIRIP3
NM_024832	RIN3	5.21619	0.0384213	-1.0535	D	RIN3
NM_001271837	RCN2	5.15072	0.0262196	-1.05336	D	RCN2
NM_001160266	RPAIN	3.94555	0.136781	-1.04933	D	RPAIN
NM_001037304	THYN1	4.81602	0.00507145	-1.04883	D	THYN1
NM_203464	AK4	5.77618	0.430341	-1.04827	D	AK4
NR_125790	CCND2-AS1	3.98708	0.00372047	-1.03918		CCND2-AS1
NR_125371	POLR2F	4.72261	0.0181426	-1.03389	D	POLR2F
NR_038192	DHPS	4.44219	0.0515756	-1.03332	D	DHPS
NM_001256277	RAB34	3.3822	0.726347	-1.03259	D	RAB34
NM_145000	RANBP3L	2.02156	0.563954	-1.03208	D	RANBP3L
NM_020140	ANKS1B	2.66475	0.457914	-1.02879	D	ANKS1B
NM_080658	ACY3	3.85565	0.0300555	-1.02374	D	ACY3
NM_004031	IRF7	4.60194	0.184037	-1.02343	D	IRF7
NM_001303253	ACAT2	5.25738	0.000158548	-1.01872	D	ACAT2
NM_024917	TRMT2B	5.18069	0.00697048	-1.01472	D	TRMT2B
NM_001039762	FAM196A	8.19943	0.00304711	-1.01107		INSYN2
NR_104194	PSMB3	4.65955	0.00354221	-1.00983	D	PSMB3
NM_002606	PDE9A	5.31632	0.168688	-1.00886	D	PDE9A
NM_001082967	FAM19A5	5.61689	0.000210942	-1.00425	D	TAFA5
NR_105033	TPD52	1.5275	0.609666	-1.00084	D	TPD52
NR_026830	SATB2-AS1	5.02309	0.00181626	-0.996745		SATB2-AS1
NM_001304525	MAD1L1	0.938118	0.638415	-0.992858	D	MAD1L1
NM_138565	CTTN	7.0312	0.0244262	-0.987604	D	CTTN
NM_080611	DUSP15	4.86239	0.000139597	-0.985256		DUSP15
NM_001258029	GSN	6.56473	0.463483	-0.984454	D	GSN
NM_001003696	ATP5J	5.32819	0.0260274	-0.975575	D	ATP5PF
NM_001017956	OS9	7.59604	6.58536e-05	-0.973829	D	OS9
NM_001257207	FGF1	6.24827	0.00749474	-0.970769	D	FGF1
NM_203467	LRR1	4.94656	0.00921303	-0.970748	D	LRR1
NM_001199175	MLST8	5.05104	9.39743e-05	-0.969469	D	MLST8
NM_001282939	STIL	4.79849	0.622924	-0.960904	D	STIL
NM_001291582	RABEP1	4.21132	0.00754419	-0.960435	D	RABEP1
NM_001308353	RAMP1	1.61396	0.698954	-0.958735	D	RAMP1
NM_001256534	SLC25A1	4.88675	0.00435674	-0.958434	D	SLC25A1
NR_024360	ZFHX4-AS1	5.05023	6.8074e-07	-0.954414		ZFHX4-AS1
NM_001098802	CEP78	5.80999	0.00855328	-0.949642	D	CEP78
NM_001272067	SHISA5	6.862	2.18663e-07	-0.948669	D	SHISA5
NR_110716	LINC01351	4.30059	0.00770732	-0.947375	D	LINC01351
NM_139201	GIT2	4.94307	2.00219e-05	-0.941235	D	GIT2
NM_203401	STMN1	5.395	0.000113392	-0.938605	D	STMN1
NR_033716	SNX7	4.42088	0.0403036	-0.937841	D	SNX7
NM_006441	MTHFS	4.70795	0.0326297	-0.936517	D	MTHFS
NM_001281447	GTF2IRD2/GTF2IRD2B	5.41705	3.67613e-08	-0.933932	D	GTF2IRD2/GTF2IRD2B
NM_005891	ACAT2	7.70253	0.000145592	-0.933829	D	ACAT2
NM_021974	POLR2F	7.34529	6.81866e-06	-0.932265	D	POLR2F
NM_004508	IDI1	7.1404	2.25263e-08	-0.931689	D	IDI1
NM_001098210	CTNNB1	8.92318	6.08398e-13	-0.931682	D	CTNNB1
NM_001281768	ADCY1	4.1443	0.0369209	-0.925895	D	ADCY1
NM_001135654	PABPC4	5.97072	0.0226625	-0.924752	D	PABPC4
NM_001100619	CABLES1	5.205	0.000301331	-0.921808		CABLES1
NM_022143	LRRC4	7.08694	7.03487e-06	-0.919553		LRRC4
NM_001161354	PLEKHA4	5.80566	0.00233374	-0.917495	D	PLEKHA4
NR_104318	NUBP2	6.30074	0.00118373	-0.914494		NUBP2
NM_199131	VAX1	5.90066	5.61905e-06	-0.912381	D	VAX1
NM_032738	FCRLA	2.85987	0.574095	-0.910641	D	FCRLA
NR_027378	UG0898H09	6.91198	0.000828015	-0.907107		NKAIN3-IT1
NM_001289399	SMARCA2	6.50856	3.69037e-09	-0.906039	D	SMARCA2
NM_001161331	SSH1	5.51254	0.0169559	-0.904612	D	SSH1
NM_001282279	PYCR1	5.36881	0.0318498	-0.902576	D	PYCR1
NM_001142773	PCDH15	2.03577	0.774849	-0.902527	D	PCDH15
NM_001258389	FAM173B	2.04138	0.78301	-0.901751	D	ATPSCKMT
NM_001282673	FAAP20	4.0107	0.0257409	-0.89946	D	FAAP20
NM_001256165	TMCO1	5.17601	0.00290147	-0.89392	D	TMCO1
NR_125440	CTPS1	5.42051	0.0562991	-0.89372	D	CTPS1
NM_002982	CCL2	5.93221	0.222726	-0.892809	D	CCL2
NM_001129994	KCTD15	6.81828	0.00212707	-0.891623	D	KCTD15
NM_198336	INSIG1	6.63425	1.02529e-05	-0.890991	D	INSIG1
NM_005517	HMGN2	9.84414	0.00046944	-0.885544		HMGN2
NM_012237	SIRT2	5.24884	0.00554454	-0.881846	D	SIRT2
NM_033000	GTF2I	8.5898	6.94038e-07	-0.878296	D	GTF2I
NM_001304523	MAD1L1	6.61402	0.0298962	-0.877762	D	MAD1L1
NM_001012410	SGO1	4.3866	0.0411176	-0.875299	D	SGO1
NM_001258022	GRIA1	7.19456	0.0121735	-0.873887	D	GRIA1
NM_001304361	CKAP2L	3.43045	0.721867	-0.87344	D	CKAP2L
NR_122112	LINC01296	4.56524	0.00346906	-0.871175		DUXAP9
NM_021953	FOXM1	7.43144	0.0342222	-0.870807	D	FOXM1
NM_138408	GTF3C6	6.00443	0.000590702	-0.86945		GTF3C6
NM_001244972	NRP1	1.26976	0.749652	-0.868782	D	NRP1
NM_001256163	BIRC2	4.98745	0.0578259	-0.868107	D	BIRC2
NM_003600	AURKA	5.05567	0.0186069	-0.866446	D	AURKA
NM_001136202	ISOC2	5.34058	0.000901428	-0.866012	D	ISOC2
NM_182498	ZNF428	7.51955	2.71764e-07	-0.864154		ZNF428
NM_001025071	RPS14	4.30889	0.015658	-0.863036	D	RPS14
NM_001282414	PPP1R7	6.35054	1.90317e-10	-0.862969	D	PPP1R7
NM_001301687	GBX2	5.2179	0.161402	-0.861756	D	GBX2
NM_194301	RALGAPA1	0.923163	0.784257	-0.861587	D	RALGAPA1
NM_016941	DLL3	5.87345	0.137245	-0.861347	D	DLL3
NM_001304533	NKAIN3	4.80429	0.00558573	-0.860336	D	NKAIN3
NM_007152	ZNF195	5.96376	0.030139	-0.857661	D	ZNF195
NM_004753	DHRS3	1.34972	0.645336	-0.856831	D	DHRS3
NM_001003794	MGLL	7.96798	0.0630705	-0.855427	D	MGLL
NM_001199461	PDCD2	4.57384	0.0173574	-0.85126	D	PDCD2
NM_001002248	ANAPC11	5.39234	0.00215684	-0.849062	D	ANAPC11
NM_016055	MRPL48	5.7933	0.0054453	-0.848381	D	MRPL48
NM_018269	ADI1	7.19291	0.000551758	-0.848335	D	ADI1
NM_001256945	FAAP20	4.37273	0.0178187	-0.842344	D	FAAP20
NM_001110792	MECP2	5.02099	0.00200793	-0.842301		MECP2
NM_001025616	ARHGAP24	1.71096	0.674221	-0.842055	D	ARHGAP24
NM_001271918	SEC11A	5.7979	0.000802734	-0.841844		SEC11A
NM_182501	MTERF4	5.52181	2.78044e-05	-0.840494		MTERF4
NM_001177802	RANGRF	4.92582	0.0316665	-0.839737	D	RANGRF
NM_001288780	MARCH10	4.39079	0.0148698	-0.839077	D	MARCH10
NM_001173523	PCDH7	6.79563	0.439183	-0.83887	D	PCDH7
NM_001145115	PPP1R3G	4.2379	0.00536689	-0.838693	D	PPP1R3G
NM_032110	DMRTA2	4.41513	0.0018228	-0.83832		DMRTA2
NM_001178094	BCAT1	7.66044	1.99768e-07	-0.837806	D	BCAT1
NM_001164410	CDK5	5.45774	0.00307392	-0.83754		CDK5
NM_001008744	TDP1	5.85501	0.00543481	-0.837343	D	TDP1
NM_181799	UBE2C	3.43767	0.460262	-0.836309	D	UBE2C
NM_001290	LDB2	6.3231	0.043829	-0.83621	D	LDB2
NM_001289400	SMARCA2	4.49384	0.0210078	-0.834387	D	SMARCA2
NM_001300833	FRMD8	6.81826	0.024994	-0.833082	D	FRMD8
NM_001319187	HDGF	8.56991	7.60071e-10	-0.827983	D	HDGF
NM_021165	BRINP2	4.98006	0.065142	-0.827137	D	BRINP2
NM_033025	SYDE1	7.31715	5.51672e-07	-0.826567		SYDE1
NM_021642	FCGR2A	5.90447	0.296373	-0.826514	D	FCGR2A
NM_002861	PCYT2	7.12358	1.88038e-11	-0.825779		PCYT2
NM_001287487	C6orf48	4.55537	0.0160756	-0.825356	D	C6orf48
NM_001100407	C17orf62	1.93091	0.801033	-0.824033	D	CYBC1
NM_015428	ZNF473	6.28672	0.00174539	-0.823875		ZNF473
NM_001312647	UBE2K	5.29839	0.702231	-0.82073	D	UBE2K
NR_103854	LINC01301	4.94524	0.0270678	-0.820138	D	LINC01301
NM_001290327	EFCAB2	5.16622	0.00751884	-0.819969	D	EFCAB2
NM_001199196	ARMC6	5.45166	0.00754487	-0.818771	D	ARMC6
NM_057162	KLHL4	6.27406	6.05574e-09	-0.818718	D	KLHL4
NR_110152	ZNF585A	4.23122	0.0130444	-0.818043	D	ZNF585A
NM_001129995	KCTD15	6.89113	0.023152	-0.81684	D	KCTD15
NM_014800	ELMO1	5.93114	0.00867016	-0.813137	D	ELMO1
NM_025029	MZT2B	7.53863	5.0348e-10	-0.809724		MZT2B
NR_030725	RCC1	5.94489	0.000553581	-0.808058	D	RCC1
NM_001198773	PI4KB	6.83618	4.05216e-07	-0.808022		PI4KB
NM_001063	TF	5.66961	0.0174573	-0.807967	D	TF
NM_020418	PCBP4	5.29638	0.00231738	-0.806505	D	PCBP4
NM_175630	DNMT3A	3.47023	0.174234	-0.806009	D	DNMT3A
NM_001141945	ACTA2	4.85732	0.00322004	-0.80534		ACTA2
NM_033011	PLAT	6.32765	2.10168e-05	-0.804696		PLAT
NM_007001	SLC35D2	6.09231	1.70918e-05	-0.804357	D	SLC35D2
NM_017900	AURKAIP1	5.18088	0.000662779	-0.804329	D	AURKAIP1
NM_016598	ZDHHC3	6.21978	0.00122861	-0.804134		ZDHHC3
NM_020904	PLEKHA4	7.64144	0.000213536	-0.80367	D	PLEKHA4
NM_021121	EEF1B2	8.01187	3.39407e-09	-0.802126		EEF1B2
NM_014587	SOX8	8.67316	0.000536127	-0.80132		SOX8
NM_001010986	ATP11C	6.51088	0.148923	-0.80129	D	ATP11C
NR_027260	RN7SL2	7.38048	0.0229148	-0.800817	D	RN7SL2
NM_181306	MRPL52	0.859456	0.788728	-0.800375	D	MRPL52
NM_001243089	FOXM1	7.73959	0.000694041	-0.800164	D	FOXM1
NM_001288799	MCRIP1	4.51877	0.138323	-0.798939	D	MCRIP1
NM_024053	CENPM	6.43258	0.00166755	-0.798385	D	CENPM
NM_001267776	IFT20	4.82915	0.226453	-0.798042	D	IFT20
NM_001044370	MPPED1	5.69277	0.0548835	-0.797585	D	MPPED1
NM_198175	NME1	5.52431	2.4905e-05	-0.795705	D	NME1
NM_001536	PRMT1	6.7927	1.66014e-05	-0.794354	D	PRMT1
NM_001172428	KLHL7	6.06361	1.61398e-07	-0.793785	D	KLHL7
NM_016406	UFC1	7.42835	9.95654e-13	-0.793513		UFC1
NM_001301837	C12orf57	4.36795	0.0339383	-0.793374	D	C12orf57
NM_001287748	FDFT1	7.76329	2.46449e-07	-0.792845	D	FDFT1
NM_001270433	CDK2AP1	9.17806	4.29613e-06	-0.7924	D	CDK2AP1
NM_001261438	ETV4	7.40949	0.00193194	-0.792312	D	ETV4
NM_001100424	SPATS2L	6.8063	1.69375e-08	-0.792162	D	SPATS2L
NM_001202403	ASB6	0.8312	0.790321	-0.790794	D	ASB6
NM_001721	BMX	3.27325	0.585435	-0.790117	D	BMX
NM_020371	AVEN	6.00413	1.42791e-08	-0.789697		AVEN
NM_000326	RLBP1	4.99726	0.131062	-0.787696	D	RLBP1
NM_014059	RGCC	4.42207	0.00976857	-0.787389	D	RGCC
NM_001256409	LRRC42	6.46847	0.00283732	-0.787226		LRRC42
NM_018455	CENPN	5.06336	0.000518562	-0.786866	D	CENPN
NM_138730	HMGN3	5.4837	0.0446574	-0.786526	D	HMGN3
NR_075092	SOX2-OT	6.9358	0.0180758	-0.786173	D	SOX2-OT
NR_122123	TSL	5.15171	0.00760925	-0.784977	D	TSL
NM_001193389	UNKL	6.03054	0.148923	-0.784032	D	UNKL
NM_021034	IFITM3	7.42607	0.0342222	-0.783451	D	IFITM3
NR_135123	PARPBP	5.26413	0.00205539	-0.783276		PARPBP
NM_001261448	GPM6A	8.88352	0.0053529	-0.782981	D	GPM6A
NM_198437	AURKA	6.90023	0.030139	-0.781035	D	AURKA
NM_020158	EXOSC5	5.79827	1.39099e-07	-0.779201		EXOSC5
NM_001012759	CTU2	6.46252	5.5793e-06	-0.779186		CTU2
NM_001143971	CDYL	6.46634	0.0317501	-0.778688	D	CDYL
NM_001243230	TCF4	7.59116	0.00674686	-0.776448	D	TCF4
NM_001009571	CADPS2	5.96185	6.3032e-05	-0.775154		CADPS2
NM_001011546	DSTN	5.90318	0.00807136	-0.773464	D	DSTN
NM_015162	ACSBG1	6.01352	0.377478	-0.772722	D	ACSBG1
NM_080491	GAB2	7.60279	0.0124755	-0.770794	D	GAB2
NM_001009936	PHF19	6.43033	0.000101203	-0.770139	D	PHF19
NM_001255995	IFT43	3.31225	0.234583	-0.769224	D	IFT43
NM_001202517	CFLAR	3.97534	0.803882	-0.768835	D	CFLAR
NM_078629	MSL3	6.06159	0.00875356	-0.767916	D	MSL3
NR_134477	DENND2A	8.07689	6.63944e-06	-0.767416	D	DENND2A
NM_001166119	LEF1	5.60555	0.0228713	-0.767097	D	LEF1
NM_001199158	KAT7	5.37743	0.465043	-0.76659	D	KAT7
NM_152298	NASP	8.27695	6.33741e-10	-0.766123	D	NASP
NM_153047	FYN	7.401	9.46254e-06	-0.764557	D	FYN
NM_001569	IRAK1	8.43113	5.0291e-07	-0.76315		IRAK1
NM_001024372	BAALC	7.09674	0.0151253	-0.762409	D	BAALC
NR_073091	MEAF6	6.49477	0.00028506	-0.762011	D	MEAF6
NM_001290184	NCSTN	0.601767	0.754758	-0.760276	D	NCSTN
NM_206929	SYTL2	5.38353	0.329827	-0.759693	D	SYTL2
NM_020311	ACKR3	6.47192	0.000605826	-0.759039		ACKR3
NM_152330	FRMD6	6.72524	0.00200967	-0.75892		FRMD6
NM_198264	FAM189B	5.97704	0.0733554	-0.758915	D	FAM189B
NM_006936	SUMO3	8.23208	3.98011e-05	-0.75852		SUMO3
NM_054025	B3GAT1	7.05275	0.000152904	-0.757685	D	B3GAT1
NM_001130820	IFT22	4.37029	0.429696	-0.757617	D	IFT22
NM_052845	MMAB	6.16276	0.000851481	-0.755471	D	MMAB
NM_001170544	PGAM5	6.86013	6.00086e-05	-0.753393		PGAM5
NM_021021	SNTB1	8.19944	0.0170653	-0.753297	D	SNTB1
NR_024470	SLCO4A1-AS1	6.17966	0.00310004	-0.751711		SLCO4A1-AS1
NM_001282445	EHD1	7.62023	1.39643e-09	-0.75166		EHD1
NR_033230	SMPD4	5.87154	7.94995e-05	-0.751005	D	SMPD4
NM_001199957	NDUFB5	5.52481	0.0301175	-0.750853	D	NDUFB5
NR_135087	LOC105369340	2.52798	0.479913	-0.750677	D	LOC105369340
NM_001270455	WWP2	4.9117	0.000682507	-0.750598	D	WWP2
NM_001301026	TJP1	8.32321	0.002816	-0.750447	D	TJP1
NM_024075	TSEN34	6.41469	0.00252857	-0.750384		TSEN34
NM_005504	BCAT1	7.61922	0.00419018	-0.750363	D	BCAT1
NM_002894	RBBP8	7.39953	0.000104796	-0.747185		RBBP8
NM_001004722	NCK2	6.05149	0.000276445	-0.747085	D	NCK2
NM_016423	ZNF219	6.07388	0.00133835	-0.746655		ZNF219
NM_005809	PRDX2	8.8564	4.41068e-10	-0.745586		PRDX2
NM_017917	PPP2R3C	6.1281	0.0130979	-0.743759	D	PPP2R3C
NM_001300897	SCLT1	4.31417	0.0139607	-0.742844	D	SCLT1
NM_199285	PRR19	4.56022	0.00418987	-0.741245		PRR19
NR_026978	HAUS1	4.49359	0.087199	-0.740974	D	HAUS1
NR_073502	SZRD1	6.99327	0.0375793	-0.740748	D	SZRD1
NM_000702	ATP1A2	8.10255	0.426399	-0.740454	D	ATP1A2
NM_001009941	ANKRD16	4.83587	0.135734	-0.740223	D	ANKRD16
NM_016021	UBE2J1	7.58308	2.20814e-08	-0.739887		UBE2J1
NM_014462	LSM1	6.09049	3.69987e-05	-0.739718	D	LSM1
NR_030775	SHISA4	6.97656	5.96141e-09	-0.738912	D	SHISA4
NM_001267061	SNX17	7.06358	0.000364304	-0.737967		SNX17
NM_001320010	POP3	3.34774	0.2422	-0.737727	D	PYDC5
NM_001269	RCC1	7.04486	0.000904973	-0.737637	D	RCC1
NM_005020	PDE1C	5.8829	0.325323	-0.736488	D	PDE1C
NM_001145774	ADGRG1	7.41512	0.0683093	-0.736139	D	ADGRG1
NM_203389	RNH1	6.72422	2.1974e-05	-0.736		RNH1
NR_131972	GBAT2	4.53182	0.00442885	-0.735811	D	GBAT2
NR_075093	SOX2-OT	6.883	0.00119691	-0.733682	D	SOX2-OT
NM_001037495	DYNLL1	6.49428	9.74526e-06	-0.733302	D	DYNLL1
NM_001282984	FARP2	5.85167	4.8191e-05	-0.732564	D	FARP2
NM_001173466	AAAS	5.46229	0.0275496	-0.731936	D	AAAS
NM_001303525	TUBB6	5.16543	0.00293796	-0.731933	D	TUBB6
NM_022039	FBXW4	6.38873	2.03901e-08	-0.731203		FBXW4
NM_004765	BCL7C	7.04316	2.88832e-06	-0.731072	D	BCL7C
NM_001003795	GTF2IRD2/GTF2IRD2B	7.11639	0.000494421	-0.730707	D	GTF2IRD2/GTF2IRD2B
NM_138930	DIABLO	5.40091	0.517827	-0.730651	D	DIABLO
NM_003359	UGDH	7.32469	0.000123449	-0.730624		UGDH
NM_001112704	VAX1	5.83317	6.88077e-05	-0.729018	D	VAX1
NM_004721	MAP3K13	0.764307	0.814383	-0.728952	D	MAP3K13
NM_145043	NEIL2	5.00663	0.0118703	-0.727449	D	NEIL2
NR_037909	ARHGAP19-SLIT1	4.76358	0.0173612	-0.727011	D	ARHGAP19-SLIT1
NM_002208	ITGAE	6.54823	5.30856e-06	-0.7265		ITGAE
NM_001131016	CIZ1	7.74509	3.52463e-06	-0.72584	D	CIZ1
NM_001286526	BCL7C	4.37859	0.0160447	-0.725169	D	BCL7C
NM_000546	TP53	6.7171	6.49085e-05	-0.724927	D	TP53
NM_001276760	TP53	6.7171	6.49085e-05	-0.724927	D	TP53
NM_005550	KIFC3	7.52232	1.73773e-06	-0.723225		KIFC3
NM_001031683	IFIT3	6.10635	0.0574897	-0.722561	D	IFIT3
NM_138284	IL17D	6.06575	7.01562e-05	-0.721871		IL17D
NM_003022	SH3BGRL	7.94119	0.000104692	-0.721611		SH3BGRL
NM_024571	SNRNP25	7.10802	3.42153e-06	-0.721466		SNRNP25
NR_038435	HOXD-AS2	4.53682	0.00516657	-0.721284	D	HOXD-AS2
NM_007031	HSF2BP	4.68122	0.00293796	-0.721198		HSF2BP
NM_198183	UBE2L6	4.8323	0.00812463	-0.720742	D	UBE2L6
NM_001178040	STX3	2.4259	0.773528	-0.719475	D	STX3
NM_001128914	PCBP2	7.7819	0.00211905	-0.717898	D	PCBP2
NM_003781	B3GALNT1	6.45813	0.256943	-0.717837	D	B3GALNT1
NM_001267566	CREM	2.60804	0.699245	-0.717474	D	CREM
NM_001040438	C6orf48	7.2625	1.05098e-07	-0.716854	D	C6orf48
NM_012294	RAPGEF5	7.51247	3.24248e-05	-0.716139		RAPGEF5
NM_007221	PMF1/PMF1-BGLAP	6.94221	1.99363e-09	-0.715778		PMF1/PMF1-BGLAP
NM_153367	ZCCHC24	8.88414	0.000187307	-0.715642		ZCCHC24
NM_004316	ASCL1	7.52176	0.103563	-0.715437	D	ASCL1
NM_001165036	OGDH	6.07994	0.0149807	-0.714697	D	OGDH
NM_032367	ZBED3	4.45518	0.0095218	-0.714127	D	ZBED3
NM_001242821	DEF8	6.34307	0.000200576	-0.71165		DEF8
NM_015607	CHTOP	6.95234	0.0963851	-0.711572	D	CHTOP
NM_001328	CTBP1	7.03554	0.00113282	-0.7115		CTBP1
NM_133374	ZNF618	7.08763	3.13135e-05	-0.709555		ZNF618
NM_015436	RCHY1	6.34403	0.106538	-0.709301	D	RCHY1
NM_138927	SON	8.07386	0.000656572	-0.709231		SON
NM_017988	SCYL2	6.97166	0.000203386	-0.708407		SCYL2
NM_001284252	GUCD1	6.91944	6.73058e-05	-0.707112		GUCD1
NM_018702	ADARB2	5.63202	0.0897256	-0.706714	D	ADARB2
NM_138444	KCTD12	8.05614	6.8688e-07	-0.706701		KCTD12
NM_203414	ELP5	6.18204	3.11916e-05	-0.706114		ELP5
NM_194332	RNF38	6.14613	0.0776716	-0.704856	D	RNF38
NM_018386	PCID2	5.76599	0.0209372	-0.704189	D	PCID2
NM_032885	ATG4D	6.38225	0.00377545	-0.703998	D	ATG4D
NM_001197181	TUBB3	6.14175	0.00573375	-0.703143	D	TUBB3
NM_004701	CCNB2	7.69685	0.000702526	-0.702813		CCNB2
NM_016524	SYT17	6.77589	0.000141854	-0.702801		SYT17
NM_001310213	MR1	0.795588	0.814597	-0.697792	D	MR1
NR_002814	LOC374443	5.04269	0.00908365	-0.697742	D	LOC374443
NM_178841	RNF166	6.55999	1.60875e-06	-0.697598		RNF166
NM_001034833	NHP2	4.72137	0.0148974	-0.697013	D	NHP2
NM_001032280	TFAP2A	6.81334	0.00307135	-0.696711		TFAP2A
NM_001256568	PPFIBP2	6.51313	0.00108735	-0.696347	D	PPFIBP2
NM_001318532	TRAPPC2L	5.47498	0.000552491	-0.695115	D	TRAPPC2L
NM_001037639	PARL	5.51713	0.0101093	-0.694877	D	PARL
NM_024845	NAA60	5.8218	0.337349	-0.694006	D	NAA60
NM_001024809	RARA	5.75535	0.00189829	-0.691677		RARA
NM_198042	PDLIM2	6.27554	1.27292e-05	-0.691519	D	PDLIM2
NM_003581	NCK2	7.71316	0.00130314	-0.69151	D	NCK2
NM_007280	OIP5	6.0603	0.00628589	-0.691284	D	OIP5
NM_001146105	PARP9	6.28063	0.0588817	-0.690513	D	PARP9
NM_001243028	AKT2	7.17999	0.00244819	-0.690173	D	AKT2
NM_012485	HMMR	6.13386	0.0408871	-0.689007	D	HMMR
NM_001317961	UIMC1	5.79799	0.00188933	-0.688528		UIMC1
NM_001294337	C5orf38	5.98703	0.000194174	-0.688483	D	C5orf38
NM_001143688	DIS3L	6.48529	0.02778	-0.688443	D	DIS3L
NM_001452	FOXF2	6.38902	0.000566395	-0.688435		FOXF2
NM_001024212	S100A13	4.23079	0.376711	-0.687669	D	S100A13
NM_002128	HMGB1	10.1237	0.000247046	-0.687029	D	HMGB1
NM_003290	TPM4	10.117	5.52519e-05	-0.686846		TPM4
NM_207368	MCRIP1	7.43222	0.0178224	-0.686452	D	MCRIP1
NM_001086521	NDUFAF8	6.51857	1.21731e-06	-0.686084		NDUFAF8
NM_001809	CENPA	6.49902	0.00568027	-0.685298	D	CENPA
NM_001166052	APBB2	7.84144	0.105655	-0.684753	D	APBB2
NM_001128175	DTNA	6.07633	0.000968199	-0.683795		DTNA
NM_001035507	AGBL5	7.35553	0.000197788	-0.683644	D	AGBL5
NM_021940	SMAP1	6.93357	5.27679e-05	-0.682593		SMAP1
NM_019013	FAM64A	7.92523	0.0142925	-0.681145	D	PIMREG
NM_007234	DCTN3	7.3781	1.13899e-06	-0.680998		DCTN3
NM_199185	NPM1	5.9169	0.000999591	-0.680302	D	NPM1
NM_014217	KCNK2	4.94701	0.666847	-0.679949	D	KCNK2
NM_013975	LIG3	7.05211	4.86003e-08	-0.67976		LIG3
NM_004060	CCNG1	5.94888	0.101738	-0.679056	D	CCNG1
NM_001100620	TROAP	4.0703	0.206778	-0.679007	D	TROAP
NM_018694	ARL6IP4	4.97453	0.0201839	-0.677506	D	ARL6IP4
NM_001485	GBX2	6.76865	0.0281701	-0.67582	D	GBX2
NM_001164719	TGFB1I1	7.41569	0.000626202	-0.675601		TGFB1I1
NM_030965	ST6GALNAC5	6.82717	0.0333838	-0.675463	D	ST6GALNAC5
NM_001214909	ZNF48	5.39125	0.0244432	-0.675235	D	ZNF48
NM_002129	HMGB2	8.36349	0.0263493	-0.675137	D	HMGB2
NM_001318360	IKBKAP	7.01404	0.00984962	-0.67389	D	ELP1
NM_152266	FAAP24	5.26219	0.00293796	-0.673495		FAAP24
NM_017444	CHRAC1	6.14302	0.00057686	-0.673187	D	CHRAC1
NM_002535	OAS2	4.7346	0.402451	-0.672345	D	OAS2
NM_001300913	C11orf24	5.82471	0.000100961	-0.672099	D	C11orf24
NM_004585	RARRES3	4.84846	0.101607	-0.671019	D	RARRES3
NR_134482	MTRR	6.313	0.00136428	-0.670585		MTRR
NM_003068	SNAI2	6.67079	0.0456103	-0.670048	D	SNAI2
NM_001077206	SEC31A	4.67481	0.457286	-0.66947	D	SEC31A
NM_001142482	NREP	6.40241	0.722341	-0.668705	D	NREP
NM_182485	CPEB2	6.55645	0.0134701	-0.668166	D	CPEB2
NM_080654	CCDC34	5.31609	0.000325744	-0.66815	D	CCDC34
NM_001136204	RCC2	8.72789	4.72582e-08	-0.667993	D	RCC2
NR_003038	SNHG5	6.60687	0.00108341	-0.667773		SNHG5
NM_181493	ITPA	6.36894	0.0197123	-0.666983	D	ITPA
NM_003986	BBOX1	3.94438	0.122716	-0.666581	D	BBOX1
NM_079423	MYL6	8.42362	2.25123e-08	-0.666207	D	MYL6
NM_015660	GIMAP2	5.56564	0.00170598	-0.665931		GIMAP2
NM_001199803	CENPO	7.20804	0.000858895	-0.664032	D	CENPO
NM_001282899	RAPGEF4	6.02967	0.308022	-0.663744	D	RAPGEF4
NM_199122	TBRG4	5.53587	0.0425629	-0.662573	D	TBRG4
NM_001130726	CCDC149	6.77005	4.98215e-07	-0.661987		CCDC149
NM_001288715	CTNND2	7.51384	0.0934303	-0.661871	D	CTNND2
NM_199424	WWP2	4.97816	0.415881	-0.661788	D	WWP2
NM_001202233	NR4A1	6.10677	0.491347	-0.661621	D	NR4A1
NM_001100910	FAM72B	6.0767	0.00251214	-0.661032		FAM72B
NM_139202	MLC1	9.96209	0.0209273	-0.660669	D	MLC1
NM_024076	KCTD15	4.85952	0.0245873	-0.659484	D	KCTD15
NR_131233	LINC01158	5.34497	0.0255409	-0.658838	D	PANTR1
NR_104010	ZNHIT3	5.28018	0.181612	-0.658607	D	ZNHIT3
NM_018083	ZNF358	7.53388	1.9809e-05	-0.65852		ZNF358
NM_001276275	MAZ	8.85055	9.22852e-06	-0.657984	D	MAZ
NM_018204	CKAP2	8.33803	0.0388058	-0.657383	D	CKAP2
NM_001037494	DYNLL1	5.31009	0.00528429	-0.655987	D	DYNLL1
NM_001319042	FABP7	8.56382	0.000186136	-0.655802	D	FABP7
NM_001168	BIRC5	8.12676	0.0150947	-0.655705	D	BIRC5
NM_001127184	CFLAR	5.83125	0.000236745	-0.654499	D	CFLAR
NM_198901	SRI	8.14937	0.00306772	-0.65377	D	SRI
NM_207291	USF2	6.06613	0.0293193	-0.653599	D	USF2
NM_005873	RGS19	6.56909	0.000276445	-0.653229		RGS19
NM_001134878	KIF9	3.78123	0.51234	-0.650866	D	KIF9
NM_001130997	FAM58A	5.34443	0.0119941	-0.650488	D	CCNQ
NM_005782	ALYREF	8.2543	1.49136e-08	-0.649796		ALYREF
NM_022769	CRTC3	6.8971	0.000747564	-0.649163		CRTC3
NM_001145811	SOX6	7.34433	0.0169572	-0.648947	D	SOX6
NM_001142307	GTF2H1	4.75773	0.37601	-0.648913	D	GTF2H1
NM_002801	PSMB10	6.05852	0.00122665	-0.648873		PSMB10
NM_005986	SOX1	8.08704	0.000898685	-0.648736		SOX1
NM_152858	WTAP	5.32509	0.00596406	-0.648514	D	WTAP
NM_017503	SURF2	6.03266	0.00218979	-0.648253		SURF2
NM_013310	C2orf27A/C2orf27B	5.15699	0.000891981	-0.648104		C2orf27A/C2orf27B
NM_004219	PTTG1	7.67823	0.00483616	-0.648	D	PTTG1
NM_001320035	GRAMD1A	5.90275	0.0412177	-0.647822	D	GRAMD1A
NM_005786	TSHZ1	8.1921	5.55308e-05	-0.647683	D	TSHZ1
NM_032050	PATZ1	7.46881	6.51212e-05	-0.647438	D	PATZ1
NM_001001890	RUNX1	7.35728	0.011159	-0.646897	D	RUNX1
NM_004237	TRIP13	7.62808	0.000369371	-0.646786		TRIP13
NM_181466	EIF6	4.65963	0.0612045	-0.646735	D	EIF6
NM_001071775	MZT1	7.27435	0.00321349	-0.646691		MZT1
NM_001033580	MYO19	5.14574	0.00316182	-0.645849		MYO19
NM_003239	TGFB3	5.1619	0.00907174	-0.645012	D	TGFB3
NM_198149	SHISA4	6.7005	0.00041746	-0.644519	D	SHISA4
NM_148896	NPB	4.25217	0.0434423	-0.644423	D	NPB
NM_014783	ARHGAP11A	8.20054	0.00113282	-0.643521	D	ARHGAP11A
NM_024871	MAP6D1	6.47577	0.000482116	-0.642963		MAP6D1
NM_001256014	PSMC3IP	6.2781	0.0301559	-0.642005	D	PSMC3IP
NM_001124767	SMIM4	5.52503	0.000504876	-0.641612		SMIM4
NM_001159379	MTHFSD	2.39691	0.862104	-0.641133	D	MTHFSD
NM_001113547	LIMA1	9.01151	5.13381e-07	-0.640699		LIMA1
NM_001318529	TRAPPC2L	4.81151	0.0865337	-0.64022	D	TRAPPC2L
NR_104643	FLJ32255	5.55984	0.000461593	-0.640137		FLJ32255
NM_005340	HINT1	8.65127	0.000484754	-0.639704		HINT1
NM_001134738	BCL6	6.23404	0.0174444	-0.639238	D	BCL6
NM_000581	GPX1	8.19206	5.50784e-05	-0.639021		GPX1
NM_001006618	MAPKAP1	4.55191	0.20505	-0.638813	D	MAPKAP1
NM_001007553	CSDE1	7.50427	1.38446e-05	-0.63833	D	CSDE1
NM_001320179	ZFP69	5.05191	0.0398053	-0.638255	D	ZFP69
NR_024547	TMEM11	5.42442	0.00333871	-0.637683		TMEM11
NM_006907	PYCR1	6.08086	0.00174433	-0.637191	D	PYCR1
NM_207315	CMPK2	4.19991	0.534143	-0.63626	D	CMPK2
NM_003746	DYNLL1	8.90195	0.000297607	-0.636081	D	DYNLL1
NM_001255	CDC20	7.71737	0.00106601	-0.636037		CDC20
NM_002097	GTF3A	7.98554	0.00126093	-0.635812		GTF3A
NR_038118	MMAB	6.6969	1.09147e-05	-0.635053	D	MMAB
NM_001256496	MAN2C1	5.52421	0.329216	-0.635011	D	MAN2C1
NM_001198843	RBM4	6.29073	8.68238e-05	-0.634925	D	RBM4
NR_051991	SENP1	6.07687	0.0869277	-0.634814	D	SENP1
NM_001318942	MEA1	7.63305	0.00155884	-0.634554		MEA1
NM_001986	ETV4	7.31693	0.000104996	-0.633397	D	ETV4
NM_003672	CDC14A	5.41668	0.0167444	-0.633382	D	CDC14A
NM_170721	MSI2	5.85162	7.91884e-05	-0.632624	D	MSI2
NM_019117	KLHL4	6.9518	0.000216342	-0.632501	D	KLHL4
NR_034106	CRNDE	5.46385	0.00899382	-0.630895	D	CRNDE
NM_173474	NTAN1	6.10766	0.000859965	-0.630451		NTAN1
NM_015166	MLC1	7.4492	0.0211777	-0.630449	D	MLC1
NM_001100423	SPATS2L	7.46611	0.0150947	-0.629864	D	SPATS2L
NM_014771	RNF40	6.37377	0.14027	-0.629652	D	RNF40
NM_031423	NUF2	6.70533	6.92823e-05	-0.62849		NUF2
NM_005542	INSIG1	8.76762	0.00113282	-0.628035	D	INSIG1
NM_007019	UBE2C	7.83761	0.0193812	-0.627156	D	UBE2C
NM_000709	BCKDHA	6.75826	9.12526e-07	-0.626686		BCKDHA
NM_001272036	LRRC14	7.22145	0.0346845	-0.62655	D	LRRC14
NM_022342	KIF9	5.40084	0.0186002	-0.626497	D	KIF9
NR_134950	NOTCH4	5.39771	0.00139623	-0.626373		NOTCH4
NM_003780	B4GALT2	6.24119	0.0244262	-0.62582	D	B4GALT2
NM_004559	YBX1	10.4178	0.00144013	-0.625661	D	YBX1
NM_144600	FOPNL	7.1666	0.00888932	-0.625367	D	FOPNL
NM_182533	FAAP20	5.8188	0.00518692	-0.625258	D	FAAP20
NR_117091	LOC401286	4.57787	0.0534539	-0.624632	D	LINC02538
NM_016050	MRPL11	6.71417	1.98272e-06	-0.624382		MRPL11
NM_006716	DBF4	7.81287	0.000772065	-0.623304		DBF4
NM_015689	DENND2A	7.90058	2.56182e-05	-0.622718	D	DENND2A
NM_138448	ACYP2	5.66964	0.00284781	-0.622646		ACYP2
NM_001193342	SLC13A3	2.90371	0.826271	-0.622549	D	SLC13A3
NM_007281	SCRG1	8.31656	0.161395	-0.62193	D	SCRG1
NR_120445	ETV1	7.36524	0.0246769	-0.621359	D	ETV1
NM_001258280	ZNF501	5.13007	0.0553389	-0.621121	D	ZNF501
NM_181050	AXIN1	6.93395	0.00140544	-0.621117		AXIN1
NM_001306092	EVC	3.65467	0.522818	-0.620772	D	EVC
NM_001293695	SEPT9	8.65106	0.00102221	-0.620369	D	SEPT9
NM_080593	HIST1H2BK	6.92676	0.00100792	-0.619591		HIST1H2BK
NM_001206641	COA6	6.14825	0.000124698	-0.6192		COA6
NM_001300806	MDFI	5.52935	0.0451076	-0.619095	D	MDFI
NM_016426	GTSE1	7.85103	0.000838565	-0.618161		GTSE1
NM_000421	KRT10	6.89328	0.0167683	-0.617411	D	KRT10
NR_033255	DTYMK	5.34697	0.0524253	-0.617344	D	DTYMK
NM_016630	SPG21	6.44513	0.0275029	-0.616821	D	SPG21
NM_001317200	CXXC5	7.29711	0.269595	-0.61662	D	CXXC5
NR_036488	LINC00673	8.44051	0.00286624	-0.616591		LINC00673
NM_032375	AKT1S1	7.24755	1.41917e-06	-0.616378	D	AKT1S1
NM_003542	HIST1H4C	4.5621	0.144052	-0.61614	D	HIST1H4C
NM_016063	HDDC2	6.80387	0.000768661	-0.615527		HDDC2
NM_001301833	MEMO1	5.88917	0.0481938	-0.615395	D	MEMO1
NM_001015056	RTKN	6.86114	3.42818e-06	-0.615096	D	RTKN
NM_001301834	C12orf57	6.61802	0.00985684	-0.614983	D	C12orf57
NM_031966	CCNB1	8.30672	0.000459946	-0.614344		CCNB1
NM_003003	SEC14L1	7.62272	0.298236	-0.613243	D	SEC14L1
NM_001294345	NINJ2	2.79939	0.574599	-0.613007	D	NINJ2
NM_001291921	RXRA	5.34948	0.0914165	-0.612775	D	RXRA
NM_000082	ERCC8	6.25886	4.63554e-05	-0.612482		ERCC8
NM_018670	MESP1	4.84586	0.0321623	-0.612375	D	MESP1
NM_016391	NOP16	6.03683	0.000266507	-0.612289		NOP16
NM_001456	FLNA	10.2487	0.00243143	-0.612096		FLNA
NM_001827	CKS2	7.352	0.0171632	-0.612029	D	CKS2
NM_006451	PAIP1	7.30083	6.68608e-06	-0.611861		PAIP1
NM_001707	BCL7B	7.41467	0.00219647	-0.610982		BCL7B
NM_213594	RFX4	7.0959	0.00195078	-0.610809		RFX4
NM_004642	CDK2AP1	7.63806	0.00104126	-0.610456	D	CDK2AP1
NM_019094	NUDT4	8.24443	0.000100107	-0.609074		NUDT4
NR_037652	ST20	4.57783	0.185299	-0.608877	D	ST20
NM_001025205	AP2M1	6.19078	0.00694216	-0.608592	D	AP2M1
NM_001004106	GRK6	6.48287	0.017698	-0.60841	D	GRK6
NM_030798	RCC1L	7.98093	1.24523e-07	-0.608004		RCC1L
NM_000374	UROD	7.13722	4.02345e-06	-0.607808		UROD
NM_001170536	ATAD3A	6.29995	0.0460524	-0.607596	D	ATAD3A
NM_022170	EIF4H	7.91495	0.00774498	-0.607073	D	EIF4H
NM_001198664	GNG10	6.81753	0.023745	-0.606161	D	GNG10
NM_021077	NMB	5.20745	0.00362687	-0.605623		NMB
NM_173537	GTF2IRD2/GTF2IRD2B	5.7578	0.042274	-0.60507	D	GTF2IRD2/GTF2IRD2B
NM_001032283	TMPO	8.62974	0.00262556	-0.604306	D	TMPO
NM_024308	DHRS11	5.59092	0.000337378	-0.604259		DHRS11
NM_014066	COMMD5	6.21436	0.0102452	-0.603529	D	COMMD5
NM_002196	INSM1	6.51577	0.0774293	-0.603475	D	INSM1
NM_006997	TACC2	6.15901	0.0889695	-0.603334	D	TACC2
NM_018479	ECHDC1	5.39879	0.277766	-0.602471	D	ECHDC1
NM_001304562	INO80E	6.76364	0.00161463	-0.602435		INO80E
NM_004435	ENDOG	6.38934	0.00174539	-0.602373		ENDOG
NM_199413	PRC1	8.11581	0.0137572	-0.602366	D	PRC1
NM_022909	CENPH	7.56891	0.0498466	-0.601679	D	CENPH
NR_073534	SNX22	5.48094	0.834451	-0.600908	D	SNX22
NR_104599	EXD3	4.55474	0.0275544	-0.59923	D	EXD3
NM_004781	VAMP3	7.79902	1.8808e-05	-0.599179		VAMP3
NM_001242840	GUK1	5.67503	0.00840082	-0.599102	D	GUK1
NM_012106	ARL2BP	8.47617	0.00376644	-0.598322		ARL2BP
NM_001011663	PCGF6	6.44903	1.04122e-05	-0.598132		PCGF6
NR_131234	LINC01158	1.6052	0.836026	-0.597804	D	PANTR1
NM_014172	PHPT1	7.49591	5.90281e-06	-0.597598	D	PHPT1
NR_075091	SOX2-OT	7.32412	0.0221864	-0.597581	D	SOX2-OT
NM_001242768	MTHFD1L	6.7347	3.67128e-05	-0.59735	D	MTHFD1L
NM_001113496	SEPT9	7.04985	0.00028506	-0.597277	D	SEPT9
NM_001174102	PRR7	6.26157	0.000350542	-0.597167	D	PRR7
NM_004688	NMI	5.83896	0.0116555	-0.596797	D	NMI
NM_002859	PXN	7.78705	0.0113024	-0.59654	D	PXN
NM_021623	PLEKHA2	7.97907	0.000566295	-0.596317		PLEKHA2
NM_001012409	SGO1	5.73118	0.0566727	-0.59599	D	SGO1
NR_024110	SBDSP1	6.32455	0.000289641	-0.595762	D	SBDSP1
NR_027780	HMGXB4	6.40889	0.0071598	-0.595559	D	HMGXB4
NM_001291431	BAX	6.86952	2.06789e-05	-0.595484	D	BAX
NM_001160246	RPAIN	5.76493	0.00119387	-0.595469	D	RPAIN
NM_002358	MAD2L1	7.62144	0.0112433	-0.594724	D	MAD2L1
NM_001278641	RANBP1	5.27891	0.0178867	-0.594004	D	RANBP1
NM_003131	SRF	7.12954	8.39156e-06	-0.593691	D	SRF
NM_005586	MDFI	7.54979	0.0158252	-0.593232	D	MDFI
NM_019896	POLE4	5.93124	0.0103086	-0.592919	D	POLE4
NR_104275	TANGO2	5.50008	0.0437288	-0.592742	D	TANGO2
NM_013293	TRA2A	6.66246	0.00130534	-0.592554	D	TRA2A
NM_012476	VAX2	5.19218	0.00244888	-0.592523		VAX2
NM_005792	MPHOSPH6	6.36996	7.30661e-05	-0.592444		MPHOSPH6
NM_030771	CCDC34	7.2012	8.5039e-05	-0.591758	D	CCDC34
NM_001305156	PPP2R3C	5.45172	0.0434423	-0.591698	D	PPP2R3C
NM_003340	UBE2D3	7.58632	0.000199967	-0.591614	D	UBE2D3
NR_038310	MIR497HG	4.2299	0.0847793	-0.591203	D	MIR497HG
NM_001048218	SCYL1	6.65512	0.00403883	-0.591128	D	SCYL1
NM_001143985	BANF1	7.85274	0.000494102	-0.590741	D	BANF1
NM_012145	DTYMK	7.58718	0.000768661	-0.59053	D	DTYMK
NM_001317901	FAM72A	5.2121	0.0299636	-0.590499	D	FAM72A
NM_014253	TENM1	7.98108	0.00304019	-0.590297	D	TENM1
NM_020754	ARHGAP31	8.35112	0.000248868	-0.589848		ARHGAP31
NM_032993	GAR1	5.3938	0.0519493	-0.589714	D	GAR1
NM_001134433	AZI2	4.97319	0.106538	-0.589385	D	AZI2
NM_005192	CDKN3	5.71122	0.0600203	-0.589057	D	CDKN3
NM_024098	CCDC86	7.3006	6.36271e-07	-0.588858		CCDC86
NR_126527	LYRM1	5.89226	0.121904	-0.588755	D	LYRM1
NR_134648	LOC100505797	2.23317	0.66621	-0.588489	D	LOC100505797
NM_004169	SHMT1	6.52066	0.00175721	-0.588422		SHMT1
NM_020204	LHX9	3.32247	0.614445	-0.5872	D	LHX9
NM_016271	RNF138	6.01384	0.0095031	-0.587079	D	RNF138
NR_033465	NT5C3B	7.1623	1.53775e-05	-0.587029	D	NT5C3B
NM_001127464	ZNF469	6.81262	0.0840942	-0.586955	D	ZNF469
NM_018048	MAGOHB	6.44456	0.00110917	-0.586836		MAGOHB
NM_018951	HOXA10	6.37458	0.000239827	-0.586804		HOXA10
NM_001317063	WDR77	0.579725	0.836116	-0.586707	D	WDR77
NM_001271097	PUF60	7.09816	0.00324311	-0.586681	D	PUF60
NM_001308036	NCBP2	6.31766	0.000542557	-0.58648	D	NCBP2
NM_001201477	NETO2	6.87003	0.131963	-0.586137	D	NETO2
NM_006347	PPIH	6.65546	3.07226e-05	-0.585788		PPIH
NM_018000	MREG	7.14844	0.0155429	-0.585543	D	MREG
NM_005244	EYA2	6.61443	0.122171	-0.585079	D	EYA2
NM_001011645	AR	6.85866	0.00229113	-0.585026	D	AR
NM_012247	SEPHS1	7.69613	0.00175438	-0.584853		SEPHS1
NM_001278555	UBE2E3	7.43712	0.0140471	-0.584437	D	UBE2E3
NM_015971	MRPS7	7.74176	5.59864e-07	-0.58443		MRPS7
NM_005030	PLK1	8.10998	0.00221626	-0.584219		PLK1
NM_031280	MRPS15	7.37939	7.01959e-07	-0.584068		MRPS15
NM_152524	SGO2	6.91554	0.0313829	-0.582989	D	SGO2
NM_005288	GPR12	4.81015	0.0535578	-0.582867	D	GPR12
NM_138632	TRIOBP	6.53857	1.78554e-05	-0.582557	D	TRIOBP
NM_001003713	ATP5J2	7.79795	0.00307576	-0.580435	D	ATP5MF
NM_001173480	ARHGEF9	5.70436	0.851488	-0.580246	D	ARHGEF9
NM_001135822	FDPS	7.70591	0.0165211	-0.579379	D	FDPS
NM_002466	MYBL2	8.44101	0.0699785	-0.57935	D	MYBL2
NM_018131	CEP55	6.7049	0.0894987	-0.578592	D	CEP55
NM_021644	HNRNPH3	7.36973	0.00114573	-0.57833	D	HNRNPH3
NM_207362	KIAA1211L	6.45103	0.0384535	-0.577759	D	KIAA1211L
NM_001130713	LEF1	6.41762	0.148924	-0.57718	D	LEF1
NM_017446	MRPL39	7.23829	2.11966e-06	-0.576981		MRPL39
NM_001142478	NREP	6.05577	0.0431689	-0.5765	D	NREP
NM_003455	ZNF202	6.14009	0.0150947	-0.576399	D	ZNF202
NM_138447	ZNF689	6.57537	0.00288712	-0.576038	D	ZNF689
NM_001042682	RERE	8.25272	5.82336e-05	-0.575899	D	RERE
NM_182679	GPATCH4	7.36834	4.29613e-06	-0.575876	D	GPATCH4
NR_120612	NUTM2B-AS1	4.58841	0.057767	-0.575724	D	NUTM2B-AS1
NM_001286056	CNN3	8.32467	0.00464547	-0.575708	D	CNN3
NM_001130	AES	9.59894	6.16502e-05	-0.575667	D	AES
NM_001172415	BAG1	6.50972	0.000734123	-0.575232	D	BAG1
NM_004323	BAG1	6.50972	0.000734123	-0.575232	D	BAG1
NM_001237	CCNA2	7.70842	0.0169882	-0.575215	D	CCNA2
NM_001256877	KANK1	6.44682	0.0185543	-0.575179	D	KANK1
NM_153339	PUSL1	5.80197	0.000267593	-0.575101		PUSL1
NM_001198869	CAPN1	7.66626	0.00423821	-0.574568		CAPN1
NM_018649	H2AFY2	6.61077	0.0155676	-0.573932	D	H2AFY2
NM_173793	C22orf39	6.28388	0.00247001	-0.572864	D	C22orf39
NM_001142354	PPP3CB	5.89204	0.139029	-0.57285	D	PPP3CB
NM_144629	RFTN2	7.10184	0.0118732	-0.572455	D	RFTN2
NM_001172221	SCMH1	5.25938	0.125592	-0.572397	D	SCMH1
NM_003132	SRM	7.88202	0.00115364	-0.57231		SRM
NM_030912	TRIM8	7.66914	9.10949e-07	-0.572057		TRIM8
NM_144699	ATP1A4	3.58231	0.676663	-0.572043	D	ATP1A4
NM_001194990	MEPCE	6.36653	0.012269	-0.571743	D	MEPCE
NM_001257135	LIF	2.28964	0.882553	-0.571708	D	LIF
NM_001389	DSCAM	6.87589	0.00614216	-0.57147	D	DSCAM
NM_001316943	PARP16	5.72818	0.234374	-0.571336	D	PARP16
NR_024063	ZSCAN12P1	4.80235	0.0164028	-0.570976	D	ZSCAN12P1
NM_031426	AIF1L	9.04403	0.0478485	-0.570788	D	AIF1L
NM_032822	FAM136A	7.54215	5.08165e-06	-0.570424		FAM136A
NM_031934	RAB34	6.69727	0.0194919	-0.570327	D	RAB34
NM_018639	WSB2	6.90355	0.109635	-0.570031	D	WSB2
NM_001293233	MYCN	5.23474	0.0280431	-0.569995	D	MYCN
NM_005378	MYCN	5.23474	0.0280431	-0.569995	D	MYCN
NM_052935	NT5C3B	6.78458	0.0149663	-0.569851	D	NT5C3B
NM_001276373	USF1	6.85171	0.00267973	-0.569825	D	USF1
NM_199511	CCDC80	8.72618	0.0971483	-0.569638	D	CCDC80
NM_001128302	LYRM1	5.40869	0.272365	-0.56936	D	LYRM1
NM_032989	BAD	7.12884	0.000234673	-0.569214		BAD
NM_032211	LOXL4	5.53469	0.23953	-0.569203	D	LOXL4
NM_001256689	MELK	5.80465	0.677854	-0.568734	D	MELK
NM_020663	RHOJ	7.28569	0.000939307	-0.568362		RHOJ
NM_012238	SIRT1	6.86969	6.88077e-05	-0.568346		SIRT1
NM_033271	BTBD6	6.83828	5.87241e-06	-0.568073		BTBD6
NM_005806	OLIG2	9.11839	0.264729	-0.568018	D	OLIG2
NM_001003684	UQCR10	5.72874	0.0124711	-0.567304	D	UQCR10
NM_024991	SORBS1	6.45352	0.189399	-0.566744	D	SORBS1
NM_021183	RAP2C	6.93701	0.000125345	-0.56599	D	RAP2C
NM_001270550	MDK	4.97676	0.0747595	-0.565913	D	MDK
NM_001293810	GSTT1	5.40922	0.0182712	-0.56573	D	GSTT1
NM_153376	CCDC96	4.19751	0.114704	-0.565612	D	CCDC96
NM_006461	SPAG5	8.48536	0.0032259	-0.565524		SPAG5
NM_021038	MBNL1	6.35088	0.00725726	-0.565023	D	MBNL1
NM_177525	MEST	7.94642	0.0246283	-0.564966	D	MEST
NM_001002	RPLP0	10.1118	0.00163264	-0.564963	D	RPLP0
NM_001321	CSRP2	7.38247	0.0747595	-0.564931	D	CSRP2
NM_058190	FAM207A	4.95904	0.043562	-0.56451	D	FAM207A
NM_001018138	NME2	4.96913	0.081728	-0.564359	D	NME2
NM_001278557	WSB2	8.05182	0.00637701	-0.56427	D	WSB2
NR_002599	SNHG6	7.1125	0.0105753	-0.564008	D	SNHG6
NM_001042610	DBNDD1	6.01008	0.159842	-0.562885	D	DBNDD1
NM_032288	FYTTD1	8.12491	0.0103265	-0.562506	D	FYTTD1
NM_001256166	BIRC2	6.19278	0.124917	-0.561511	D	BIRC2
NR_045587	SRA1	6.87773	0.01108	-0.560945	D	SRA1
NM_001318052	DENND2A	8.26128	0.00211764	-0.560872	D	DENND2A
NM_001144942	RAB34	6.14133	0.00725903	-0.560798	D	RAB34
NM_001018003	SORBS3	7.84426	2.02324e-06	-0.560697	D	SORBS3
NM_003860	BANF1	7.37164	0.00262556	-0.560286	D	BANF1
NM_001281453	MBD3	6.17203	0.0657145	-0.560202	D	MBD3
NM_133476	ZNF384	7.15771	8.18944e-05	-0.559177	D	ZNF384
NM_181716	CENPV	7.44673	0.00223669	-0.558839		CENPV
NM_002509	NKX2-2	7.48577	0.00324846	-0.558643		NKX2-2
NM_019070	DDX49	7.37996	6.81087e-06	-0.558268		DDX49
NM_005733	KIF20A	7.99088	0.0127891	-0.558073	D	KIF20A
NM_032856	WDR73	2.10766	0.877916	-0.558057	D	WDR73
NM_198969	AES	6.01887	0.011403	-0.557983	D	AES
NM_005360	MAF	5.69867	0.0114302	-0.557959	D	MAF
NM_001085365	MZT2A	6.55907	2.99261e-05	-0.55778		MZT2A
NR_047673	LRRC4C	6.38484	0.0169016	-0.557755	D	LRRC4C
NM_170783	ZNRD1	5.26151	0.026318	-0.557738	D	ZNRD1
NM_018405	COPRS	7.37911	6.7692e-06	-0.557419		COPRS
NM_182491	ZFAND2A	6.34376	0.000239667	-0.556502		ZFAND2A
NM_015610	WIPI2	5.90152	0.0763962	-0.556346	D	WIPI2
NM_033133	CNP	9.01908	1.6412e-05	-0.556245		CNP
NM_001166242	C22orf39	6.11373	0.000986294	-0.556209	D	C22orf39
NM_007367	RALY	7.6325	0.00441224	-0.555982	D	RALY
NM_203456	PPIE	5.64615	0.0100295	-0.555835	D	PPIE
NM_020162	DHX33	7.24075	0.00322482	-0.555226		DHX33
NM_016565	COA4	7.19287	1.74438e-05	-0.555006		COA4
NM_001171971	CDHR1	4.8611	0.0965368	-0.554967	D	CDHR1
NM_001014431	AKT1	8.19427	2.31481e-05	-0.554824	D	AKT1
NM_001318479	TSKU	6.29306	0.603654	-0.553831	D	TSKU
NM_016399	TRIAP1	6.80426	0.000118971	-0.553663		TRIAP1
NM_002497	NEK2	6.90582	0.00585316	-0.553651	D	NEK2
NM_001033056	GLUL	8.18926	0.0390351	-0.553563	D	GLUL
NM_001267038	CENPK	6.16767	0.0339677	-0.553476	D	CENPK
NM_017560	ZNF853	8.39949	3.98674e-06	-0.553229		ZNF853
NM_030949	PPP1R14C	7.39859	0.0922359	-0.553013	D	PPP1R14C
NM_032501	ACSS1	8.23468	7.02436e-06	-0.552671	D	ACSS1
NM_016156	MTMR2	7.64781	0.000399536	-0.55253	D	MTMR2
NR_110733	ZNF649-AS1	2.64824	0.630507	-0.552472	D	ZNF649-AS1
NM_003670	BHLHE40	7.58712	0.0690318	-0.551992	D	BHLHE40
NM_024296	CCDC28B	5.98736	0.000467126	-0.55142		CCDC28B
NM_001131017	CIZ1	6.72452	0.0178224	-0.551352	D	CIZ1
NM_194326	RPS19BP1	7.19083	0.0211084	-0.551333	D	RPS19BP1
NM_001069	TUBB2A	9.65233	0.000179104	-0.551123		TUBB2A
NR_122113	DUXAP8	5.29179	0.0158757	-0.550362	D	DUXAP8
NM_031892	SH3KBP1	8.18027	0.00674686	-0.549914	D	SH3KBP1
NM_001243088	FOXM1	6.12259	0.33641	-0.549848	D	FOXM1
NR_045557	URI1	7.02893	0.0182144	-0.549448	D	URI1
NM_080422	PTPN2	5.76995	0.0145351	-0.54938	D	PTPN2
NM_001185118	MYNN	6.31904	0.181282	-0.549143	D	MYNN
NM_199367	SPG7	4.92933	0.0243562	-0.549013	D	SPG7
NM_015695	BRPF3	8.00159	3.10079e-06	-0.548884		BRPF3
NM_001135191	ASAP2	7.65708	0.00056234	-0.548566		ASAP2
NM_016581	ECSIT	6.94012	2.65888e-05	-0.548521		ECSIT
NR_033338	FAAP100	6.89742	0.00100842	-0.54782		FAAP100
NM_001319113	RBM42	6.7084	0.00105117	-0.547707	D	RBM42
NM_198566	C5orf34	5.98787	0.0159824	-0.547452	D	C5orf34
NM_032349	NUDT16L1	7.16985	9.22852e-06	-0.547446		NUDT16L1
NM_007325	GRIA3	7.17415	0.0742567	-0.547297	D	GRIA3
NM_004462	FDFT1	8.67219	0.000112062	-0.5472	D	FDFT1
NM_207418	FAM72C/FAM72D	5.77944	0.0667788	-0.54677	D	FAM72C/FAM72D
NM_033267	IRX2	6.95423	0.000705456	-0.546713		IRX2
NM_001042517	DIAPH3	6.5928	0.061547	-0.5465	D	DIAPH3
NM_001317171	SNRPG	5.01499	0.0918242	-0.546234	D	SNRPG
NM_006821	ACOT2	5.21698	0.0416719	-0.546167	D	ACOT2
NM_005195	CEBPD	4.69279	0.397261	-0.5461	D	CEBPD
NM_001142296	SPG20	6.54461	0.153285	-0.546066	D	SPART
NM_001199344	RPL17	5.93397	0.0888199	-0.545179	D	RPL17
NM_001826	CKS1B	7.47395	0.0215339	-0.545055	D	CKS1B
NM_001165931	RRM2	5.69395	0.202735	-0.544159	D	RRM2
NM_001317920	BCL2L1	7.24335	0.0216131	-0.544016	D	BCL2L1
NM_001287488	C6orf48	6.37781	0.000614813	-0.54387	D	C6orf48
NM_001256662	TEAD2	7.06381	0.0038758	-0.543226		TEAD2
NM_020242	KIF15	7.89733	0.0782932	-0.5432	D	KIF15
NM_018203	KLHDC8A	9.21213	0.000950985	-0.543127		KLHDC8A
NM_012343	NNT	7.31125	0.0469867	-0.543039	D	NNT
NM_001194991	MEPCE	6.46465	0.00363864	-0.543006	D	MEPCE
NM_005983	SKP2	7.85109	0.0140523	-0.542689	D	SKP2
NM_005519	HMX2	4.9232	0.0905813	-0.542366	D	HMX2
NM_021149	COTL1	9.45798	0.0234222	-0.542151	D	COTL1
NM_001317826	THG1L	0.750213	0.819498	-0.541658	D	THG1L
NM_001114093	LSM14A	7.42673	0.00104126	-0.541578	D	LSM14A
NM_001018112	FANCA	5.91595	0.033666	-0.541577	D	FANCA
NM_198267	ING3	6.01806	0.00887474	-0.541557	D	ING3
NM_001143759	LRRC27	5.36572	0.0248325	-0.541443	D	LRRC27
NM_018492	PBK	7.90961	0.0317233	-0.541431	D	PBK
NM_006401	ANP32B	8.60053	6.44947e-05	-0.541064		ANP32B
NM_001003688	SMAD1	6.25336	0.0863308	-0.541029	D	SMAD1
NM_018270	MRGBP	7.70905	2.31937e-05	-0.540506		MRGBP
NR_002786	CIDECP	5.91516	0.000425258	-0.54049		CIDECP1
NM_022566	MESDC1	6.80061	2.31788e-05	-0.540422		TLNRD1
NM_001173989	RABL6	6.12003	0.000459121	-0.540155	D	RABL6
NM_022731	NUCKS1	10.141	0.00124663	-0.539852		NUCKS1
NM_005004	NDUFB8	6.93429	0.0059769	-0.539699	D	NDUFB8
NM_001318941	TFPI	5.39525	0.0201479	-0.539338	D	TFPI
NM_005572	LMNA	8.61872	0.00628186	-0.539269	D	LMNA
NM_001282539	GNB1	7.84393	0.104747	-0.539007	D	GNB1
NM_001938	DR1	7.67804	0.000623182	-0.538974		DR1
NM_016073	HDGFRP3	8.00487	0.00784428	-0.538587	D	HDGFL3
NM_033415	ARMC6	7.05905	4.73241e-05	-0.538504	D	ARMC6
NM_007274	ACOT7	5.62688	0.0274713	-0.538103	D	ACOT7
NR_026827	LINC00839	6.28014	0.000146978	-0.537873		LINC00839
NM_001289746	GAPDH	10.8986	0.0245873	-0.537842	D	GAPDH
NM_001015881	TSC22D3	6.15637	0.00327535	-0.537085	D	TSC22D3
NM_001033002	RPAIN	6.59689	0.0045605	-0.536759	D	RPAIN
NM_024417	FDXR	5.46978	0.413555	-0.536703	D	FDXR
NM_001007125	LKAAEAR1	4.39288	0.0799402	-0.536699	D	LKAAEAR1
NM_002106	H2AFZ	9.14634	0.00132931	-0.536477		H2AFZ
NM_001098416	HDAC7	7.35373	0.000171187	-0.536183		HDAC7
NM_000269	NME1	8.40978	0.00220131	-0.536066	D	NME1
NM_015933	TMA7	8.06789	0.0187209	-0.535894	D	TMA7
NM_001446	FABP7	8.57696	0.00361688	-0.535659	D	FABP7
NR_002715	RN7SL1	6.66173	0.0837403	-0.535472	D	RN7SL1
NM_182620	SKA2	7.94063	0.00607083	-0.53545	D	SKA2
NM_001318119	SEC31A	7.16965	0.07136	-0.535045	D	SEC31A
NM_006567	FARS2	5.4314	0.036915	-0.534962	D	FARS2
NM_033315	RASL10B	6.68363	0.000307239	-0.53461		RASL10B
NM_002048	GAS1	7.80505	0.00407368	-0.53417		GAS1
NR_003500	RP9P	6.55489	8.5039e-05	-0.533721		RP9P
NM_004454	ETV5	9.62527	0.00027552	-0.533545		ETV5
NM_138409	MRAP2	4.76038	0.0337923	-0.533413	D	MRAP2
NM_001318092	SWI5	5.19382	0.177402	-0.53335	D	SWI5
NM_005336	HDLBP	8.88728	0.00172049	-0.533169		HDLBP
NM_003809	TNFSF12	6.038	0.000465602	-0.533037		TNFSF12
NM_001142610	ULK2	6.61941	8.43001e-05	-0.532917		ULK2
NM_007042	RPP14	6.37548	0.0233582	-0.532889	D	RPP14
NM_003798	CTNNAL1	7.62713	1.02529e-05	-0.532864		CTNNAL1
NM_001193397	PTPA	8.08618	0.000137893	-0.532521		PTPA
NM_001159673	SYNCRIP	7.71293	0.0112729	-0.532364	D	SYNCRIP
NM_002833	PTPN9	8.37413	1.02005e-05	-0.532018		PTPN9
NM_001286734	CENPE	8.13118	0.023284	-0.531968	D	CENPE
NM_001080436	WTIP	6.57476	6.26372e-05	-0.531893		WTIP
NM_001071	TYMS	8.96785	0.034506	-0.531776	D	TYMS
NM_194329	RNF38	6.97974	0.177492	-0.531735	D	RNF38
NM_001301131	POLR2F	6.0144	0.0100458	-0.531584	D	POLR2F
NM_004494	HDGF	8.0679	0.00151596	-0.531581	D	HDGF
NM_001839	CNN3	9.14224	0.000103513	-0.531538	D	CNN3
NM_001242769	MTHFD1L	4.67348	0.0767019	-0.531501	D	MTHFD1L
NM_017724	LRRFIP2	5.97396	0.372406	-0.531418	D	LRRFIP2
NM_020939	CPNE5	6.34208	0.148341	-0.531355	D	CPNE5
NM_001199156	KAT7	5.87459	0.684129	-0.531071	D	KAT7
NM_152406	AFAP1L1	7.1943	0.130288	-0.530994	D	AFAP1L1
NR_038301	LINC00888	6.49408	0.00441224	-0.530962	D	LINC00888
NM_018644	B3GAT1	7.71595	9.81355e-05	-0.530438	D	B3GAT1
NM_018265	C1orf106	6.83596	0.0383645	-0.529982	D	INAVA
NR_033688	PEF1	7.27388	0.0124181	-0.529981	D	PEF1
NM_023074	ZNF649	6.83891	0.00326541	-0.529939		ZNF649
NM_001018139	NME2	8.8501	0.000819145	-0.52921	D	NME2
NM_024610	HSPBAP1	5.59862	0.0020935	-0.52855		HSPBAP1
NR_028383	TIMM8B	5.71133	0.0597382	-0.52848	D	TIMM8B
NM_001025434	NQO1	6.2238	0.170266	-0.528335	D	NQO1
NM_021243	ABRACL	5.15342	0.00938004	-0.527595	D	ABRACL
NM_017590	ZC3H7B	8.51058	1.54983e-05	-0.527504		ZC3H7B
NM_201624	USP33	7.46015	0.000520333	-0.52702	D	USP33
NM_014750	DLGAP5	7.12609	0.0228713	-0.526971	D	DLGAP5
NM_001921	DCTD	7.53304	0.000342447	-0.526967		DCTD
NM_016034	MRPS2	7.00934	0.000353742	-0.526909		MRPS2
NM_001110215	CENPM	2.59252	0.815094	-0.526776	D	CENPM
NM_025040	ZNF614	7.02129	2.15138e-05	-0.526338		ZNF614
NM_022482	GZF1	6.90788	0.0237268	-0.526263	D	GZF1
NM_016228	AADAT	6.08869	0.0458016	-0.525891	D	AADAT
NM_006958	ZNF16	5.66348	0.00500382	-0.525803	D	ZNF16
NR_132737	YBX1	5.83578	0.331527	-0.525746	D	YBX1
NM_001164326	BRD8	6.36471	0.00474158	-0.525744	D	BRD8
NM_014248	RBX1	7.22376	0.00595706	-0.525369	D	RBX1
NM_001042535	AGAP3	7.00383	0.0319097	-0.525275	D	AGAP3
NM_001282382	PTTG1	5.53923	0.0365305	-0.525136	D	PTTG1
NM_016500	PBDC1	6.16232	0.000472008	-0.525061		PBDC1
NM_001005417	B4GALT2	7.71731	0.00148478	-0.525022	D	B4GALT2
NM_021177	LSM2	6.77823	0.0188826	-0.524945	D	LSM2
NM_006012	CLPP	7.494	3.45331e-05	-0.524897		CLPP
NM_033251	RPL13	6.50249	0.0671755	-0.524816	D	RPL13
NM_001128826	NCS1	7.7146	0.00430813	-0.524499	D	NCS1
NM_018401	STK32B	8.18417	1.29647e-05	-0.524385		STK32B
NM_016360	TACO1	6.57103	8.5573e-05	-0.524327		TACO1
NM_001204890	ISY1-RAB43	7.04326	9.91935e-05	-0.52404		ISY1-RAB43
NM_152307	TRMT61A	6.08123	0.000394203	-0.524029		TRMT61A
NR_003142	SNHG9	5.40455	0.00464547	-0.524004	D	SNHG9
NM_138443	HAUS1	7.3919	0.0117263	-0.523838	D	HAUS1
NM_033286	KNSTRN	7.25639	2.16977e-05	-0.523703		KNSTRN
NM_018209	ARFGAP1	7.34649	0.0143281	-0.523264	D	ARFGAP1
NM_015532	POLR2M	7.66721	0.00513395	-0.523144	D	POLR2M
NM_016332	MSRB1	6.4102	0.0210406	-0.523115	D	MSRB1
NR_028052	NGRN	8.48043	9.39743e-05	-0.522981	D	NGRN
NM_003819	PABPC4	6.84628	0.0102259	-0.522828	D	PABPC4
NM_032051	PATZ1	5.96756	0.000982719	-0.522466	D	PATZ1
NM_001454	FOXJ1	5.02354	0.0226311	-0.522183	D	FOXJ1
NM_201432	GAS7	7.97258	0.0698563	-0.522127	D	GAS7
NM_080668	CDCA5	7.91759	0.02309	-0.522051	D	CDCA5
NM_004230	S1PR2	6.65339	0.0106062	-0.521718	D	S1PR2
NM_017838	NHP2	7.8184	0.0161547	-0.521651	D	NHP2
NM_012123	MTO1	6.49255	0.00148478	-0.521231		MTO1
NM_003256	TIMP4	7.99553	0.0459922	-0.520888	D	TIMP4
NM_001039550	DNAJB2	7.23968	2.11639e-05	-0.52081		DNAJB2
NM_014216	ITPK1	6.53549	0.0492643	-0.520784	D	ITPK1
NM_001518	GTF2I	8.87723	0.00968505	-0.520707	D	GTF2I
NM_013400	REPIN1	7.83102	3.73486e-05	-0.520159	D	REPIN1
NM_014788	TRIM14	7.34442	0.00728379	-0.520145	D	TRIM14
NM_018715	RCC2	7.23396	0.0459856	-0.519982	D	RCC2
NM_020444	KIAA1191	7.92442	0.000615571	-0.519668	D	KIAA1191
NM_001292001	SRF	6.7263	0.00175438	-0.519577	D	SRF
NM_173557	RNF152	3.41215	0.441155	-0.519473	D	RNF152
NM_003073	SMARCB1	8.04626	0.000128626	-0.519445		SMARCB1
NM_001142522	FBXO5	6.21631	0.0163002	-0.519076	D	FBXO5
NM_173548	ZNF584	6.232	0.00435991	-0.518796	D	ZNF584
NM_001031725	DDX59	6.09229	0.00378163	-0.518705		DDX59
NM_024109	METTL22	5.52278	0.108065	-0.518365	D	METTL22
NM_018304	PRR11	8.35096	0.0143374	-0.518334	D	PRR11
NM_153366	SVEP1	5.02222	0.0406472	-0.51828	D	SVEP1
NM_005342	HMGB3	7.74316	0.00148986	-0.518207		HMGB3
NM_178448	SAPCD2	7.92722	0.0609103	-0.51796	D	SAPCD2
NM_012097	ARL5A	7.37818	0.0119974	-0.517747	D	ARL5A
NM_206826	GNL3	7.80681	0.00027552	-0.517703		GNL3
NM_014463	LSM3	7.90816	0.0278732	-0.517681	D	LSM3
NM_001301867	BOC	5.09806	0.049409	-0.517645	D	BOC
NM_001130065	MYO9B	9.07015	0.00677627	-0.517324	D	MYO9B
NM_014501	UBE2S	8.88571	0.000137803	-0.517265		UBE2S
NM_013306	SNX15	6.2216	0.00504395	-0.51725	D	SNX15
NM_001008712	RBPMS	7.26814	0.000518602	-0.517187	D	RBPMS
NM_173658	ZNF660	5.7276	0.0017275	-0.516734		ZNF660
NM_173165	NFATC3	7.44376	0.0119941	-0.516652	D	NFATC3
NM_130773	CNTNAP5	4.62205	0.386578	-0.516303	D	CNTNAP5
NM_001184717	TIPARP	0.557345	0.862134	-0.515746	D	TIPARP
NM_032014	MRPS24	7.48597	0.00224465	-0.515695		MRPS24
NM_014592	KCNIP1	6.69822	0.175914	-0.515634	D	KCNIP1
NM_015339	ADNP	8.02809	0.000912531	-0.515554	D	ADNP
NM_001034914	KCNIP3	5.53826	0.00688935	-0.515297	D	KCNIP3
NR_045104	VWA9	6.76303	0.0157085	-0.515273	D	INTS14
NM_001271314	ZNF266	6.44986	0.00408815	-0.515123		ZNF266
NM_080703	BAG6	7.70688	0.00188933	-0.514658	D	BAG6
NM_006113	VAV3	7.38287	0.0674227	-0.514385	D	VAV3
NM_001287813	SNTG1	5.58083	0.00852846	-0.514355	D	SNTG1
NM_021032	FGF12	5.65464	0.212245	-0.514218	D	FGF12
NM_013237	PRELID1	8.20209	0.0028456	-0.51406		PRELID1
NM_001173408	OBSL1	8.14626	0.00327535	-0.513992	D	OBSL1
NM_178587	PPP2R5C	6.96223	6.67023e-05	-0.513566		PPP2R5C
NR_037618	EEF1E1-BLOC1S5	6.436	0.0477119	-0.513557	D	EEF1E1-BLOC1S5
NM_182565	UBALD2	7.44739	0.00601341	-0.513554	D	UBALD2
NM_152864	NKAIN4	6.70101	0.374598	-0.513018	D	NKAIN4
NR_130789	MIEF1	7.25704	0.0769685	-0.512587	D	MIEF1
NM_012331	MSRA	6.73608	0.000162046	-0.512476	D	MSRA
NM_033513	TPGS1	6.1077	0.00059136	-0.511947		TPGS1
NM_138689	PPP1R14B	8.23552	0.00271851	-0.511945		PPP1R14B
NM_020408	LYRM4	7.04775	0.0175271	-0.511845	D	LYRM4
NM_001077399	PNKD	6.77433	7.9596e-05	-0.511816		PNKD
NM_007050	PTPRT	7.20279	0.235788	-0.511601	D	PTPRT
NR_052852	MARCKSL1	8.35249	0.0269401	-0.511479	D	MARCKSL1
NM_021992	TMSB15A	6.72067	0.423438	-0.510999	D	TMSB15A
NM_001300805	MDFI	4.99144	0.459665	-0.510608	D	MDFI
NM_004568	SERPINB6	5.29814	0.0643824	-0.51042	D	SERPINB6
NM_001281454	MBD3	8.40918	0.000183704	-0.510222	D	MBD3
NM_001201397	EDNRB	4.96026	0.644125	-0.510046	D	EDNRB
NM_001168301	KLHL13	6.10493	0.0635536	-0.510029	D	KLHL13
NM_032231	FAM96A	6.76372	0.00899303	-0.510021	D	CIAO2A
NM_024097	C1orf50	5.26754	0.0308487	-0.509189	D	C1orf50
NM_001278677	ZNF254	6.53694	0.0104944	-0.508864	D	ZNF254
NM_001177801	RANGRF	6.0656	0.0208319	-0.508477	D	RANGRF
NM_145018	DDIAS	7.24105	0.0355273	-0.508241	D	DDIAS
NM_138471	C11orf84	7.45903	2.18912e-05	-0.507948		SPINDOC
NM_001286242	GTF3C1	8.16226	0.0158819	-0.507685	D	GTF3C1
NM_006659	TUBGCP2	7.91858	7.8097e-05	-0.507668		TUBGCP2
NM_019606	MEPCE	7.55868	4.11028e-05	-0.507367	D	MEPCE
NR_036684	CES2	6.35809	0.0142504	-0.507326	D	CES2
NM_001024666	SH3KBP1	7.41457	0.0670653	-0.50713	D	SH3KBP1
NM_003731	SSNA1	7.31203	0.000115734	-0.507114		SSNA1
NM_001159675	SYNCRIP	6.80509	0.00200793	-0.507103	D	SYNCRIP
NM_024303	ZSCAN5A	5.30273	0.00954328	-0.507054	D	ZSCAN5A
NM_015219	EXOC7	8.31287	0.000203386	-0.506947		EXOC7
NM_001278324	TROAP	4.07021	0.335732	-0.506885	D	TROAP
NM_014077	FAM32A	7.84956	0.00234102	-0.506719		FAM32A
NM_001206427	USMG5	5.32661	0.0151949	-0.506145	D	ATP5MD
NM_006612	KIF1C	8.17012	2.53945e-05	-0.505769		KIF1C
NM_152515	CKAP2L	7.72455	0.0415048	-0.50566	D	CKAP2L
NM_032548	ABTB1	3.17583	0.837107	-0.505551	D	ABTB1
NM_182847	ASIC4	4.19371	0.371306	-0.505471	D	ASIC4
NM_015157	PHLDB1	5.18786	0.256759	-0.50507	D	PHLDB1
NM_001159391	GUK1	7.60398	0.00265153	-0.505054	D	GUK1
NR_026757	OIP5-AS1	7.55822	0.00779779	-0.504524	D	OIP5-AS1
NM_202001	ERCC1	6.79298	0.00473046	-0.504151	D	ERCC1
NM_153336	PSTK	5.28639	0.0106016	-0.504104	D	PSTK
NM_001271099	PUF60	7.68338	0.000572151	-0.50399	D	PUF60
NM_005670	EPM2A	4.9219	0.026973	-0.503555	D	EPM2A
NM_199000	LHFPL3	9.08518	0.267027	-0.50349	D	LHFPL3
NM_002461	MVD	7.63569	2.53901e-05	-0.5032		MVD
NM_005262	GFER	7.19838	4.11677e-05	-0.50314		GFER
NM_002419	MAP3K11	7.1295	0.000157172	-0.502986		MAP3K11
NM_001128	AP1G1	7.52755	0.0331458	-0.502524	D	AP1G1
NM_001033057	MAGI1	7.64391	0.000439762	-0.502469		MAGI1
NM_022553	VPS52	6.94068	0.00139623	-0.502445		VPS52
NM_001278255	POLE3	7.93117	0.00870757	-0.501989	D	POLE3
NM_031266	HNRNPAB	8.31626	0.000274042	-0.501818	D	HNRNPAB
NM_004133	HNF4G	5.16886	0.0753736	-0.501791	D	HNF4G
NM_001163484	DCAF11	5.90484	0.127713	-0.501783	D	DCAF11
NM_006443	DNPH1	5.86789	0.00903384	-0.501651	D	DNPH1
NM_152493	ZNF362	7.29317	4.16086e-05	-0.500868		ZNF362
NM_016199	LSM7	7.58935	8.55995e-05	-0.500154		LSM7
NM_001319143	AK2	6.68159	0.000293316	-0.500132	D	AK2
NM_001243425	TTC39C	3.8286	0.325609	-0.500082	D	TTC39C
NM_052850	GADD45GIP1	7.30948	4.11028e-05	-0.499915		GADD45GIP1
NM_001014279	ANXA2R	4.87672	0.0351853	-0.499696	D	ANXA2R
NM_152227	SNX5	7.60029	0.00576239	-0.49964	D	SNX5
NR_028356	MRPL30	4.03345	0.47466	-0.498934	D	MRPL30
NM_001031677	RAB24	6.02048	0.0117024	-0.498899	D	RAB24
NM_001288733	TEX2	3.26384	0.852493	-0.49844	D	TEX2
NM_181842	ZBTB12	6.84671	0.0419278	-0.498415	D	ZBTB12
NM_001277068	MFF	6.34772	0.0451569	-0.49835	D	MFF
NM_023934	FUNDC2	7.37868	0.00324311	-0.498345		FUNDC2
NM_001007099	SCP2	7.7833	0.000380212	-0.498257		SCP2
NM_012289	KEAP1	7.8247	0.00239951	-0.498145		KEAP1
NM_014166	MED4	6.74976	0.012838	-0.498044	D	MED4
NM_002949	MRPL12	7.51872	0.00102717	-0.497906		MRPL12
NM_031305	ARHGAP24	4.28414	0.524491	-0.497835	D	ARHGAP24
NM_025179	PLXNA2	7.09515	0.000259242	-0.4978		PLXNA2
NM_031965	GSG2	6.23496	0.102915	-0.497693	D	HASPIN
NM_015397	DCAF12	8.07016	0.00137503	-0.49758		DCAF12
NM_001274	CHEK1	7.14604	0.052888	-0.497553	D	CHEK1
NM_002798	PSMB6	8.11062	0.000244283	-0.497542		PSMB6
NM_001146071	TDRD3	4.86733	0.119972	-0.497404	D	TDRD3
NM_001257389	CD63	5.76886	0.0336134	-0.497316	D	CD63
NR_121613	LINC00472	3.86185	0.874691	-0.496942	D	LINC00472
NM_033089	ZCCHC3	7.93493	4.08202e-05	-0.496618		ZCCHC3
NM_006993	NPM3	6.93535	0.00377545	-0.496612		NPM3
NM_018846	KLHL7	5.72964	0.0448967	-0.496415	D	KLHL7
NM_001164836	FXYD6	1.62354	0.868893	-0.496388	D	FXYD6
NM_006049	SNAPC5	5.70465	0.00326724	-0.496334		SNAPC5
NM_018135	MRPS18A	7.00895	0.000493303	-0.495712		MRPS18A
NM_001099294	KIAA1644	8.19977	0.0408533	-0.495678	D	SHISAL1
NM_031314	HNRNPC	8.16777	0.00162247	-0.495509	D	HNRNPC
NM_001225	CASP4	5.49313	0.197311	-0.495358	D	CASP4
NM_004846	EIF4E2	6.77779	0.00028213	-0.49499		EIF4E2
NR_073609	PDCD6	6.07708	0.00113701	-0.49486	D	PDCD6
NM_004974	KCNA2	6.64743	0.253281	-0.494856	D	KCNA2
NM_023009	MARCKSL1	9.38427	0.0177473	-0.494819	D	MARCKSL1
NM_007292	ACOX1	5.9872	0.208765	-0.49466	D	ACOX1
NM_012177	FBXO5	6.43586	0.00959375	-0.494435	D	FBXO5
NM_152640	DCP1B	5.68907	0.00919656	-0.494314	D	DCP1B
NM_001304809	BRD1	7.08818	0.0166812	-0.494282	D	BRD1
NM_005392	PHF2	8.28576	4.66234e-05	-0.494237		PHF2
NM_001096	ACLY	7.53738	0.00780854	-0.494186	D	ACLY
NM_002501	NFIX	7.71505	0.0236297	-0.494029	D	NFIX
NM_198552	FAM89A	6.89005	0.00434522	-0.494011	D	FAM89A
NM_139207	NAP1L1	7.90897	0.000565412	-0.493307	D	NAP1L1
NM_006233	POLR2I	6.82404	0.0103914	-0.493248	D	POLR2I
NM_001301063	NDST1	6.99815	0.0516188	-0.493191	D	NDST1
NM_152727	CPNE2	8.80753	0.000115463	-0.493186		CPNE2
NM_024337	IRX1	6.20859	0.000783194	-0.492926		IRX1
NM_001098525	CKAP2	7.23112	0.0576211	-0.492483	D	CKAP2
NM_006896	HOXA7	6.11468	0.0157764	-0.492213	D	HOXA7
NM_001879	MASP1	2.36448	0.72777	-0.492148	D	MASP1
NM_002708	PPP1CA	8.25321	0.00231856	-0.491845		PPP1CA
NM_002598	PDCD2	5.6702	0.0133038	-0.491699	D	PDCD2
NM_031485	GRWD1	7.49989	4.49168e-05	-0.491689		GRWD1
NM_012429	SEC14L2	6.29914	0.274015	-0.491634	D	SEC14L2
NM_147200	TRAF3IP2	6.23509	0.0458375	-0.491448	D	TRAF3IP2
NM_001168241	GAREM2	7.94087	0.00200793	-0.491347		GAREM2
NM_001017403	LGR6	5.07087	0.824433	-0.491289	D	LGR6
NM_005775	SORBS3	7.01032	0.0335148	-0.490937	D	SORBS3
NM_001144068	ZNF772	6.10029	0.0231627	-0.490838	D	ZNF772
NM_022074	FAM111A	5.32925	0.842096	-0.490651	D	FAM111A
NM_181652	PRDX5	5.03743	0.113602	-0.490651	D	PRDX5
NR_036490	LOC284648	3.37304	0.494271	-0.490582	D	LINC01686
NM_001098785	FAM89B	6.95837	0.0331694	-0.490483	D	FAM89B
NM_005566	LDHA	9.20279	0.0967109	-0.490004	D	LDHA
NM_007108	TCEB2	7.30118	0.0205108	-0.489933	D	ELOB
NM_031283	TCF7L1	7.43914	5.35252e-05	-0.489922		TCF7L1
NM_001143853	PYM1	5.90002	0.0309044	-0.489746	D	PYM1
NM_021241	WIZ	8.08478	4.73698e-05	-0.489583		WIZ
NM_001077269	WIPF1	8.31438	0.0105011	-0.489479	D	WIPF1
NM_003792	EDF1	7.89025	4.71078e-05	-0.489277		EDF1
NM_203418	RCAN1	6.90282	0.04067	-0.489148	D	RCAN1
NM_018369	DEPDC1B	6.79721	0.0588959	-0.488952	D	DEPDC1B
NR_120317	LINC01314	6.56275	0.0261117	-0.488937	D	CTXND1
NM_001286678	PRMT2	5.54947	0.199963	-0.488904	D	PRMT2
NM_004507	HUS1	6.53948	0.00107624	-0.488834	D	HUS1
NM_001318099	LZTS2	7.3035	0.000491148	-0.488818		LZTS2
NR_104414	C11orf98	4.25636	0.311511	-0.488753	D	C11orf98
NM_018944	MIS18A	6.86717	0.0133955	-0.488714	D	MIS18A
NM_000266	NDP	5.38105	0.0555745	-0.488599	D	NDP
NM_171999	SALL3	7.92713	0.0582623	-0.488385	D	SALL3
NM_004436	ENSA	7.77435	0.00279755	-0.488131	D	ENSA
NM_001130688	HMGB2	7.67568	0.12185	-0.487823	D	HMGB2
NM_001144955	DTWD1	6.2832	0.0186069	-0.487798	D	DTWD1
NM_001032293	ZNF207	7.79731	0.000571683	-0.487559		ZNF207
NM_001317919	BCL2L1	6.83223	0.0146523	-0.486845	D	BCL2L1
NM_001243738	RGL2	7.10613	0.00727067	-0.486718	D	RGL2
NM_001251971	SPAG9	8.45224	0.0121167	-0.48669	D	SPAG9
NM_012088	PGLS	7.41048	6.10144e-05	-0.486647		PGLS
NM_001287032	STOML2	7.51162	9.81355e-05	-0.486626		STOML2
NM_003977	AIP	7.07748	0.00148837	-0.486624		AIP
NM_001282281	PYCR1	7.69348	0.00186318	-0.486356	D	PYCR1
NM_001184751	ZNF408	6.07014	0.00269467	-0.486315		ZNF408
NM_033326	SOX6	7.19664	0.139029	-0.486118	D	SOX6
NM_002875	RAD51	6.44468	0.106741	-0.485925	D	RAD51
NM_000281	PCBD1	6.45675	0.000731075	-0.485925		PCBD1
NM_001033575	DUSP28	4.8527	0.0479433	-0.485586	D	DUSP28
NM_138369	BOD1	7.66571	0.000731075	-0.485547		BOD1
NR_024206	CYTOR	5.65298	0.030139	-0.485404	D	CYTOR
NM_001212	C1QBP	8.57174	0.000172037	-0.485391		C1QBP
NR_038428	LINC01546	3.29708	0.534761	-0.485347	D	LINC01546
NM_001206426	USMG5	7.60982	0.0200961	-0.485287	D	ATP5MD
NM_002735	PRKAR1B	6.86458	0.0345091	-0.485266	D	PRKAR1B
NM_023937	MRPL34	6.76502	0.000207039	-0.484879		MRPL34
NM_001195044	YAP1	6.87222	0.0591663	-0.484588	D	YAP1
NM_203304	MEX3D	7.00217	0.0326629	-0.484566	D	MEX3D
NM_033630	SCAND1	7.52575	6.22593e-05	-0.484275		SCAND1
NM_001284368	NDUFB8	7.12231	0.000596302	-0.484166	D	NDUFB8
NM_032881	LSM10	7.01437	0.0202247	-0.484153	D	LSM10
NM_001318089	SWI5	5.19805	0.0808089	-0.48406	D	SWI5
NM_013248	NXT1	6.7342	0.0260285	-0.483908	D	NXT1
NM_005499	UBA2	8.85596	0.000189021	-0.483421		UBA2
NM_001319140	AK2	4.89949	0.129648	-0.483258	D	AK2
NR_037592	AK2	4.89949	0.129648	-0.483258	D	AK2
NM_001286135	RBM4B	5.22398	0.151119	-0.482981	D	RBM4B
NM_001280539	RNF19A	6.3765	0.78301	-0.482973	D	RNF19A
NM_032712	C19orf48	7.12659	0.0226625	-0.482819	D	C19orf48
NM_199357	ARHGAP11A	6.08365	0.116748	-0.482438	D	ARHGAP11A
NM_003335	UBA7	6.59062	0.207596	-0.482118	D	UBA7
NM_024667	VPS37B	7.45847	0.00252857	-0.481876		VPS37B
NM_002309	LIF	5.49734	0.764901	-0.481831	D	LIF
NM_032301	FBXW9	6.33579	0.00083203	-0.481787		FBXW9
NM_003093	SNRPC	7.81387	0.00228693	-0.481336		SNRPC
NM_006337	MCRS1	7.45474	0.000407803	-0.481284		MCRS1
NM_001356	DDX3X	5.88877	0.0816652	-0.480946	D	DDX3X
NM_000403	GALE	6.11173	0.0941593	-0.480906	D	GALE
NM_003017	SRSF3	9.06192	0.0108714	-0.480872	D	SRSF3
NM_001256026	ARHGAP22	3.88755	0.561351	-0.480575	D	ARHGAP22
NM_173469	UBE2Q2	6.94623	0.0111728	-0.480391	D	UBE2Q2
NM_153188	TNPO1	8.92389	0.00133618	-0.480247		TNPO1
NM_198043	ZDHHC16	6.22672	0.0211084	-0.479873	D	ZDHHC16
NM_152293	TADA2B	6.97463	0.000160921	-0.479586		TADA2B
NM_005707	PDCD7	7.3545	8.75324e-05	-0.479488		PDCD7
NM_001252499	RHNO1	7.16938	0.0155493	-0.479356	D	RHNO1
NM_015564	LRRTM2	6.77355	0.112801	-0.479238	D	LRRTM2
NM_014175	MRPL15	7.09743	0.000187908	-0.479117		MRPL15
NR_103551	ZNF229	6.09422	0.0258738	-0.479116	D	ZNF229
NM_017779	DEPDC1	6.61356	0.00306519	-0.478926		DEPDC1
NM_002532	NUP88	7.80894	6.7682e-05	-0.478791		NUP88
NM_033046	RTKN	6.43844	0.018669	-0.478731	D	RTKN
NM_001304762	EVA1B	5.61058	0.0215339	-0.478303	D	EVA1B
NM_001040437	C6orf48	5.84946	0.0216455	-0.47825	D	C6orf48
NM_152380	TBX15	5.59115	0.0341929	-0.478033	D	TBX15
NM_012112	TPX2	9.23771	0.026779	-0.477718	D	TPX2
NM_001023570	IQCB1	6.76723	0.0243423	-0.477556	D	IQCB1
NM_016817	OAS2	4.5667	0.609666	-0.477547	D	OAS2
NM_002812	PSMD8	8.7108	0.000182447	-0.477007		PSMD8
NM_001314019	CPNE5	2.47859	0.765319	-0.476795	D	CPNE5
NM_024299	PPDPF	8.63639	0.0482233	-0.476666	D	PPDPF
NM_002130	HMGCS1	8.70625	0.0100347	-0.476504	D	HMGCS1
NR_047648	FCGR2C	2.64246	0.680564	-0.476439	D	FCGR2C
NM_015975	TAF9B	7.37776	0.00760126	-0.475819	D	TAF9B
NM_001100624	CENPN	7.69182	0.0384213	-0.475681	D	CENPN
NM_002105	H2AFX	8.50411	0.00676884	-0.475511	D	H2AFX
NR_072999	JAM2	4.03832	0.838658	-0.475453	D	JAM2
NM_001195427	SRSF2	8.82997	0.000848694	-0.475368		SRSF2
NM_015955	MEMO1	6.03873	0.104526	-0.475341	D	MEMO1
NM_058167	UBE2J2	6.72161	0.00193194	-0.475126		UBE2J2
NM_004493	HSD17B10	7.27581	0.0269959	-0.474636	D	HSD17B10
NM_144563	RPIA	6.3894	0.013023	-0.47457	D	RPIA
NM_001242824	FDPS	7.97069	0.000395756	-0.474291	D	FDPS
NM_005766	FARP1	9.55778	0.0167905	-0.474132	D	FARP1
NM_052943	FAM46B	4.91891	0.158476	-0.474102	D	TENT5B
NR_103803	EBPL	5.69692	0.0420839	-0.474075	D	EBPL
NR_045493	LSM1	6.35911	0.0317472	-0.474004	D	LSM1
NM_019037	EXOSC4	6.46499	0.00068833	-0.473931		EXOSC4
NR_038924	PXN-AS1	4.9717	0.0437181	-0.4738	D	PXN-AS1
NM_030578	B9D2	5.17388	0.0251029	-0.473787	D	B9D2
NM_014240	LIMD1	7.60387	0.000104546	-0.47339		LIMD1
NM_006082	TUBA1B	11.1407	0.0505098	-0.47295	D	TUBA1B
NM_002155	HSPA6	4.04584	0.418394	-0.472895	D	HSPA6
NM_024666	AAGAB	6.47047	0.074088	-0.472736	D	AAGAB
NM_002053	GBP1	5.89428	0.492633	-0.472709	D	GBP1
NM_001145048	GPN1	6.74856	0.0121034	-0.472463	D	GPN1
NM_001145940	PAFAH1B3	6.91918	0.0387803	-0.472459	D	PAFAH1B3
NM_032862	TIGD5	6.79466	0.0003055	-0.472422		TIGD5
NM_003011	SET	9.36773	0.00104641	-0.472372	D	SET
NM_001257293	HNRNPH1	8.27366	0.00589755	-0.472112	D	HNRNPH1
NM_006857	SNRNP27	7.22429	0.00980562	-0.471771	D	SNRNP27
NM_018268	WDR41	8.09205	0.000814893	-0.471654		WDR41
NM_013393	MRM2	7.52868	0.000101239	-0.471466		MRM2
NM_001001795	C8orf82	7.21717	0.000143661	-0.471443		C8orf82
NR_028352	PIGP	4.34227	0.256456	-0.471416	D	PIGP
NR_133933	PACRGL	4.1824	0.281226	-0.471349	D	PACRGL
NM_002926	RGS12	7.77876	0.000104546	-0.471324	D	RGS12
NM_001018024	CMC4	5.62024	0.0304917	-0.471317	D	CMC4
NM_025194	ITPKC	6.34298	0.00103258	-0.471209		ITPKC
NM_001145033	C11orf96	5.97876	0.213876	-0.470984	D	C11orf96
NM_001278379	ARL6IP4	7.20092	0.000566295	-0.47089	D	ARL6IP4
NM_058192	RPUSD1	7.00934	0.00021483	-0.470816		RPUSD1
NM_032272	MAF1	7.62672	0.000547127	-0.470659		MAF1
NM_001282412	PPP1R7	6.80733	0.000962964	-0.470537	D	PPP1R7
NM_004708	PDCD5	7.22702	0.00552108	-0.470466	D	PDCD5
NM_005234	NR2F6	7.43315	0.000112062	-0.470406		NR2F6
NM_001289910	IDH2	7.91987	0.000157926	-0.470344	D	IDH2
NM_002797	PSMB5	6.97313	0.00108635	-0.470194	D	PSMB5
NM_000044	AR	7.44035	0.104526	-0.470161	D	AR
NM_003462	DNALI1	7.32748	0.000137152	-0.470052		DNALI1
NM_023936	MRPS34	7.72233	0.0022604	-0.469955		MRPS34
NM_001163149	ETV1	8.5346	0.00358531	-0.469783	D	ETV1
NM_003374	VDAC1	8.5215	0.00050524	-0.469645	D	VDAC1
NM_006325	RAN	9.29392	0.00148167	-0.469578		RAN
NM_032758	PHF5A	7.12684	0.00278421	-0.469441		PHF5A
NM_001113324	TEN1	6.03838	0.0028393	-0.469312		TEN1
NM_013399	CDIP1	6.32936	0.19187	-0.469297	D	CDIP1
NM_001172557	GOLGA3	5.25871	0.128135	-0.469198	D	GOLGA3
NM_006342	TACC3	8.34123	0.0109361	-0.468689	D	TACC3
NM_144643	SCLT1	5.83679	0.00380834	-0.468561	D	SCLT1
NM_031420	MRPL9	7.07281	0.000484247	-0.468508	D	MRPL9
NM_018697	LANCL2	7.09757	0.00560887	-0.468491	D	LANCL2
NM_021630	PDLIM2	6.0263	0.032513	-0.468064	D	PDLIM2
NM_181523	PIK3R1	7.9994	0.00189766	-0.468032		PIK3R1
NM_001286086	C11orf98	6.79498	0.012688	-0.467914	D	C11orf98
NM_001278640	RANBP1	7.78357	0.0407867	-0.467741	D	RANBP1
NM_007046	EMILIN1	7.67133	0.353418	-0.467386	D	EMILIN1
NM_001042559	EIF4G2	8.31172	0.00242831	-0.467335	D	EIF4G2
NM_001303524	TUBB6	8.0267	0.000121519	-0.46707	D	TUBB6
NM_006845	KIF2C	7.98668	0.0120509	-0.466874	D	KIF2C
NM_001031694	SCMH1	5.69441	0.246118	-0.466839	D	SCMH1
NM_001009813	MEIS3	6.26974	0.0470097	-0.466746	D	MEIS3
NM_032827	ATOH8	5.61424	0.0318843	-0.466514	D	ATOH8
NM_201542	MED8	6.82822	0.000563072	-0.466476		MED8
NM_001001567	PDE9A	6.42826	0.0184829	-0.466448	D	PDE9A
NM_001098272	HMGCS1	9.15663	0.0427736	-0.466397	D	HMGCS1
NM_002528	NTHL1	6.54138	0.000836554	-0.466359		NTHL1
NM_022845	CBFB	7.42013	0.00200793	-0.466352		CBFB
NM_016238	ANAPC7	7.56076	0.000154729	-0.466317		ANAPC7
NM_001204070	ANKS1B	2.8422	0.836571	-0.466304	D	ANKS1B
NR_038361	APTR	6.02779	0.00327535	-0.466047	D	APTR
NM_024798	SNX22	7.88767	0.167282	-0.466037	D	SNX22
NM_003904	ZPR1	7.30632	0.00668196	-0.465921	D	ZPR1
NM_001042539	MAZ	8.26585	0.0351667	-0.465769	D	MAZ
NM_001308046	TNK2	6.76632	0.0554115	-0.465684	D	TNK2
NM_024619	FN3KRP	7.33194	0.00105375	-0.465594		FN3KRP
NM_003113	SP100	3.14352	0.612086	-0.465543	D	SP100
NM_014291	GCAT	6.78174	0.00985829	-0.46546	D	GCAT
NR_125751	TBX2-AS1	3.81558	0.702789	-0.465415	D	TBX2-AS1
NM_003260	TLE2	6.27538	0.404919	-0.465346	D	TLE2
NM_004546	NDUFB2	7.52702	0.0167889	-0.465291	D	NDUFB2
NR_073124	NCAPG	3.24355	0.8635	-0.465243	D	NCAPG
NM_052948	ARHGAP33	6.56108	0.0035977	-0.464755	D	ARHGAP33
NM_014235	UBL4A	7.58686	0.000912531	-0.464688		UBL4A
NM_004714	DYRK1B	5.52869	0.1504	-0.464601	D	DYRK1B
NM_005521	TLX1	4.83113	0.184288	-0.464494	D	TLX1
NM_007266	GPN1	6.51597	0.0321745	-0.464268	D	GPN1
NM_015670	SENP3	8.05936	0.000217618	-0.464025		SENP3
NM_015963	THAP4	7.33871	0.000199409	-0.463892		THAP4
NM_001286840	PHF19	7.82185	0.0576717	-0.463729	D	PHF19
NM_152516	COMMD1	5.81602	0.00467266	-0.463546	D	COMMD1
NM_032747	USMG5	4.85292	0.205702	-0.463355	D	ATP5MD
NM_173665	KIAA0825	3.66244	0.530114	-0.463092	D	KIAA0825
NM_024820	DENND1A	5.58242	0.187896	-0.462978	D	DENND1A
NM_181713	UBXN2A	7.47804	0.000206142	-0.462559		UBXN2A
NM_001206938	TCAF1	7.34362	0.00634739	-0.462428	D	TCAF1
NM_144579	SFXN5	7.91157	0.000140589	-0.462311		SFXN5
NM_004499	HNRNPAB	8.6447	0.00321349	-0.462211	D	HNRNPAB
NM_017751	SMPD4	7.81399	0.000656572	-0.462183	D	SMPD4
NM_001308402	ERF	7.2591	0.0562341	-0.461925	D	ERF
NM_002157	HSPE1	8.299	0.00212869	-0.46187		HSPE1
NM_003952	RPS6KB2	6.86296	0.0003957	-0.461396		RPS6KB2
NM_003187	TAF9	7.27554	0.000215857	-0.461382		TAF9
NM_001001	RPL36AL	7.05467	0.000279553	-0.461302		RPL36AL
NM_006354	TADA3	7.88311	0.00744654	-0.460895	D	TADA3
NM_001083600	NAA60	6.81824	0.227467	-0.460887	D	NAA60
NM_001008273	TAGLN3	7.55851	0.00020856	-0.460729		TAGLN3
NM_012310	KIF4A	8.04708	0.0341833	-0.460674	D	KIF4A
NM_001130414	APBA2	8.26427	0.000182854	-0.460665		APBA2
NM_003973	RPL14	8.99395	0.00162911	-0.460549	D	RPL14
NM_145897	PFDN5	5.09809	0.112899	-0.460521	D	PFDN5
NM_006440	TXNRD2	6.53072	0.000918632	-0.460436		TXNRD2
NR_045513	NT5C	5.65503	0.0553522	-0.460198	D	NT5C
NM_001293697	SEPT9	6.50455	0.0344543	-0.460075	D	SEPT9
NM_016201	AMOTL2	7.49563	0.00932677	-0.459602	D	AMOTL2
NM_138983	OLIG1	8.89449	0.528233	-0.459502	D	OLIG1
NM_001134368	SLC6A6	4.36974	0.223528	-0.459385	D	SLC6A6
NM_001139518	PRKRA	6.80835	0.081012	-0.45932	D	PRKRA
NM_001135589	GDAP2	5.82922	0.00676713	-0.459258	D	GDAP2
NM_003325	HIRA	7.95723	0.000160921	-0.459185		HIRA
NM_006763	BTG2	7.07326	0.000304862	-0.458955		BTG2
NM_017906	PAK1IP1	6.93309	0.000397856	-0.458475		PAK1IP1
NM_015878	AZIN1	7.73851	0.00647188	-0.458358	D	AZIN1
NM_001039708	SDCCAG3	7.17542	0.00203413	-0.458185	D	ENTR1
NM_004551	NDUFS3	7.56992	0.00016828	-0.458087		NDUFS3
NM_003095	SNRPF	7.28075	0.039989	-0.457995	D	SNRPF
NM_001919	ECI1	7.4538	0.00271278	-0.457947		ECI1
NM_001193538	TMEM126B	6.54471	0.00471256	-0.457622	D	TMEM126B
NM_016101	NIP7	7.03294	0.000578274	-0.457522		NIP7
NM_014026	DCPS	6.79065	0.000975365	-0.457411		DCPS
NM_206853	QKI	9.29238	0.133515	-0.456824	D	QKI
NM_001363	DKC1	7.91526	0.00229844	-0.456575		DKC1
NM_004773	ZNHIT3	6.51187	0.0186195	-0.4564	D	ZNHIT3
NM_001039613	IAH1	7.26779	0.000256185	-0.456283		IAH1
NM_006963	ZNF22	6.96156	0.0117263	-0.456222	D	ZNF22
NM_001301268	INAFM2	7.07216	0.000333654	-0.456185		INAFM2
NR_037576	TMEM222	5.07784	0.158601	-0.455733	D	TMEM222
NM_007040	HNRNPUL1	8.76665	0.00319579	-0.455431	D	HNRNPUL1
NM_001163285	EWSR1	8.69347	0.0261261	-0.455321	D	EWSR1
NM_020385	REXO4	6.7444	0.00473046	-0.455258	D	REXO4
NM_138287	DTX3L	7.41581	0.00645777	-0.45524	D	DTX3L
NM_024102	WDR77	7.62325	0.00104126	-0.454857	D	WDR77
NM_001127230	AURKAIP1	6.22522	0.0121858	-0.454783	D	AURKAIP1
NM_033257	DGCR6L	7.06759	0.0105218	-0.454729	D	DGCR6L
NM_030753	WNT3	6.66628	0.0181756	-0.454726	D	WNT3
NM_001204140	MBD1	6.27029	0.227823	-0.454575	D	MBD1
NM_001080849	DNLZ	5.48298	0.02512	-0.454552	D	DNLZ
NM_018945	PDE7B	5.66689	0.0913016	-0.454549	D	PDE7B
NM_002624	PFDN5	7.99397	0.000203386	-0.454391	D	PFDN5
NM_033008	PCBP4	6.02847	0.156333	-0.454168	D	PCBP4
NM_031432	UCK1	7.33901	0.0169572	-0.45414	D	UCK1
NM_005171	ATF1	6.36043	0.00165739	-0.454135		ATF1
NM_032940	POLR2C	8.08717	0.000652159	-0.454048		POLR2C
NM_001012267	CENPP	5.7361	0.0314709	-0.454036	D	CENPP
NM_001143936	C15orf61	5.34022	0.0219322	-0.453941	D	C15orf61
NM_024718	RABL6	8.5315	0.000369371	-0.453892	D	RABL6
NR_003272	PSPC1	6.04988	0.0123078	-0.45388	D	PSPC1
NM_023070	ZFP69B	6.25629	0.00208885	-0.45371		ZFP69B
NM_001080509	TSPAN11	7.90602	0.0236565	-0.453353	D	TSPAN11
NM_001748	CAPN2	8.35724	0.00549726	-0.453246	D	CAPN2
NR_033674	DGCR2	2.41478	0.91593	-0.453208	D	DGCR2
NR_120426	LINC01198	3.86556	0.371768	-0.453102	D	LINC01198
NM_001258451	PKMYT1	4.84542	0.483955	-0.452829	D	PKMYT1
NM_022091	ASCC3	4.32743	0.196127	-0.452545	D	ASCC3
NM_001198902	YY1AP1	6.78205	0.0162821	-0.452532	D	YY1AP1
NM_016076	DESI2	8.09758	0.00762064	-0.452511	D	DESI2
NM_003029	SHC1	6.63021	0.0321061	-0.452113	D	SHC1
NM_022767	AEN	7.99664	0.000216342	-0.451769		AEN
NM_016604	KDM3B	8.73334	0.000471346	-0.451448		KDM3B
NM_003580	NSMAF	7.01668	0.0104068	-0.451434	D	NSMAF
NM_014167	CCDC59	6.66964	0.00135861	-0.451066		CCDC59
NM_003501	ACOX3	6.29762	0.029809	-0.45091	D	ACOX3
NR_003697	SNHG15	6.33156	0.00213125	-0.450909		SNHG15
NM_032714	INF2	5.1212	0.0417755	-0.450736	D	INF2
NM_018197	ZFP64	6.67122	0.00628589	-0.450587	D	ZFP64
NM_030919	FAM83D	7.26215	0.0824626	-0.450456	D	FAM83D
NM_053274	GLMN	5.63648	0.150146	-0.450213	D	GLMN
NM_005618	DLL1	6.47172	0.322804	-0.45021	D	DLL1
NM_002370	MAGOH	6.77141	0.000744394	-0.450179		MAGOH
NM_006148	LASP1	9.10283	0.000989228	-0.449986		LASP1
NM_022106	FAM217B	7.40563	0.0125123	-0.449931	D	FAM217B
NM_001032	RPS29	7.09846	0.0278499	-0.449736	D	RPS29
NM_053041	COMMD7	7.45511	0.0163114	-0.449482	D	COMMD7
NM_001243143	NUSAP1	7.41385	0.144291	-0.449184	D	NUSAP1
NM_001047160	NET1	6.49227	0.0671714	-0.449095	D	NET1
NM_018098	ECT2	8.53411	0.180594	-0.448995	D	ECT2
NM_000075	CDK4	8.49336	0.0280933	-0.448763	D	CDK4
NM_006624	ZMYND11	6.51781	0.0275544	-0.448606	D	ZMYND11
NM_003286	TOP1	9.06338	0.000950623	-0.4486		TOP1
NM_001001410	TSR3	7.44501	0.000777519	-0.448296		TSR3
NM_001997	FAU	8.32973	0.000307239	-0.448239		FAU
NM_001236	CBR3	5.7925	0.0285134	-0.447949	D	CBR3
NM_152243	CDC42EP1	7.14913	0.0188235	-0.447948	D	CDC42EP1
NM_001164759	PRKAR1B	7.47982	0.00765105	-0.447753	D	PRKAR1B
NM_001198777	CUL2	6.41527	0.101273	-0.447693	D	CUL2
NM_001085372	UQCC3	6.24187	0.00247001	-0.447409		UQCC3
NM_016274	PLEKHO1	7.31858	0.014748	-0.44733	D	PLEKHO1
NM_012111	AHSA1	7.25972	0.0003663	-0.447262		AHSA1
NM_001146070	TDRD3	6.29292	0.00367173	-0.447101	D	TDRD3
NM_001013663	PTRHD1	6.09861	0.0036064	-0.446968		PTRHD1
NM_022748	TNS3	7.71722	0.0200126	-0.446859	D	TNS3
NM_014634	PPM1F	7.67544	0.000267593	-0.446667		PPM1F
NM_001301237	CTPS1	7.00391	0.00223265	-0.446623	D	CTPS1
NM_013342	TFPT	6.14912	0.00324329	-0.44656		TFPT
NM_004889	ATP5J2	7.02341	0.00980562	-0.446499	D	ATP5MF
NM_005994	TBX2	7.18967	0.0813147	-0.446367	D	TBX2
NM_145245	EVI5L	6.49994	0.0169672	-0.446305	D	EVI5L
NM_182709	KAT5	6.71798	0.00324311	-0.4463		KAT5
NM_130786	A1BG	5.68038	0.0100938	-0.446294	D	A1BG
NM_006409	ARPC1A	8.78825	0.0121858	-0.4458	D	ARPC1A
NM_032725	BUD13	6.88285	0.000875979	-0.445735		BUD13
NM_016582	SLC15A3	4.36176	0.429352	-0.445697	D	SLC15A3
NM_005884	PAK4	6.9834	0.00961208	-0.445442	D	PAK4
NR_002166	TRAPPC2B	5.23525	0.0328084	-0.445379	D	TRAPPC2B
NM_032355	MON1A	6.00735	0.0109391	-0.444986	D	MON1A
NM_001416	EIF4A1	10.269	0.0143309	-0.444956	D	EIF4A1
NR_026580	TFDP1	7.08647	0.0333575	-0.444888	D	TFDP1
NM_001277064	MFF	5.8458	0.225023	-0.444794	D	MFF
NM_001282763	CDV3	7.85126	0.000511213	-0.444599	D	CDV3
NM_001017998	GNG10	7.40877	0.0406243	-0.444571	D	GNG10
NR_109880	LOC101929625	3.22927	0.592705	-0.444537	D	LINC01727
NM_145056	DACT3	6.77806	0.00845999	-0.444515	D	DACT3
NM_001130040	SHC1	7.98027	0.255695	-0.444493	D	SHC1
NM_001136004	MICAL3	6.73496	0.00127307	-0.444456	D	MICAL3
NM_001142726	C1orf122	7.10168	0.000673675	-0.444407		C1orf122
NM_001316975	LZIC	5.89576	0.0333838	-0.444361	D	LZIC
NM_012475	USP21	7.06042	0.00327535	-0.444286	D	USP21
NM_003668	MAPKAPK5	6.70521	0.00554499	-0.444227	D	MAPKAPK5
NM_002141	HOXA4	6.033	0.00708093	-0.444074	D	HOXA4
NM_021830	TWNK	6.55895	0.0169133	-0.443974	D	TWNK
NM_006341	MAD2L2	7.80308	0.00215894	-0.443909		MAD2L2
NM_030811	MRPS26	7.78804	0.00103258	-0.443756		MRPS26
NM_001142573	IMPDH1	7.34369	0.00114703	-0.443456		IMPDH1
NM_006893	EIF2D	6.63759	0.00178482	-0.442868		EIF2D
NM_005638	VAMP7	6.83951	0.0745053	-0.44284	D	VAMP7
NM_001313893	HMGB1	5.45863	0.0786044	-0.442805	D	HMGB1
NM_033446	MVB12B	7.55074	0.00182119	-0.442695		MVB12B
NR_037716	RNASEK	5.60973	0.138185	-0.442626	D	RNASEK
NR_027063	LINC00116	5.78368	0.00790951	-0.442612	D	MTLN
NM_001305105	PTOV1	8.50325	0.000628737	-0.442551		PTOV1
NM_001145966	MKI67	9.38929	0.105655	-0.442545	D	MKI67
NR_003615	LOC728554	6.33689	0.00447524	-0.442251	D	LOC728554
NM_014886	NSA2	7.26277	0.0450959	-0.441919	D	NSA2
NM_003776	MRPL40	5.25112	0.0653219	-0.441793	D	MRPL40
NM_003372	VBP1	8.14902	0.0349217	-0.441634	D	VBP1
NR_111974	GS1-124K5.11	5.81617	0.102812	-0.44161	D	GS1-124K5.11
NM_021019	MYL6	8.6186	0.0531037	-0.44149	D	MYL6
NM_001134875	C14orf80	5.91761	0.0503576	-0.441357	D	TEDC1
NM_016938	EFEMP2	7.06693	0.0183982	-0.441208	D	EFEMP2
NM_018067	MAP7D1	7.06218	0.0200126	-0.440953	D	MAP7D1
NM_024864	MRM1	5.54139	0.0158252	-0.440798	D	MRM1
NM_001003801	SMARCD3	7.30407	0.0216839	-0.440795	D	SMARCD3
NM_032421	CLIP2	9.04165	0.00161894	-0.440472		CLIP2
NM_002295	RPSA	10.411	0.0264689	-0.440261	D	RPSA
NM_001297671	RGL1	6.78505	0.0483272	-0.440037	D	RGL1
NM_015922	NSDHL	7.07314	0.000731075	-0.439976		NSDHL
NM_052888	LRRC37B	6.31235	0.0027395	-0.439913		LRRC37B
NM_146387	MRPL4	7.27178	0.000535459	-0.439907	D	MRPL4
NM_013443	ST6GALNAC6	6.26404	0.186471	-0.439766	D	ST6GALNAC6
NM_144732	HNRNPUL1	8.39297	0.0136372	-0.439646	D	HNRNPUL1
NM_001040431	COA3	7.0014	0.0150947	-0.43963	D	COA3
NM_001243234	TCF4	8.19223	0.0298962	-0.439613	D	TCF4
NM_003223	TFAP4	5.80159	0.00834547	-0.439504	D	TFAP4
NM_001010972	ZYX	8.93266	0.00688935	-0.439436	D	ZYX
NM_181303	NLGN3	7.43871	0.246683	-0.43927	D	NLGN3
NM_000351	STS	6.41774	0.00461892	-0.439179	D	STS
NM_001297599	MIER3	7.59779	0.0577062	-0.439098	D	MIER3
NM_014183	DYNLRB1	8.25565	0.0207171	-0.438625	D	DYNLRB1
NM_152261	TMEM263	7.2634	0.0384456	-0.438406	D	TMEM263
NM_001098209	CTNNB1	8.63751	0.00256155	-0.438393	D	CTNNB1
NM_001113493	SEPT9	8.70172	0.0141893	-0.438293	D	SEPT9
NM_001000	RPL39	8.78492	0.0363175	-0.438274	D	RPL39
NM_016183	MRTO4	7.64603	0.000366716	-0.438218		MRTO4
NM_018096	NLE1	6.33381	0.0317501	-0.438126	D	NLE1
NR_024111	SBDSP1	6.6223	0.00654429	-0.437808	D	SBDSP1
NM_016354	SLCO4A1	7.30002	0.0218826	-0.437779	D	SLCO4A1
NM_015365	AMMECR1	7.25689	0.0514683	-0.437636	D	AMMECR1
NM_002880	RAF1	8.96114	0.00110745	-0.437519		RAF1
NM_012473	TXN2	7.63186	0.000374294	-0.437462		TXN2
NM_003646	DGKZ	7.50854	0.0701355	-0.437354	D	DGKZ
NR_036623	DBF4B	6.54397	0.0108265	-0.437335	D	DBF4B
NM_021224	ZNF462	7.80444	0.00139708	-0.437302		ZNF462
NM_001025203	U2AF1/U2AF1L5	6.68826	0.0155317	-0.437152	D	U2AF1/U2AF1L5
NM_005409	CXCL11	0.723952	0.863267	-0.437082	D	CXCL11
NR_024607	MIR503HG	4.38026	0.206015	-0.436817	D	MIR503HG
NM_012258	HEY1	7.85112	0.000768661	-0.436394	D	HEY1
NM_006808	SEC61B	7.61852	0.00472721	-0.435991	D	SEC61B
NM_018967	SNTG1	6.8586	0.00244819	-0.435919	D	SNTG1
NM_015176	FBXO28	7.5832	0.000563626	-0.435904		FBXO28
NM_021948	BCAN	10.1634	0.465043	-0.435854	D	BCAN
NM_001010854	TTC7B	6.30896	0.013023	-0.435782	D	TTC7B
NM_018992	KCTD5	7.38533	0.000479953	-0.435741		KCTD5
NM_001287387	SLC25A1	7.50303	0.00129546	-0.435608	D	SLC25A1
NM_033453	ITPA	6.82696	0.0125761	-0.435575	D	ITPA
NM_002168	IDH2	7.37475	0.00932965	-0.435563	D	IDH2
NM_001172574	MCPH1	6.34449	0.00439111	-0.435125	D	MCPH1
NM_006074	TRIM22	5.77458	0.773533	-0.435019	D	TRIM22
NM_170746	SELENOH	7.4573	0.00271278	-0.434974		SELENOH
NM_022158	FN3K	6.26818	0.00369064	-0.434686		FN3K
NM_022062	PKNOX2	6.86649	0.000998981	-0.434655		PKNOX2
NM_005523	HOXA11	4.58792	0.220283	-0.434486	D	HOXA11
NM_017556	FBLIM1	7.6138	0.0104698	-0.434345	D	FBLIM1
NM_001418	EIF4G2	10.532	0.029576	-0.434128	D	EIF4G2
NM_005796	NUTF2	7.99511	0.00313131	-0.433849		NUTF2
NM_194324	TMSB15B	5.57197	0.0255296	-0.433836	D	TMSB15B
NM_015083	CDK12	7.5996	0.0844078	-0.433754	D	CDK12
NM_014062	NOB1	6.9604	0.00184122	-0.43358		NOB1
NM_021008	DEAF1	7.40314	0.000495052	-0.433476		DEAF1
NM_006636	MTHFD2	7.80278	0.000816072	-0.433417		MTHFD2
NM_172109	KCNQ2	8.49689	0.0147103	-0.433374	D	KCNQ2
NM_174942	GAS2L3	6.04694	0.542765	-0.433331	D	GAS2L3
NR_134893	DGUOK	6.05792	0.0335195	-0.433291	D	DGUOK
NM_001293696	SEPT9	9.37979	0.00822754	-0.433136	D	SEPT9
NM_002220	ITPKA	5.90614	0.00762191	-0.432783	D	ITPKA
NM_001308445	NAA50	6.90978	0.126009	-0.432672	D	NAA50
NM_001288665	HCFC1R1	5.1455	0.19817	-0.432479	D	HCFC1R1
NM_007368	RASA3	8.04409	0.000466322	-0.431782		RASA3
NM_001436	FBL	8.11975	0.00775866	-0.431542	D	FBL
NM_004272	HOMER1	8.57194	0.0182058	-0.43154	D	HOMER1
NM_005748	YAF2	6.08058	0.0623864	-0.431313	D	YAF2
NM_052965	TSEN15	6.81323	0.23724	-0.431255	D	TSEN15
NR_015380	A1BG-AS1	5.08627	0.0753395	-0.431199	D	A1BG-AS1
NR_036624	VDAC1	6.34607	0.246236	-0.43118	D	VDAC1
NM_001304273	ARMC7	4.22892	0.280945	-0.431122	D	ARMC7
NM_004231	ATP6V1F	8.08527	0.0125245	-0.431027	D	ATP6V1F
NM_213568	SLC39A3	5.3868	0.0294986	-0.430647	D	SLC39A3
NM_001248001	SET	9.30432	0.00315998	-0.430011	D	SET
NM_016626	MEX3C	8.24609	0.00505974	-0.429976	D	MEX3C
NM_024899	CEP76	6.07506	0.0188826	-0.429963	D	CEP76
NM_018353	MIS18BP1	6.69789	0.140531	-0.429907	D	MIS18BP1
NM_003641	IFITM1	3.12856	0.703613	-0.429775	D	IFITM1
NM_015584	POLDIP2	8.35792	0.000627282	-0.429766		POLDIP2
NM_024792	FAM57A	7.32653	0.00159428	-0.429575		FAM57A
NM_003124	SPR	6.10598	0.00511276	-0.429461	D	SPR
NM_004284	CHD1L	6.88246	0.091178	-0.429267	D	CHD1L
NM_001098502	CHCHD4	6.32036	0.0200075	-0.429225	D	CHCHD4
NM_001188	BAK1	6.79495	0.0013628	-0.429112		BAK1
NM_005997	VPS72	7.25304	0.0103265	-0.428606	D	VPS72
NM_006469	IVNS1ABP	8.16012	0.000552807	-0.428563		IVNS1ABP
NM_016504	MRPL27	6.74889	0.00641875	-0.42847	D	MRPL27
NM_003213	TEAD4	5.70155	0.0871579	-0.428185	D	TEAD4
NM_032797	AIFM2	7.23213	0.081423	-0.428125	D	AIFM2
NM_001128128	ZEB1	6.9353	0.288058	-0.427921	D	ZEB1
NM_138418	MCRIP2	6.1582	0.00502028	-0.427841	D	MCRIP2
NM_033363	MRPS12	6.26474	0.0418543	-0.427773	D	MRPS12
NM_016129	COPS4	7.40868	0.000627282	-0.427582	D	COPS4
NM_014374	REPIN1	8.01506	0.00167296	-0.427504	D	REPIN1
NM_004336	BUB1	8.22501	0.101954	-0.427491	D	BUB1
NM_003884	KAT2B	8.42203	0.000718658	-0.42747		KAT2B
NM_007111	TFDP1	8.42821	0.0187255	-0.427466	D	TFDP1
NM_006494	ERF	7.28952	0.0149758	-0.427101	D	ERF
NM_052837	SCAMP3	5.8462	0.154551	-0.426992	D	SCAMP3
NM_007010	DDX52	7.4088	0.00501504	-0.426979	D	DDX52
NM_001024465	SOD2	5.99928	0.480431	-0.426925	D	SOD2
NM_176870	MT1M	4.19858	0.313366	-0.426914	D	MT1M
NM_000852	GSTP1	9.29908	0.00778031	-0.426876	D	GSTP1
NM_032752	ZNF496	6.87467	0.00127307	-0.426874		ZNF496
NM_145806	ZNF511	6.77174	0.0015395	-0.426728		ZNF511
NM_020232	PSMG2	6.40651	0.0329694	-0.426639	D	PSMG2
NM_001024213	S100A13	4.83155	0.587715	-0.426422	D	S100A13
NM_001278530	ARHGEF40	6.55572	0.0452615	-0.426392	D	ARHGEF40
NM_002882	RANBP1	8.0544	0.0280933	-0.42633	D	RANBP1
NM_014008	CCDC22	6.46501	0.00284922	-0.426176		CCDC22
NM_146388	MRPL4	6.43665	0.00438825	-0.426046	D	MRPL4
NM_005854	RAMP2	5.71983	0.209685	-0.425926	D	RAMP2
NM_000877	IL1R1	6.25719	0.514024	-0.425832	D	IL1R1
NM_015163	TRIM9	8.29654	0.0199342	-0.425788	D	TRIM9
NM_001135244	TCOF1	6.75915	0.0567388	-0.425552	D	TCOF1
NM_015871	ZNF593	5.82062	0.0105921	-0.425473	D	ZNF593
NM_001289968	PPP3CB	5.80227	0.446736	-0.425343	D	PPP3CB
NM_001204269	KCNA2	6.35749	0.154362	-0.42526	D	KCNA2
NM_030914	URM1	7.44737	0.00351463	-0.425206	D	URM1
NM_001282799	R3HDM1	7.09415	0.0143309	-0.425185	D	R3HDM1
NM_139034	MAPK7	6.70866	0.0383645	-0.425033	D	MAPK7
NM_172373	ELF1	6.68243	0.0328887	-0.424605	D	ELF1
NM_024042	METRN	8.32241	0.0471494	-0.424413	D	METRN
NM_001806	CEBPG	7.91889	0.0073182	-0.424403	D	CEBPG
NM_005694	COX17	6.67496	0.0382725	-0.424387	D	COX17
NM_033121	ANKRD13A	7.32592	0.000734123	-0.423747		ANKRD13A
NM_002818	PSME2	7.11903	0.0304734	-0.423702	D	PSME2
NM_000687	AHCY	8.74462	0.00123349	-0.423616		AHCY
NR_029407	LOC642361	5.68112	0.0186491	-0.423605	D	LOC642361
NM_001004105	GRK6	6.29523	0.0159824	-0.423387	D	GRK6
NM_001242559	MAP4K4	8.79163	0.00214585	-0.423364	D	MAP4K4
NM_001834	CLTB	6.9433	0.00538211	-0.423036	D	CLTB
NM_012456	TIMM10	6.55095	0.00489753	-0.42296	D	TIMM10
NM_016417	GLRX5	6.3204	0.0821881	-0.422908	D	GLRX5
NM_021082	SLC15A2	6.81744	0.48846	-0.422897	D	SLC15A2
NM_001722	POLR3D	7.2202	0.000880235	-0.422726		POLR3D
NR_073585	DCAF7	5.29945	0.14698	-0.422716	D	DCAF7
NR_003580	GTF2IP4	9.59797	0.00629143	-0.422633	D	GTF2IP4
NM_001789	CDC25A	7.15186	0.295793	-0.422567	D	CDC25A
NM_015134	MPRIP	8.4015	0.00752072	-0.422532	D	MPRIP
NM_001167915	VEPH1	2.17222	0.867893	-0.422376	D	VEPH1
NM_001320004	RACGAP1	7.75943	0.0859498	-0.422188	D	RACGAP1
NM_013375	ABT1	6.58877	0.00244819	-0.422026		ABT1
NM_001185015	SP110	5.24197	0.151542	-0.421924	D	SP110
NM_002562	P2RX7	6.35823	0.127094	-0.421812	D	P2RX7
NM_080911	UNG	7.50375	0.145165	-0.421726	D	UNG
NM_006187	OAS3	9.01375	0.00202045	-0.421635		OAS3
NM_139159	DPP9	7.91586	0.00064217	-0.421518		DPP9
NM_003969	UBE2M	8.12	0.000690879	-0.421516		UBE2M
NM_172226	CAMKK2	6.92873	0.159128	-0.421317	D	CAMKK2
NM_001294340	ZC3H18	6.59958	0.0866774	-0.421271	D	ZC3H18
NM_001098787	BET1L	7.21656	0.00604855	-0.421066	D	BET1L
NM_148921	EPN2	8.57371	0.0224547	-0.420985	D	EPN2
NM_004317	ASNA1	7.88956	0.00156048	-0.420756		ASNA1
NM_001272053	MRFAP1	8.73007	0.0422106	-0.420468	D	MRFAP1
NM_001272051	C16orf91	5.74855	0.014415	-0.420267	D	C16orf91
NR_040712	CHRAC1	5.71316	0.273339	-0.420247	D	CHRAC1
NM_001144759	PHLDB1	8.71345	0.0086884	-0.420231	D	PHLDB1
NR_046201	LOC400684	3.76493	0.458686	-0.420136	D	LOC400684
NM_001008895	CUL4A	7.47741	0.0117211	-0.419819	D	CUL4A
NM_016433	GLTP	7.10678	0.0298234	-0.419811	D	GLTP
NM_018074	CCDC94	6.27444	0.0050648	-0.419791	D	YJU2
NM_003584	DUSP11	6.17682	0.00602846	-0.419738	D	DUSP11
NM_001029	RPS26	8.2445	0.003287	-0.419646		RPS26
NM_003146	SSRP1	9.30239	0.00358531	-0.419461		SSRP1
NM_000175	GPI	9.26169	0.00332858	-0.419392		GPI
NM_004242	HMGN3	5.95206	0.0181255	-0.419372	D	HMGN3
NM_007240	DUSP12	7.18375	0.00324311	-0.419367		DUSP12
NM_012308	KDM2A	7.70717	0.0211481	-0.419283	D	KDM2A
NM_003559	PIP4K2B	8.84027	0.00163264	-0.419073		PIP4K2B
NM_000989	RPL30	9.02507	0.0172405	-0.419037	D	RPL30
NM_016025	METTL9	7.75324	0.00566773	-0.41903	D	METTL9
NM_014110	PPP1R8	7.65222	0.000844007	-0.419009		PPP1R8
NM_005726	TSFM	6.62371	0.00451296	-0.418899	D	TSFM
NM_003794	SNX4	7.8113	0.00545823	-0.418856	D	SNX4
NM_032836	FIZ1	6.84201	0.00173626	-0.418648		FIZ1
NM_052969	RPL39L	6.02357	0.071836	-0.418553	D	RPL39L
NM_198433	AURKA	6.02262	0.0614827	-0.41846	D	AURKA
NR_029408	LINC00863	5.85864	0.0668326	-0.418182	D	LINC00863
NM_133443	GPT2	8.48781	0.00113063	-0.418146		GPT2
NM_002952	RPS2	10.4211	0.0311963	-0.418051	D	RPS2
NM_007198	PROSC	7.36374	0.0349227	-0.417948	D	PLPBP
NM_001171135	ZBED1	7.15752	0.00924899	-0.417804	D	ZBED1
NM_032306	ALKBH7	6.61584	0.00269038	-0.417802		ALKBH7
NM_020200	PRTFDC1	6.41016	0.0144387	-0.417438	D	PRTFDC1
NM_018226	RNPEPL1	7.84361	0.000761152	-0.417227		RNPEPL1
NM_001195308	CGGBP1	6.3434	0.265902	-0.417196	D	CGGBP1
NM_001042414	PSPC1	7.62678	0.000831944	-0.416959	D	PSPC1
NM_001204424	RGS6	6.18725	0.0780533	-0.416912	D	RGS6
NM_012259	HEY2	5.43097	0.461349	-0.416899	D	HEY2
NM_015356	SCRIB	8.31856	0.00219647	-0.416678		SCRIB
NM_006369	LRRC41	8.03112	0.000807996	-0.416269		LRRC41
NM_001013437	SEH1L	6.01242	0.0359315	-0.415857	D	SEH1L
NM_015015	KDM4B	7.85037	0.000773398	-0.415398		KDM4B
NM_001243571	MTMR2	6.39773	0.100592	-0.415252	D	MTMR2
NM_144609	CCDC43	7.0052	0.00206275	-0.414953		CCDC43
NM_000178	GSS	8.02162	0.000838602	-0.414636		GSS
NM_032315	SLC25A33	6.83426	0.0473055	-0.414432	D	SLC25A33
NM_005855	RAMP1	7.63379	0.23359	-0.414342	D	RAMP1
NM_080748	ROMO1	7.25926	0.0260034	-0.414223	D	ROMO1
NM_031430	RILP	4.33379	0.239185	-0.413948	D	RILP
NM_001308023	TNS1	7.7789	0.334184	-0.41357	D	TNS1
NM_003902	FUBP1	7.67242	0.00224465	-0.413547		FUBP1
NM_001128848	SMARCA4	7.96437	0.026163	-0.413222	D	SMARCA4
NM_001080	ALDH5A1	7.63355	0.00887324	-0.413161	D	ALDH5A1
NM_012384	GMEB2	7.45935	0.000989228	-0.413147		GMEB2
NM_198830	ACLY	7.35631	0.023284	-0.412562	D	ACLY
NM_001287749	FDFT1	6.15671	0.0415048	-0.412533	D	FDFT1
NM_001189	NKX3-2	5.75963	0.0165989	-0.41253	D	NKX3-2
NM_006703	NUDT3	7.41405	0.00210487	-0.412515		NUDT3
NM_001130714	LEF1	5.33941	0.88556	-0.412369	D	LEF1
NM_001270551	MDK	5.45336	0.0733921	-0.412314	D	MDK
NM_033386	MICALL1	8.11427	0.000973083	-0.412157		MICALL1
NM_024745	SHCBP1	7.41693	0.0602948	-0.411979	D	SHCBP1
NM_016653	MAP3K20	6.3664	0.00572112	-0.411961	D	MAP3K20
NM_030935	TSC22D4	7.66082	0.00511814	-0.411811	D	TSC22D4
NM_017975	ZWILCH	7.49346	0.0256755	-0.411742	D	ZWILCH
NM_001284363	TLK2	6.88339	0.0287688	-0.411655	D	TLK2
NM_053064	GNG2	8.02435	0.0443238	-0.411654	D	GNG2
NM_007157	ZXDB	6.2926	0.00597193	-0.411606	D	ZXDB
NM_001079862	DBI	9.48219	0.134812	-0.411463	D	DBI
NM_173473	ANAPC16	6.78879	0.024753	-0.411326	D	ANAPC16
NM_001139457	BCAP31	4.33243	0.375879	-0.411239	D	BCAP31
NM_152289	ZNF561	7.17757	0.00140725	-0.411142		ZNF561
NM_052999	CMTM1	3.38905	0.893433	-0.411063	D	CMTM1
NM_198066	GNPNAT1	6.99065	0.00209518	-0.410999		GNPNAT1
NM_144570	HN1L	8.51886	0.00139164	-0.410932		JPT2
NM_025234	WDR61	7.29218	0.0013629	-0.41093		WDR61
NM_001128918	MARK3	7.1209	0.0103361	-0.410921	D	MARK3
NM_138555	KIF23	7.35594	0.0421485	-0.410847	D	KIF23
NM_000982	RPL21	9.05455	0.0275029	-0.410705	D	RPL21
NM_152862	ARPC2	6.20073	0.208278	-0.410664	D	ARPC2
NM_001300965	CSRP2	6.93532	0.366249	-0.410346	D	CSRP2
NM_001202464	ZMYND11	7.16371	0.00449412	-0.41031	D	ZMYND11
NM_019884	GSK3A	8.15318	0.0010657	-0.409908		GSK3A
NM_001271043	NFIX	6.11627	0.156377	-0.409598	D	NFIX
NM_001003	RPLP1	9.30491	0.00767252	-0.409423	D	RPLP1
NM_012207	HNRNPH3	8.89336	0.00272935	-0.409151	D	HNRNPH3
NM_033427	CTTNBP2	4.8363	0.664065	-0.40905	D	CTTNBP2
NM_001127889	SPG21	7.41223	0.0180955	-0.40887	D	SPG21
NM_025075	THOC7	6.80463	0.054753	-0.408682	D	THOC7
NM_003097	SNRPN	7.54349	0.00300059	-0.408666		SNRPN
NM_005678	SNURF	7.54349	0.00300059	-0.408666		SNURF
NM_002577	PAK2	8.84172	0.00225635	-0.408643		PAK2
NM_004832	GSTO1	7.35387	0.0108499	-0.408558	D	GSTO1
NM_003094	SNRPE	7.46748	0.032445	-0.408251	D	SNRPE
NM_001136108	R3HCC1	7.23113	0.00140312	-0.408193		R3HCC1
NM_001258417	ARHGAP20	4.7256	0.76225	-0.40817	D	ARHGAP20
NM_001128911	PCBP2	7.21694	0.00445998	-0.407927	D	PCBP2
NR_074083	TMEM231	5.738	0.181448	-0.407676	D	TMEM231
NM_024658	IPO4	6.7971	0.0049013	-0.407551	D	IPO4
NM_020662	MRS2	6.34926	0.198097	-0.407393	D	MRS2
NM_002134	HMOX2	6.50685	0.0478098	-0.407374	D	HMOX2
NM_213595	ISCU	7.06719	0.208833	-0.407225	D	ISCU
NM_003609	HIRIP3	6.96515	0.109168	-0.407096	D	HIRIP3
NM_020365	EIF2B3	6.49346	0.00991749	-0.406929	D	EIF2B3
NM_001001503	NDUFV3	6.50403	0.00501504	-0.406909	D	NDUFV3
NM_001005366	KDM2B	5.80351	0.113746	-0.406809	D	KDM2B
NM_078468	BCCIP	7.10076	0.00220907	-0.406669	D	BCCIP
NM_133450	ANKS3	5.12629	0.485177	-0.406637	D	ANKS3
NM_031991	PTBP1	8.23614	0.00628589	-0.406631	D	PTBP1
NM_001145392	TSEN2	6.10866	0.108492	-0.406624	D	TSEN2
NM_001130055	EEF1D	5.46385	0.122512	-0.406478	D	EEF1D
NM_001037340	PDE4B	6.79259	0.317094	-0.406477	D	PDE4B
NM_021129	PPA1	7.89924	0.0137064	-0.406456	D	PPA1
NM_000903	NQO1	8.47995	0.329751	-0.406352	D	NQO1
NM_003258	TK1	7.1848	0.328373	-0.40621	D	TK1
NM_024715	TXNDC15	7.71221	0.0882796	-0.40616	D	TXNDC15
NM_001172831	ZNF300	5.80458	0.488122	-0.405862	D	ZNF300
NM_001029896	WDR45	6.32215	0.0212517	-0.405763	D	WDR45
NM_080670	SLC35A4	7.9654	0.0441654	-0.405489	D	SLC35A4
NM_182649	PCNA	9.28652	0.0772645	-0.405467	D	PCNA
NM_138417	KTI12	6.1335	0.00967966	-0.405464	D	KTI12
NM_004055	CAPN5	8.10618	0.0605902	-0.405296	D	CAPN5
NM_001278604	LARP1B	5.89676	0.0248663	-0.405123	D	LARP1B
NM_006155	SEPT2	7.3212	0.0130117	-0.405014	D	SEPT2
NR_122038	ZNF561-AS1	5.15644	0.0668905	-0.404905	D	ZNF561-AS1
NM_001128228	TPRN	6.47701	0.00510421	-0.40476	D	TPRN
NM_001453	FOXC1	6.18517	0.0157808	-0.404723	D	FOXC1
NM_015649	IRF2BP1	7.31531	0.00141492	-0.404696		IRF2BP1
NM_020457	THAP11	7.35851	0.0203951	-0.404106	D	THAP11
NM_001035521	GTF3C2	7.87059	0.00327535	-0.404044		GTF3C2
NM_201433	GAS7	7.80303	0.046584	-0.40399	D	GAS7
NM_025196	GRPEL1	7.02432	0.00216138	-0.403841		GRPEL1
NM_014251	SLC25A13	7.4557	0.0304517	-0.403753	D	SLC25A13
NM_003463	PTP4A1	8.76648	0.0301559	-0.403745	D	PTP4A1
NM_197977	ZNF189	5.16953	0.454027	-0.403622	D	ZNF189
NM_016311	ATPIF1	6.82998	0.00313008	-0.403512	D	ATP5IF1
NM_152344	LSM12	7.87536	0.0281051	-0.403511	D	LSM12
NM_001144886	CITED1	4.28357	0.604423	-0.403481	D	CITED1
NM_005254	GABPB1	6.05629	0.140661	-0.403431	D	GABPB1
NM_001077489	GNAS	8.93175	0.0399375	-0.403362	D	GNAS
NM_145686	MAP4K4	8.40334	0.0103156	-0.403319	D	MAP4K4
NM_032656	DHX37	7.26279	0.00163264	-0.403232		DHX37
NM_016308	CMPK1	8.22458	0.00143738	-0.403145		CMPK1
NM_002475	MYL6B	7.71914	0.0600988	-0.403046	D	MYL6B
NM_031300	MXD3	6.74082	0.100592	-0.402946	D	MXD3
NM_144711	KLHL23/PHOSPHO2-KLHL23	7.52197	0.052888	-0.402906	D	KLHL23/PHOSPHO2-KLHL23
NM_001271007	CENPX	6.67262	0.00518692	-0.402826	D	CENPX
NM_198318	PRMT1	8.74267	0.00398989	-0.402779	D	PRMT1
NM_004510	SP110	5.69607	0.0677244	-0.40276	D	SP110
NM_016069	PAM16	6.22688	0.00883881	-0.402682	D	PAM16
NM_001017928	CCDC58	6.218	0.00882613	-0.402612	D	CCDC58
NM_005834	TIMM17B	6.60762	0.00735217	-0.402388	D	TIMM17B
[truncated: 8,001 more rows]
