# Supplementary material for: Epigenetic and molecular coordination between HDAC2 and SMAD3-SKI regulates essential brain tumour stem cell characteristics
Source: Nat Commun. 2023 Aug 19;14:5051. doi: 10.1038/s41467-023-40776-y (PMC10439933; doi:10.1038/s41467-023-40776-y)
Supplement: Supplementary file 5 — Supplementary Data 2 [file 41467_2023_40776_MOESM5_ESM.xlsx]

## Sheet: QC_sequencing_metrics
Sample	Raw Reads #	Surviving Reads #	Surviving %	Aligned Filtered Reads #	Aligned Filtered %	Duplicate Reads #	Duplicate %	Control Sample	Peaks #	FRIP
AVS1-H4K5ac-1	54714222	54666176	99.9122	51489960	94.1898	3299109	6.40729	INPUT-1	40222	0.1329
AVS1-H4K5ac-2	58828148	58772484	99.9054	55615226	94.628	3478711	6.25496	INPUT-2	42881	0.1134
AVS1-H4K5ac-3	52255418	52209658	99.9124	49195301	94.2264	2899849	5.89457	INPUT-3	32275	0.0833
HDAC1-1	83200122	83116910	99.9	76502309	92.0418	19065366	24.9213	INPUT-DCL-1	9127	0.0167
HDAC1-2	57752000	57665254	99.8498	51213280	88.8113	5223371	10.1993	INPUT-DCL-2	2816	0.0087
HDAC1-3	56473478	56383278	99.8403	50247354	89.1175	4179024	8.3169	INPUT-DCL-3	425	0.005
HDAC2-1	57497906	57370514	99.7784	51677660	90.077	3513028	6.79796	INPUT-DCL-1	33036	0.1013
HDAC2-2	54500178	54398302	99.8131	48510803	89.1771	3817251	7.86887	INPUT-DCL-2	30997	0.0918
HDAC2-3	66484748	66345432	99.7905	58946259	88.8475	4679227	7.93812	INPUT-DCL-3	36141	0.1056
HDAC2KO-H4K5ac-1	145502948	145352272	99.8964	138480083	95.272	8929735	6.44839	INPUT-1	238875	0.1593
HDAC2KO-H4K5ac-2	69519752	69440564	99.8861	66247925	95.4023	4108450	6.20163	INPUT-2	85124	0.0779
HDAC2KO-H4K5ac-3	63477116	63406898	99.8894	60483451	95.3894	3359755	5.55483	INPUT-3	118523	0.1062
SMAD3-1	58643224	58561718	99.861	53497404	91.3522	3727954	6.96848	INPUT-DCL-1	33116	0.1123
SMAD3-2	60132408	60049914	99.8628	54993868	91.5803	5592733	10.1697	INPUT-DCL-2	34487	0.1172
SMAD3-3	39926300	39811156	99.7116	35752214	89.8045	2283892	6.38811	INPUT-DCL-3	36258	0.1443
INPUT-1	58319014	58271090	99.9178	54339125	93.2523	3401528	6.25981
INPUT-2	71890618	71815962	99.8962	67048298	93.3613	5223740	7.79101
INPUT-3	73122260	73059310	99.9139	68190394	93.3357	5622275	8.24497
INPUT-DCL-1	63804102	63756544	99.9255	59926718	93.993	3872967	6.46284
INPUT-DCL-2	50449450	50406906	99.9157	47385906	94.0068	2941364	6.20725
INPUT-DCL-3	140111274	139981456	99.9073	131437149	93.8961	9362271	7.123
Raw Reads #: Total number of reads obtained from the sequencer
Surviving Reads #: Number of remaining reads after the trimming step
Surviving %: Surviving reads / Raw reads
Aligned Filtered Reads #: Number of aligned reads with a MAPQ > 20
Aligned Filtered %: Aligned Filtered Reads / Surviving Reads
Duplicate Reads #: Number of duplicate reads
Duplicate %: Duplicated Reads / Aligned Filtered Reads
Control Sample: Name of the control sample used for peak calling
Peaks #: Number of peaks called
FRiP: Fraction of reads in peaks, i.e. usable reads in significantly enriched peaks divided by all usable reads
