# Supplementary material for: Epigenetic and molecular coordination between HDAC2 and SMAD3-SKI regulates essential brain tumour stem cell characteristics
Source: Nat Commun. 2023 Aug 19;14:5051. doi: 10.1038/s41467-023-40776-y (PMC10439933; doi:10.1038/s41467-023-40776-y)
Supplement: Supplementary file 6 — Supplementary Data 3 [file 41467_2023_40776_MOESM6_ESM.xlsx]

## Sheet: Sheet 1 - 2-1_DEG_results_annot
Peak	Annotation	Distance_TSS	Gene	log2FC.AVS1_vs_HDAC2KO	Pval.AVS1_vs_HDAC2KO	Padj.AVS1_vs_HDAC2KO	tstat.AVS1_vs_HDAC2KO
chr1_10000630_10001795	intron	4016	RBP7	-1.429	4.83835e-05	0.000422697	-6.46746
chr1_100036930_100039236	promoter-TSS	-150	MFSD14A	-2.26359	4.45676e-06	0.000139713	-8.38122
chr1_10012553_10013364	intron	15762	RBP7	-1.77479	5.05466e-07	9.3293e-05	-10.4709
chr1_100132168_100134073	promoter-TSS	-26	SASS6	-2.04939	2.28322e-05	0.000273959	-7.03367
chr1_100188998_100189474	3' UTR	-10963	LRRC39	-1.37019	0.000186438	0.00106556	-5.52202
chr1_100248777_100250700	intron	114	DBT	-2.05025	1.58029e-05	0.000227401	-7.32272
chr1_10026156_10026769	Intergenic	-6520	UBE4B	-0.0462814	0.878537	0.907662	-0.156453
chr1_100265185_100267153	promoter-TSS	5	RTCA-AS1	-1.88265	2.10864e-05	0.000263277	-7.09549
chr1_10028503_10029486	Intergenic	-3988	UBE4B	0.810019	0.0245565	0.0540021	2.607
chr1_10031720_10032702	promoter-TSS	-772	UBE4B	-2.35159	1.05902e-05	0.000189212	-7.64635
chr1_10032876_10033956	5' UTR	433	UBE4B	-1.55766	0.000123495	0.000792239	-5.80171
chr1_100350610_100353581	promoter-TSS	-371	CDC14A	-2.0411	2.43138e-05	0.000283581	-6.98507
chr1_100538922_100539589	exon	1084	GPR88	0.565001	0.161495	0.238544	1.50206
chr1_10058398_10059156	intron	25794	UBE4B	0.644443	0.0153728	0.0371529	2.87009
chr1_10059449_10059910	intron	26697	UBE4B	0.0168291	0.96229	0.971737	0.0483779
chr1_10065311_10065638	intron	32492	UBE4B	0.797348	0.188492	0.269564	1.40291
chr1_10066573_10067045	intron	33826	UBE4B	-2.06063	4.75962e-07	9.28797e-05	-10.5341
chr1_100894585_100896982	promoter-TSS	-292	SLC30A7	-1.92422	6.61589e-05	0.000516969	-6.24036
chr1_100949351_100949987	intron	53591	SLC30A7	0.0233189	0.916203	0.936936	0.107685
chr1_101024721_101026875	promoter-TSS	8	DPH5	-2.51566	8.99565e-07	0.000102246	-9.88077
chr1_10106203_10106663	exon	73450	UBE4B	0.634494	0.123317	0.193119	1.67022
chr1_10107516_10108195	intron	74873	UBE4B	-0.567087	0.0588361	0.107604	-2.10976
chr1_10108624_10109200	intron	75929	UBE4B	-1.12199	0.00476735	0.0143793	-3.53179
chr1_1012771_1014281	promoter-TSS	59	ISG15	-1.45736	0.000248771	0.00132422	-5.3305
chr1_10177904_10181133	exon	-31187	KIF1B	-2.55752	1.56593e-06	0.000110753	-9.33917
chr1_1018270_1019321	Intergenic	-1327	AGRN	-0.834105	0.0562281	0.103826	-2.13596
chr1_10193428_10195048	Intergenic	-16468	KIF1B	-1.80152	1.27935e-05	0.000205029	-7.49231
chr1_1019588_1019963	promoter-TSS	-347	AGRN	-2.25409	5.15119e-06	0.000145796	-8.25478
chr1_10195956_10198710	Intergenic	-13373	KIF1B	-0.858713	0.00532767	0.0157376	-3.46833
chr1_1020248_1022377	intron	1190	AGRN	-0.214047	0.336658	0.427904	-1.00508
chr1_10205241_10205795	Intergenic	-5188	KIF1B	0.371844	0.18516	0.265771	1.41446
chr1_10208285_10212175	promoter-TSS	-476	KIF1B	-2.0531	3.7852e-05	0.000365428	-6.64917
chr1_10224898_10225453	intron	-2542	MIR1273D	0.150988	0.498843	0.583931	0.699596
chr1_1024576_1025366	intron	4848	AGRN	0.663016	0.0332545	0.0686136	2.4359
chr1_102627089_102628995	Intergenic	480454	COL11A1	-2.73041	4.01227e-07	9.23116e-05	-10.7154
chr1_102774674_102775414	Intergenic	333452	COL11A1	-2.39553	6.55947e-07	9.71446e-05	-10.2006
chr1_10284200_10284774	intron	-14479	RNU6-1	1.0363	0.165448	0.243203	1.4867
chr1_10293465_10294073	intron	-5197	RNU6-1	-0.809322	0.0717319	0.125804	-1.99441
chr1_10294372_10297205	intron	-3177	RNU6-1	-1.81871	4.50372e-05	0.000404304	-6.52018
chr1_103107705_103108522	exon	382	COL11A1	-1.02425	0.0409354	0.0809426	-2.31792
chr1_103108758_103109329	promoter-TSS	-548	COL11A1	-2.05782	3.3487e-06	0.000129706	-8.6351
chr1_103250341_103251809	Intergenic	-142579	COL11A1	-2.28709	9.04929e-07	0.000102246	-9.87483
chr1_10326155_10326634	intron	27429	RNU6-7	0.887411	0.0218644	0.0492191	2.6723
chr1_103377459_103377782	Intergenic	147890	LOC101928436	0.662356	0.139334	0.212433	1.59478
chr1_10341168_10341879	intron	42558	RNU6-7	0.436245	0.132428	0.204199	1.62631
chr1_103525679_103526733	promoter-TSS	250	RNPC3	-1.89453	3.56228e-05	0.000352457	-6.6946
chr1_10379267_10380042	3' UTR	-19337	PGD	0.177201	0.684785	0.749364	0.416987
chr1_10387380_10388095	Intergenic	-11254	PGD	-1.97841	1.72267e-05	0.000237862	-7.25424
chr1_10388530_10389032	Intergenic	-10211	PGD	-0.264358	0.258468	0.346506	-1.19229
chr1_10397557_10398845	promoter-TSS	-791	PGD	-1.15047	0.0017595	0.00634872	-4.11156
chr1_10399050_10400162	intron	488	PGD	-1.12413	0.00407106	0.0126203	-3.6223
chr1_10404200_10404583	intron	5274	PGD	0.0261612	0.961372	0.971016	0.0495568
chr1_10417231_10417870	intron	-12551	APITD1-CORT	0.365333	0.186573	0.267406	1.40954
chr1_10419401_10420189	3' UTR	-10307	APITD1-CORT	0.816429	0.0171227	0.040502	2.80958
chr1_10426133_10427031	Intergenic	-3520	APITD1-CORT	-0.0332167	0.865399	0.89718	-0.173553
chr1_10427691_10428116	Intergenic	-2198	APITD1-CORT	-1.08297	0.00146472	0.00547037	-4.22073
chr1_10428607_10431907	promoter-TSS	155	APITD1-CORT	-1.28354	0.00127257	0.00486793	-4.30507
chr1_10432196_10433734	intron	2218	CENPS	0.64857	0.0218128	0.0491322	2.67363
chr1_10449187_10449629	promoter-TSS	-311	CORT	0.496823	0.501274	0.586129	0.695552
chr1_10458786_10459159	Intergenic	9254	CORT	0.294818	0.337748	0.428972	1.00271
chr1_10462855_10463515	exon	9371	DFFA	0.831734	0.00721781	0.0201583	3.29582
chr1_10464554_10465262	intron	7648	DFFA	0.747403	0.257973	0.345965	1.1936
chr1_104706391_104707181	Intergenic	633763	LOC100129138	-3.0601	8.29631e-07	0.000100015	-9.96193
chr1_10471431_10473616	promoter-TSS	32	DFFA	-1.58932	7.0973e-05	0.000540528	-6.19006
chr1_10474142_10475901	promoter-TSS	76	PEX14	-2.12278	2.48964e-05	0.00028692	-6.96683
chr1_10479288_10479642	intron	4519	PEX14	0.983782	0.0474078	0.0908056	2.23408
chr1_10489495_10491600	intron	15602	PEX14	-0.95158	0.00207451	0.0072692	-4.01425
chr1_10494184_10495711	intron	20002	PEX14	-1.53483	5.95744e-06	0.000152917	-8.12926
chr1_10510005_10512182	intron	36148	PEX14	-1.14947	0.000351786	0.00172867	-5.10486
chr1_10518812_10519621	intron	44271	PEX14	-0.395812	0.103503	0.168215	-1.77673
chr1_10527858_10529699	intron	53833	PEX14	-1.32272	0.000512295	0.00232618	-4.86524
chr1_10530278_10531000	intron	55693	PEX14	-0.727826	0.00177362	0.00639101	-4.10683
chr1_10541277_10541800	intron	66593	PEX14	-0.633815	0.00570544	0.0166415	-3.4293
chr1_10579342_10580294	intron	104872	PEX14	-1.64384	6.18882e-05	0.000494893	-6.28837
chr1_10597901_10598556	intron	123283	PEX14	-1.16754	0.000280283	0.00144953	-5.25229
chr1_10615416_10616739	intron	141132	PEX14	-0.11367	0.678457	0.744149	-0.425921
chr1_10626941_10627841	intron	152445	PEX14	0.343856	0.39234	0.483089	0.890685
chr1_1062825_1063816	Intergenic	10986	RNF223	1.28254	0.0162182	0.0387924	2.84005
chr1_10628817_10630329	exon	154627	PEX14	0.267757	0.226854	0.312483	1.2808
chr1_10630789_10631362	TTS	156130	PEX14	0.580863	0.0340562	0.0699065	2.42241
chr1_10634094_10635322	Intergenic	159762	PEX14	0.448713	0.214977	0.299203	1.31665
chr1_10635682_10636297	TTS	160686	CASZ1	0.442174	0.105663	0.17095	1.76426
chr1_10637312_10638611	3' UTR	158714	CASZ1	0.521467	0.0218979	0.0492793	2.67144
chr1_1063872_1064854	Intergenic	9944	RNF223	0.678719	0.00877575	0.023635	3.18537
chr1_10639388_10641476	intron	156244	CASZ1	0.148151	0.648018	0.717892	0.469427
chr1_10641651_10642281	intron	154710	CASZ1	0.7723	0.0331742	0.0685008	2.43727
chr1_10642500_10644406	intron	153223	CASZ1	1.28152	0.00132391	0.00502902	4.28129
chr1_10644509_10644995	intron	151924	CASZ1	0.275604	0.495647	0.580957	0.704929
chr1_10645205_10646226	intron	150960	CASZ1	0.548571	0.092553	0.153951	1.8438
chr1_10647262_10647741	3' UTR	149174	CASZ1	0.712817	0.182746	0.262989	1.42295
chr1_10648482_10649791	exon	147539	CASZ1	0.282927	0.327367	0.418115	1.02547
chr1_10650747_10651178	exon	145713	CASZ1	-0.464085	0.0866721	0.146108	-1.88288
chr1_10651927_10652482	intron	144471	CASZ1	0.634955	0.10846	0.17454	1.74847
chr1_10653139_10654308	exon	142952	CASZ1	0.49054	0.196607	0.278675	1.37546
chr1_10654443_10656861	exon	141024	CASZ1	0.796962	0.00960177	0.0254271	3.13465
chr1_10658076_10659442	intron	137917	CASZ1	0.887396	0.00381574	0.0119761	3.65955
chr1_10662918_10665660	intron	132387	CASZ1	-0.276423	0.364629	0.455804	-0.946054
chr1_10666246_10667475	intron	129815	CASZ1	0.439142	0.120611	0.189788	1.68382
chr1_10667894_10669164	intron	128147	CASZ1	-1.18051	0.00106952	0.00422498	-4.41009
chr1_10669778_10671043	intron	126265	CASZ1	0.285443	0.156522	0.232697	1.52186
chr1_10671686_10672575	intron	124545	CASZ1	0.450543	0.277248	0.366387	1.14371
chr1_1067264_1068154	Intergenic	6598	RNF223	1.35309	0.0199046	0.0456506	2.72506
chr1_10674793_10676079	intron	121240	CASZ1	0.470978	0.156521	0.232697	1.52186
chr1_10677222_10678184	intron	118973	CASZ1	0.148825	0.426406	0.516018	0.826211
chr1_10679111_10679881	intron	117180	CASZ1	0.230344	0.487748	0.573659	0.7182
chr1_10680165_10681796	intron	115695	CASZ1	0.0245716	0.925305	0.94391	0.0959465
chr1_10686591_10688910	intron	108925	CASZ1	0.322466	0.191183	0.272543	1.39369
chr1_10691342_10691773	intron	105118	CASZ1	-0.214125	0.599108	0.675017	-0.541428
chr1_10693858_10694304	intron	102595	CASZ1	-0.960322	0.00267723	0.0089573	-3.86482
chr1_10695002_10695520	intron	101415	CASZ1	-1.42576	0.000207414	0.00115428	-5.45082
chr1_10695740_10697248	intron	100182	CASZ1	0.887085	0.000756194	0.00318608	4.62226
chr1_10697918_10698194	intron	98620	CASZ1	1.34383	0.00215878	0.00750368	3.99082
chr1_1069837_1070711	Intergenic	4033	RNF223	0.9138	0.0501766	0.0949544	2.20152
chr1_10704363_10706822	intron	91083	CASZ1	0.417127	0.124257	0.19426	1.66557
chr1_107055529_107058108	exon	174	PRMT6	-2.32218	8.23932e-06	0.00017245	-7.85441
chr1_10708752_10711122	intron	86739	CASZ1	-0.600105	0.0207983	0.0472809	-2.70039
chr1_107138670_107139166	promoter-TSS	-1000	NTNG1	0.610886	0.113016	0.180234	1.7235
chr1_10714108_10715481	intron	81881	CASZ1	-0.510996	0.0213899	0.0483562	-2.68463
chr1_10716351_10716797	intron	80102	CASZ1	1.00682	0.0194124	0.0447771	2.73912
chr1_10718536_10718915	intron	77950	CASZ1	0.643889	0.186091	0.266855	1.41122
chr1_10719720_10720043	intron	76794	CASZ1	0.209031	0.588682	0.66555	0.557157
chr1_10722884_10723219	intron	73624	CASZ1	-0.00385	0.991701	0.99421	-0.0106422
chr1_10724527_10724878	intron	71973	CASZ1	0.462989	0.20173	0.284478	1.35861
chr1_10726104_10727249	intron	69999	CASZ1	0.489607	0.150742	0.226017	1.54557
chr1_10728672_10730024	intron	67328	CASZ1	-0.793716	0.00244407	0.00830853	-3.91803
chr1_10730130_10730499	intron	66361	CASZ1	1.04125	0.0801244	0.137204	1.92937
chr1_10732590_10733196	intron	63783	CASZ1	0.515169	0.120102	0.189137	1.68641
chr1_10733729_10734184	intron	62719	CASZ1	-0.197938	0.56782	0.646939	-0.589079
chr1_10734599_10736205	intron	61274	CASZ1	-1.42109	2.26548e-05	0.000272807	-7.03972
chr1_10736657_10737080	intron	59807	CASZ1	0.62703	0.0925983	0.154012	1.84351
chr1_107394057_107395296	intron	246608	NTNG1	-2.09555	1.35139e-05	0.00021061	-7.44807
chr1_10748172_10749186	intron	47997	CASZ1	-0.0268629	0.934811	0.951083	-0.0837021
chr1_10749826_10750499	intron	46513	CASZ1	0.276909	0.411589	0.501809	0.853807
chr1_10751697_10752509	intron	44573	CASZ1	0.294214	0.362187	0.453429	0.951074
chr1_107531045_107531609	Intergenic	157177	VAV3	-1.56527	0.000514187	0.00233351	-4.86292
chr1_10753324_10753813	intron	43107	CASZ1	1.04671	0.0497119	0.0942722	2.20686
chr1_10754465_10756457	intron	41215	CASZ1	0.212876	0.324051	0.414762	1.03286
chr1_10759230_10760518	intron	36802	CASZ1	0.645515	0.0826381	0.140637	1.91112
chr1_10761854_10762330	intron	34584	CASZ1	-0.144171	0.617226	0.690893	-0.514427
chr1_10765606_10766365	intron	30690	CASZ1	0.145948	0.718966	0.778062	0.36932
chr1_107689062_107691842	intron	-1948	VAV3	-1.97606	2.0685e-05	0.000260955	-7.11048
chr1_10771974_10773008	intron	24185	CASZ1	0.737514	0.0555039	0.102775	2.14344
chr1_10778711_10779030	intron	17805	CASZ1	-0.598545	0.0681654	0.120846	-2.02422
chr1_10781064_10781584	intron	15352	CASZ1	0.381669	0.184633	0.265136	1.41631
chr1_10781960_10783264	intron	14064	CASZ1	-0.210169	0.328253	0.4191	-1.02351
chr1_107835128_107835515	intron	-61901	MIR7852	-0.27353	0.476625	0.563187	-0.737116
chr1_10785530_10786372	intron	10725	CASZ1	0.0344745	0.910753	0.932644	0.114721
chr1_10788298_10789305	intron	7874	CASZ1	0.0643622	0.786276	0.834007	0.27792
chr1_107926534_107926952	intron	29520	MIR7852	-0.741503	0.0627001	0.113195	-2.07288
chr1_107927537_107928141	intron	30616	MIR7852	-0.740316	0.0152377	0.0368946	-2.87505
chr1_107935250_107936022	intron	-28807	VAV3-AS1	-1.15055	0.00343716	0.0109876	-3.71982
chr1_107936362_107939131	intron	-26696	VAV3-AS1	-1.15336	0.00230735	0.00792125	-3.95175
chr1_1079371_1080611	Intergenic	-5684	RNF223	-0.412813	0.127729	0.198595	-1.64862
chr1_107940982_107941712	intron	-23096	VAV3-AS1	-1.27596	0.000168628	0.000990348	-5.58951
chr1_107943881_107944288	intron	-20358	VAV3-AS1	-0.12381	0.810653	0.853766	-0.245472
chr1_107952912_107953565	intron	-11204	VAV3-AS1	-1.61127	9.35424e-06	0.000179774	-7.74872
chr1_10795458_10795843	intron	1025	CASZ1	0.64992	0.292745	0.382301	1.10552
chr1_107963527_107966450	promoter-TSS	-66	VAV3	-1.80234	0.000124088	0.00079529	-5.79841
chr1_107968354_107969032	intron	-3770	VAV3	-0.304615	0.343312	0.434448	-0.990722
chr1_10797484_10800483	Intergenic	-2308	CASZ1	0.579187	0.0107514	0.0278918	3.07098
chr1_107990652_107991893	intron	-26350	VAV3	-0.466545	0.0429499	0.0840875	-2.29053
chr1_107993157_107994640	intron	-28976	VAV3	-1.53795	0.000100542	0.000685662	-5.94419
chr1_108013184_108013471	Intergenic	-48405	VAV3	1.08614	0.00940689	0.0250182	3.14621
chr1_108015719_108016787	Intergenic	-51330	VAV3	-0.67153	0.0117193	0.0298815	-3.0225
chr1_108019544_108020985	Intergenic	-55342	VAV3	0.650433	0.0551289	0.102231	2.14736
chr1_108029834_108030128	Intergenic	-65058	VAV3	0.60421	0.149482	0.224542	1.55084
chr1_10803958_10804957	Intergenic	-7782	CASZ1	0.907628	0.0215407	0.0486385	2.68068
chr1_108048264_108051159	Intergenic	-84789	VAV3	-1.29482	0.000621623	0.00272144	-4.7439
chr1_108051179_108052813	Intergenic	-87073	VAV3	-0.658197	0.0161614	0.0386879	-2.84202
chr1_108055125_108055669	Intergenic	-90474	VAV3	0.099034	0.835815	0.873927	0.21227
chr1_108084864_108085357	Intergenic	107698	SLC25A24	-0.268469	0.344339	0.435473	-0.988524
chr1_108121716_108122775	Intergenic	70563	SLC25A24	0.374541	0.082997	0.141132	1.90855
chr1_10812519_10813320	Intergenic	-16244	CASZ1	0.812982	0.00839539	0.0227973	3.21038
chr1_10816721_10817859	Intergenic	-20614	CASZ1	0.312959	0.179812	0.25975	1.43339
chr1_108174192_108174673	intron	18376	SLC25A24	0.855107	0.0365154	0.0739161	2.38288
chr1_10819500_10820489	Intergenic	-23319	CASZ1	0.435634	0.0741253	0.129072	1.97517
chr1_108197793_108198101	intron	2411	SLC25A24	1.634	0.005017	0.0149894	3.50261
chr1_108198712_108201325	exon	339	SLC25A24	-2.08746	2.36482e-05	0.000278908	-7.0065
chr1_10820894_10821438	Intergenic	-24490	CASZ1	1.05672	0.0128931	0.0322951	2.96887
chr1_10822871_10825294	Intergenic	-27407	CASZ1	-0.473724	0.079132	0.135827	-1.93672
chr1_10825450_10826430	Intergenic	-29264	CASZ1	0.0829608	0.659384	0.72789	0.453075
chr1_10827147_10827811	Intergenic	-30803	CASZ1	0.199423	0.388912	0.479761	0.897383
chr1_10829031_10829692	Intergenic	-32686	CASZ1	0.55841	0.154152	0.229986	1.53149
chr1_10830090_10831858	Intergenic	-34298	CASZ1	0.646686	0.0218349	0.049169	2.67306
chr1_10834295_10840835	Intergenic	-40889	CASZ1	-0.398705	0.183264	0.263577	-1.42112
chr1_10849644_10850480	Intergenic	-53386	CASZ1	0.623531	0.126344	0.196905	1.65532
chr1_10851333_10851771	Intergenic	-54876	CASZ1	0.822869	0.0490172	0.093197	2.21494
chr1_10853360_10854310	Intergenic	-57159	CASZ1	0.730594	0.0464535	0.089391	2.24572
chr1_108559090_108561199	promoter-TSS	-204	FAM102B	-2.0942	3.82668e-06	0.000133512	-8.51588
chr1_10856613_10857437	Intergenic	-60349	CASZ1	0.798693	0.0170948	0.0404508	2.8105
chr1_10858145_10858536	Intergenic	-61665	CASZ1	0.0332009	0.911732	0.933367	0.113457
chr1_10862849_10863426	Intergenic	-66462	CASZ1	0.476005	0.318321	0.408895	1.04575
chr1_108646555_108647379	Intergenic	14155	HENMT1	-2.03882	3.25682e-05	0.000334596	-6.76205
chr1_108660813_108661738	promoter-TSS	-154	HENMT1	-2.16793	2.3986e-06	0.000119909	-8.93889
chr1_10866297_10868092	Intergenic	-70519	CASZ1	-1.32272	0.000358786	0.00175503	-5.09217
chr1_10868635_10870638	Intergenic	-72961	CASZ1	0.421174	0.160529	0.237392	1.50587
chr1_108691377_108693522	non-coding	137	PRPF38B	-1.7845	4.72915e-05	0.000416513	-6.48422
chr1_108719458_108719989	intron	6790	FNDC7	-0.197496	0.561695	0.641462	-0.598571
chr1_108721035_108721448	intron	8308	FNDC7	-0.578594	0.0658679	0.117662	-2.04421
chr1_108722246_108722838	exon	9608	FNDC7	-1.46977	8.83909e-05	0.000626777	-6.03444
chr1_108745774_108747532	promoter-TSS	-10	STXBP3	-2.07094	7.59726e-06	0.000166636	-7.92253
chr1_10877156_10877664	Intergenic	-80734	CASZ1	0.640531	0.120681	0.189874	1.68347
chr1_10878598_10879122	Intergenic	-82184	CASZ1	0.847684	0.0157831	0.0379433	2.85531
chr1_108813918_108819206	intron	40542	AKNAD1	-2.27458	2.81437e-05	0.000307784	-6.87287
chr1_108827843_108828991	intron	28687	AKNAD1	-1.55374	4.67564e-05	0.000413364	-6.49259
chr1_108829785_108832378	intron	26022	AKNAD1	-1.85179	3.07071e-05	0.000323365	-6.80657
chr1_108834554_108835205	intron	22224	AKNAD1	-0.458665	0.120207	0.189276	-1.68588
chr1_108875494_108877706	promoter-TSS	-381	GPSM2	-1.94618	1.35399e-05	0.00021074	-7.44652
chr1_108879332_108879852	intron	2611	GPSM2	-0.689844	0.00733685	0.0204391	-3.28656
chr1_10889389_10889734	Intergenic	92475	C1orf127	0.807369	0.0813432	0.138848	1.92045
chr1_108961962_108964501	intron	267	CLCC1	-2.33606	3.7024e-06	0.000132544	-8.54526
chr1_10897755_10902791	Intergenic	81764	C1orf127	-1.22269	0.00207741	0.00727753	-4.01343
chr1_10903263_10905275	Intergenic	77768	C1orf127	0.236951	0.335295	0.426515	1.00804
chr1_109041303_109042028	intron	562	WDR47	-0.853526	0.00631243	0.0180738	-3.37182
chr1_109052418_109053589	Intergenic	-10776	WDR47	1.34285	0.000239025	0.00128486	5.35683
chr1_10907066_10907432	Intergenic	74788	C1orf127	0.235452	0.522579	0.605823	0.660617
chr1_109073303_109074125	intron	2288	TAF13	0.708682	0.0272344	0.0586398	2.5487
chr1_109075494_109077314	promoter-TSS	-402	TAF13	-2.4204	5.33179e-06	0.000147624	-8.22491
chr1_109081845_109085557	Intergenic	-7040	TMEM167B	-1.80334	2.71055e-05	0.000300781	-6.90158
chr1_109089896_109091823	promoter-TSS	79	TMEM167B	-2.06486	6.73785e-06	0.000160117	-8.02411
chr1_109094339_109094769	exon	3773	TMEM167B	1.11585	0.0360939	0.0732091	2.38947
chr1_10909524_10910672	Intergenic	71939	C1orf127	-0.0372126	0.845776	0.881969	-0.199199
chr1_109099022_109101629	non-coding	133	SCARNA2	-1.61262	0.000177942	0.00102947	-5.55332
chr1_109103939_109104990	Intergenic	4272	SCARNA2	0.208683	0.500677	0.585605	0.696545
chr1_10910982_10911783	Intergenic	70654	C1orf127	0.482201	0.173886	0.252932	1.45492
chr1_109116962_109117448	intron	3242	KIAA1324	0.627226	0.144117	0.218149	1.57373
chr1_10912546_10913030	Intergenic	69249	C1orf127	0.381174	0.316329	0.406919	1.05027
chr1_109150893_109151762	intron	-35221	KIAA1324	-1.47454	0.000712584	0.0030367	-4.659
chr1_109156427_109156939	intron	-29866	KIAA1324	0.759624	0.0238706	0.0527853	2.62294
chr1_109164394_109165030	intron	-21837	KIAA1324	0.938087	0.072777	0.127204	1.98593
chr1_10916679_10917450	Intergenic	64972	C1orf127	0.293901	0.293141	0.382717	1.10457
chr1_109186675_109187352	5' UTR	465	KIAA1324	-0.582856	0.0364115	0.0737399	-2.3845
chr1_109198183_109198890	intron	11988	KIAA1324	0.0509444	0.833675	0.872164	0.215084
chr1_109199294_109199982	intron	13089	KIAA1324	0.0580722	0.794101	0.840345	0.267472
chr1_109200312_109200861	intron	-13306	SARS	-0.175842	0.649539	0.719237	-0.467231
chr1_109201557_109202366	intron	-11931	SARS	-0.0944673	0.63411	0.705721	-0.489621
chr1_109209911_109210842	Intergenic	-3516	SARS	0.254793	0.22084	0.305781	1.29876
chr1_109213016_109215669	intron	450	SARS	-1.8698	2.70723e-05	0.000300576	-6.90252
chr1_109235115_109236072	intron	-14425	CELSR2	1.36258	5.42428e-05	0.00045399	6.38391
chr1_109237648_109238777	TTS	-11806	CELSR2	0.650639	0.0324511	0.0673482	2.44974
chr1_109239015_109241960	Intergenic	-9531	CELSR2	-0.521019	0.0518122	0.0973953	-2.18309
chr1_109244986_109245308	Intergenic	-4872	CELSR2	0.927241	0.0319452	0.0664848	2.45863
chr1_109248445_109251906	exon	157	CELSR2	-0.942431	0.0064067	0.0182954	-3.3634
chr1_109251943_109256406	intron	4156	CELSR2	-1.67631	0.000283733	0.00146282	-5.2443
chr1_109258072_109259787	exon	8911	CELSR2	0.779701	0.0254713	0.0555883	2.58641
chr1_109260361_109261513	intron	10918	CELSR2	0.8679	0.00699277	0.0196562	3.31376
chr1_109261792_109266367	exon	14061	CELSR2	0.368568	0.170121	0.248574	1.46893
chr1_109267012_109270778	exon	14273	PSRC1	0.724851	0.0154106	0.0372258	2.86872
chr1_109270834_109271882	intron	11810	PSRC1	0.131917	0.508541	0.592941	0.683539
chr1_109272175_109274248	exon	9956	PSRC1	0.189527	0.359097	0.450319	0.957462
chr1_109274461_109275567	3' UTR	8154	PSRC1	-0.833446	0.00203488	0.00715757	-4.02561
chr1_109276861_109278360	Intergenic	5557	PSRC1	-0.803359	0.00721966	0.0201624	-3.29568
chr1_109280695_109281245	exon	2198	PSRC1	-0.0108113	0.969311	0.977186	-0.0393656
chr1_109281698_109287217	Intergenic	-1290	PSRC1	-1.9613	7.67473e-05	0.000569193	-6.13433
chr1_109292200_109292880	3' UTR	-9372	PSRC1	-0.520038	0.0927733	0.154245	-1.84238
chr1_109296582_109302019	intron	7740	MYBPHL	-1.64249	0.000313078	0.00158032	-5.18024
chr1_109302209_109302901	intron	4486	MYBPHL	-0.373723	0.110298	0.176785	-1.73828
chr1_109317368_109317810	intron	-10548	MYBPHL	0.96888	0.00783461	0.0215563	3.24943
chr1_109322297_109322705	intron	-15460	MYBPHL	0.704595	0.0429349	0.0840657	2.29073
chr1_10934181_10934461	Intergenic	47716	C1orf127	0.414744	0.233686	0.319901	1.26087
chr1_109370711_109371601	intron	22201	SORT1	-1.35851	9.16564e-05	0.000642769	-6.00894
chr1_10938668_10939443	Intergenic	42981	C1orf127	0.496929	0.0265447	0.0574293	2.56316
chr1_109392700_109393569	5' UTR	222	SORT1	-0.778144	0.0286171	0.0609716	-2.52077
chr1_109397099_109399142	promoter-TSS	-176	SORT1	-1.04911	0.00331277	0.0106619	-3.74113
chr1_10940053_10941302	Intergenic	41359	C1orf127	0.189715	0.496479	0.581677	0.703539
chr1_10941559_10942908	Intergenic	39803	C1orf127	-0.67417	0.00763982	0.0211106	-3.26367
chr1_109425847_109427447	promoter-TSS	-161	PSMA5	-1.64209	5.08364e-05	0.000435605	-6.43123
chr1_109434052_109434560	Intergenic	-7820	PSMA5	0.417063	0.309728	0.400082	1.06541
chr1_10943523_10944872	Intergenic	37839	C1orf127	-1.152	0.000143004	0.000879802	-5.70126
chr1_109438002_109438790	Intergenic	-11910	PSMA5	0.325556	0.385126	0.476038	0.904828
chr1_109441985_109442677	Intergenic	-15845	PSMA5	0.602923	0.213154	0.297213	1.3223
chr1_10945032_10946314	TTS	36364	C1orf127	-0.100597	0.645849	0.715942	-0.472563
chr1_109466412_109467213	5' UTR	335	SYPL2	-0.0926524	0.729679	0.786955	-0.35457
chr1_109467349_109467715	intron	1054	SYPL2	0.177816	0.713885	0.773758	0.376345
chr1_109471604_109471905	intron	5277	SYPL2	0.0782563	0.904261	0.927706	0.12311
chr1_10947354_10947869	intron	34425	C1orf127	0.486676	0.235304	0.321614	1.25622
chr1_109476118_109476592	intron	-7584	ATXN7L2	0.404903	0.294798	0.384431	1.10058
chr1_109477552_109478642	intron	-5842	ATXN7L2	0.995901	0.0167431	0.0397803	2.82217
chr1_109483046_109485724	intron	446	ATXN7L2	-2.01377	2.93279e-05	0.000314851	-6.84147
chr1_109485942_109486631	intron	2348	ATXN7L2	0.623811	0.176901	0.256357	1.44389
chr1_109486915_109489337	intron	4187	ATXN7L2	1.46975	0.00389601	0.0121781	3.64757
chr1_109489595_109489966	intron	-4255	CYB561D1	0.50158	0.0948012	0.156852	1.82946
chr1_109490031_109492548	exon	-2746	CYB561D1	0.542618	0.0333147	0.0687169	2.43488
chr1_109493231_109496607	intron	840	CYB561D1	-0.76617	0.0202107	0.0461959	-2.71649
chr1_109497370_109497945	3' UTR	3579	CYB561D1	1.25134	0.00377021	0.0118604	3.66647
chr1_109499188_109500200	3' UTR	5615	CYB561D1	0.539366	0.111247	0.177957	1.73309
chr1_109500501_109501025	TTS	6684	CYB561D1	-0.0681178	0.830022	0.869272	-0.219891
chr1_109508439_109510761	5' UTR	114	AMIGO1	-1.04685	0.00116844	0.00454054	-4.35653
chr1_109528184_109529256	Intergenic	-11152	GPR61	0.676184	0.00380421	0.0119457	3.6613
chr1_109529327_109533392	Intergenic	-8512	GPR61	-1.4071	0.0004398	0.00205802	-4.96189
chr1_109534909_109537220	Intergenic	-3807	GPR61	-1.37687	0.000177531	0.00102775	-5.55487
chr1_109542723_109544622	exon	3801	GPR61	0.252014	0.335353	0.426578	1.00792
chr1_109546346_109549165	promoter-TSS	-808	GNAI3	-1.92675	2.62631e-05	0.000295363	-6.92577
chr1_10957558_10958089	intron	24213	C1orf127	0.837862	0.17068	0.249216	1.46684
chr1_10959498_10959973	intron	22301	C1orf127	0.73711	0.0842321	0.142775	1.89981
chr1_10960525_10961581	intron	20984	C1orf127	-1.42112	0.000206054	0.00114835	-5.4552
chr1_109615636_109617544	Intergenic	-3223	AMPD2	-1.16357	0.00366154	0.0115778	-3.68332
chr1_109618805_109623090	promoter-TSS	34	AMPD2	-1.18788	0.00224243	0.00774114	-3.96849
chr1_109623894_109625191	promoter-TSS	555	AMPD2	0.479782	0.181324	0.261423	1.42799
chr1_109625721_109626066	intron	467	AMPD2	0.90738	0.0835162	0.141792	1.90486
chr1_109626763_109628374	intron	2142	AMPD2	0.979188	0.00966626	0.0255693	3.13088
chr1_109628650_109630356	intron	4076	AMPD2	0.918134	0.00460685	0.0139854	3.55138
chr1_109630731_109632258	3' UTR	6068	AMPD2	0.516412	0.0318352	0.066305	2.46058
chr1_109632611_109633197	TTS	7477	AMPD2	-0.527884	0.166189	0.244049	-1.48385
chr1_109638639_109639423	Intergenic	13604	AMPD2	0.401652	0.372782	0.463907	0.929464
chr1_109639492_109640793	Intergenic	14716	AMPD2	-0.0243106	0.926775	0.944949	-0.0940517
chr1_109643314_109644284	Intergenic	-12277	GSTM4	0.363579	0.140687	0.214054	1.58876
chr1_109648717_109649847	Intergenic	-6794	GSTM4	-2.1812	4.98693e-06	0.000144624	-8.28295
chr1_109655005_109657870	intron	362	GSTM4	-1.28403	0.00109625	0.00430913	-4.39512
chr1_109659193_109660273	intron	3657	GSTM4	0.564661	0.0539345	0.10048	2.15998
chr1_109667384_109668912	exon	126	GSTM2	-1.60524	2.45361e-05	0.00028508	-6.97806
chr1_109671110_109671687	intron	3377	GSTM2	0.282871	0.488579	0.574445	0.716797
chr1_10968007_10968662	intron	13702	C1orf127	-0.975689	0.00277091	0.00921216	-3.84479
chr1_109717713_109718140	3' UTR	5685	GSTM5	-0.238486	0.585138	0.662372	-0.562536
chr1_10972733_10973344	intron	8998	C1orf127	0.30471	0.384562	0.475464	0.905941
chr1_10973822_10974345	intron	7953	C1orf127	-0.451928	0.0682651	0.120973	-2.02337
chr1_109739221_109741261	exon	797	GSTM3	-2.10273	3.62923e-05	0.000356439	-6.68064
chr1_10974668_10976670	intron	6368	C1orf127	-0.547281	0.0255003	0.0556349	-2.58576
chr1_109763364_109764298	5' UTR	191	EPS8L3	0.169302	0.502721	0.587475	0.693152
chr1_109765960_109766586	Intergenic	-2251	EPS8L3	0.760319	0.0633538	0.114133	2.06685
chr1_109767635_109768753	Intergenic	-4172	EPS8L3	0.87692	0.00733897	0.0204431	3.2864
chr1_109768887_109771134	Intergenic	-5989	EPS8L3	0.315755	0.148144	0.22297	1.55648
chr1_109772787_109775313	Intergenic	-10028	EPS8L3	-0.234355	0.402723	0.493154	-0.870644
chr1_109776377_109777734	Intergenic	-13034	EPS8L3	-0.973149	0.00170053	0.00617768	-4.13179
chr1_109778085_109778857	Intergenic	-14449	EPS8L3	0.436641	0.170006	0.248445	1.46936
chr1_109785548_109785899	Intergenic	-21702	EPS8L3	0.627643	0.0471844	0.0904667	2.23678
chr1_109786906_109787615	Intergenic	-23239	EPS8L3	1.13139	0.000325406	0.00162731	5.15521
chr1_10978767_10982724	intron	1291	C1orf127	-1.51869	0.000314407	0.00158476	-5.1775
chr1_109787853_109788480	Intergenic	-24145	EPS8L3	0.72403	0.0525846	0.0985316	2.17458
chr1_109788749_109789734	Intergenic	-25220	EPS8L3	0.199952	0.568923	0.647829	0.587377
chr1_109790540_109795316	Intergenic	-28906	EPS8L3	-1.19231	0.00113392	0.00442997	-4.37466
chr1_109796846_109798208	Intergenic	-33505	EPS8L3	0.0264309	0.918284	0.938688	0.104999
chr1_109801940_109802763	Intergenic	-38330	EPS8L3	0.275984	0.406053	0.496304	0.864291
chr1_109803845_109804321	Intergenic	-40061	EPS8L3	0.164172	0.610036	0.684506	0.525094
chr1_109806686_109807301	Intergenic	-42972	EPS8L3	0.112923	0.699597	0.761961	0.396212
chr1_109815815_109816438	Intergenic	-52105	EPS8L3	-1.12235	0.000489338	0.00224168	-4.89419
chr1_109819311_109820634	Intergenic	-55951	EPS8L3	0.468561	0.0879711	0.147821	1.87404
chr1_109821262_109821890	Intergenic	-57554	EPS8L3	-0.727707	0.0155948	0.0375723	-2.86205
chr1_109823365_109824326	Intergenic	-59824	EPS8L3	-0.59467	0.0166628	0.0396264	-2.82487
chr1_109847169_109847789	Intergenic	-63132	CSF1	-0.990112	0.0118971	0.0302601	-3.01404
chr1_109851186_109853674	Intergenic	-58181	CSF1	-1.68144	4.94691e-05	0.000428214	-6.45119
chr1_109863690_109865837	Intergenic	-45847	CSF1	-1.55699	5.5626e-05	0.000461018	-6.3656
chr1_109876902_109877918	Intergenic	-33201	CSF1	-1.18265	0.000821926	0.00341141	-4.5709
chr1_109892420_109893312	Intergenic	-17745	CSF1	-1.39297	0.0001473	0.000898951	-5.6811
chr1_109895095_109896977	Intergenic	-14575	CSF1	-1.53008	6.75644e-05	0.00052353	-6.22528
chr1_109897017_109897522	Intergenic	-13341	CSF1	-0.200506	0.462766	0.550234	-0.761073
chr1_109900891_109901398	Intergenic	-9466	CSF1	0.360208	0.338911	0.430159	1.00019
chr1_109908371_109908590	Intergenic	-2130	CSF1	0.749513	0.0965949	0.159225	1.81824
chr1_109909450_109912597	exon	413	CSF1	-1.96163	2.77701e-05	0.000305455	-6.88307
chr1_109914287_109915262	intron	4164	CSF1	0.328648	0.190686	0.272024	1.39539
chr1_109920845_109921338	intron	10481	CSF1	0.93292	0.158225	0.234706	1.51502
chr1_109927705_109929060	intron	17772	CSF1	0.489861	0.0570526	0.105035	2.12755
chr1_109977459_109978755	Intergenic	-6658	AHCYL1	0.32282	0.105765	0.171076	1.76369
chr1_109981404_109982254	Intergenic	-2936	AHCYL1	0.16346	0.508308	0.592739	0.683923
chr1_109982887_109985940	promoter-TSS	-351	AHCYL1	-1.60672	0.000247104	0.00131723	-5.33492
chr1_110029951_110030299	Intergenic	-1452	STRIP1	-0.963276	0.00321852	0.0104067	-3.75784
chr1_110030417_110031864	promoter-TSS	-436	STRIP1	-1.88794	2.01573e-05	0.000257432	-7.13067
chr1_110032858_110035412	promoter-TSS	-466	STRIP1	-2.49114	3.64065e-06	0.000131979	-8.56026
chr1_110039183_110040053	intron	5017	STRIP1	0.645674	0.0233363	0.0518175	2.63567
chr1_110042894_110044115	intron	8904	STRIP1	0.975307	0.0164393	0.0391946	2.83245
chr1_110048172_110048658	intron	13814	STRIP1	1.23484	0.0190652	0.0441344	2.74926
chr1_110053080_110053571	intron	17374	ALX3	1.69369	0.00429541	0.0131975	3.5915
chr1_110057311_110057920	Intergenic	13084	ALX3	0.153872	0.59497	0.671238	0.547654
chr1_110060454_110061196	exon	9875	ALX3	0.626128	0.115414	0.183277	1.71072
chr1_110067245_110067978	intron	3088	ALX3	0.858724	0.0749984	0.130267	1.96829
chr1_110068120_110068600	intron	2340	ALX3	1.27207	0.00501338	0.0149806	3.50303
chr1_110068817_110071104	intron	739	ALX3	1.04508	0.00442981	0.0135392	3.57383
chr1_110083695_110085391	intron	1855	LINC01397	-1.38199	0.000855377	0.00352459	-4.5464
chr1_110088422_110089640	intron	6343	LINC01397	0.306479	0.155943	0.232012	1.5242
chr1_110106550_110107159	intron	-5585	UBL4B	0.216926	0.573919	0.65231	0.579682
chr1_110113552_110113980	3' UTR	1326	UBL4B	0.608671	0.104586	0.16956	1.77045
chr1_11011377_11013338	promoter-TSS	-264	TARDBP	-2.36522	5.6184e-06	0.000150582	-8.17967
chr1_110114647_110115363	Intergenic	2565	UBL4B	0.630662	0.0691198	0.122162	2.0161
chr1_110119422_110119803	Intergenic	7173	UBL4B	1.05531	0.0589769	0.107825	2.10837
chr1_110119873_110120282	Intergenic	7638	UBL4B	0.194582	0.511468	0.595541	0.678729
chr1_110135690_110137901	Intergenic	-13718	SLC6A17	-1.30519	0.000347081	0.00171085	-5.11354
chr1_110150299_110151166	5' UTR	219	SLC6A17	1.4197	0.0140159	0.0345128	2.92197
chr1_11017115_11017398	intron	4635	TARDBP	0.591935	0.138524	0.211466	1.59841
chr1_110171510_110171861	intron	21172	SLC6A17	1.00284	0.141216	0.214645	1.58642
chr1_110190040_110190739	intron	19597	KCNC4-AS1	-0.14549	0.624333	0.697137	-0.503945
chr1_110195321_110195931	exon	14361	KCNC4-AS1	0.417619	0.0527293	0.0987301	2.173
chr1_110197247_110197820	exon	12453	KCNC4-AS1	0.648691	0.0208533	0.0473847	2.69891
chr1_110198223_110199399	3' UTR	11176	KCNC4-AS1	0.458271	0.123889	0.193812	1.66739
chr1_110200569_110200954	3' UTR	9225	KCNC4-AS1	-0.204675	0.541326	0.622951	-0.630561
chr1_110201298_110201740	3' UTR	8468	KCNC4-AS1	0.163715	0.656749	0.725482	0.456854
chr1_110203815_110204860	Intergenic	5649	KCNC4-AS1	0.349968	0.300604	0.390551	1.08675
chr1_110206198_110206719	Intergenic	3528	KCNC4-AS1	0.00282516	0.993548	0.995448	0.0082736
chr1_110206927_110207714	Intergenic	2666	KCNC4-AS1	0.427237	0.175436	0.254699	1.44923
chr1_110209303_110212902	non-coding	389	KCNC4	-0.450674	0.113186	0.180447	-1.72258
chr1_110230565_110231066	intron	20102	KCNC4	0.531034	0.0667471	0.118901	2.03649
chr1_110231833_110232417	intron	21411	KCNC4	0.0957394	0.779603	0.828262	0.286857
chr1_110234947_110236306	Intergenic	24913	KCNC4	-1.15889	0.000783269	0.00328031	-4.60056
chr1_110237381_110238168	Intergenic	27061	KCNC4	-0.670178	0.0270139	0.0582498	-2.55328
chr1_110240485_110241084	Intergenic	30071	KCNC4	0.244756	0.481953	0.568204	0.728021
chr1_110243357_110243984	Intergenic	32957	KCNC4	-1.07561	0.000349937	0.00172175	-5.10826
chr1_110254289_110256827	Intergenic	44844	KCNC4	-1.86294	5.47328e-05	0.000456485	-6.37737
chr1_110258799_110259654	Intergenic	48513	KCNC4	-0.584462	0.0230977	0.0513794	-2.64145
chr1_110311825_110312384	intron	27066	LOC440600	0.224429	0.588623	0.665509	0.557246
chr1_110337405_110340530	promoter-TSS	203	LOC440600	-1.64801	0.000164278	0.000972193	-5.60715
chr1_110340716_110341733	exon	1902	RBM15	1.03199	0.0022068	0.00764225	3.9779
chr1_11038110_11039282	intron	8543	MASP2	0.216247	0.546249	0.627337	0.622769
chr1_110390138_110391431	intron	297	SLC16A4	-2.10986	5.45644e-05	0.000455531	-6.37961
chr1_110396195_110397162	Intergenic	-5597	SLC16A4	0.506284	0.0648637	0.116269	2.05316
chr1_110397546_110398163	Intergenic	-6773	SLC16A4	0.944759	0.0328912	0.0680524	2.44212
chr1_110406481_110409201	promoter-TSS	32	LAMTOR5-AS1	-2.23092	1.84064e-05	0.00024566	-7.20197
chr1_110412572_110412965	intron	-4845	LAMTOR5	0.058069	0.888893	0.915889	0.14301
chr1_110430899_110431332	Intergenic	-20050	PROK1	0.448792	0.261803	0.350012	1.18346
chr1_11043566_11043884	intron	3514	MASP2	0.818078	0.0422095	0.0829465	2.30045
chr1_110436521_110437075	Intergenic	-14368	PROK1	-0.405669	0.265945	0.354416	-1.17263
chr1_110443794_110444100	Intergenic	-7219	PROK1	0.561383	0.375603	0.466654	0.923784
chr1_11044884_11045329	intron	2132	MASP2	0.854129	0.0313841	0.0655752	2.46865
chr1_110453768_110455569	intron	3503	PROK1	0.419339	0.158557	0.235081	1.51369
chr1_110456025_110456914	3' UTR	5304	PROK1	0.467263	0.155169	0.231148	1.52734
chr1_110459183_110460130	Intergenic	8491	PROK1	0.129055	0.776385	0.825549	0.291176
chr1_11046272_11046703	intron	751	MASP2	0.829303	0.105505	0.170752	1.76517
chr1_110463141_110463829	Intergenic	12319	PROK1	-0.142083	0.640712	0.711626	-0.480008
chr1_110465255_110466047	Intergenic	14485	PROK1	0.481531	0.103688	0.168455	1.77565
chr1_11046938_11047574	promoter-TSS	-17	MASP2	0.728898	0.0784498	0.134892	1.94182
chr1_110473927_110474709	Intergenic	-6448	CYMP	0.594917	0.0282691	0.0603925	2.52767
chr1_110475467_110476082	Intergenic	-4991	CYMP	0.279404	0.410635	0.50087	0.855608
chr1_110477447_110478067	Intergenic	-3009	CYMP	-0.0417025	0.861171	0.89383	-0.179067
chr1_110478620_110480063	Intergenic	-1424	CYMP	0.687942	0.0345912	0.0708036	2.41358
chr1_110484878_110485248	intron	4297	CYMP	-0.0916918	0.73289	0.789694	-0.350165
chr1_110488134_110488906	non-coding	1738	CYMP-AS1	0.0584793	0.794274	0.840447	0.267241
chr1_110489314_110491009	promoter-TSS	96	CYMP-AS1	-0.0861537	0.758163	0.810575	-0.315743
chr1_110491547_110495612	Intergenic	-3322	CYMP-AS1	-0.154686	0.538798	0.620615	-0.63458
chr1_110498685_110499584	Intergenic	-8877	CYMP-AS1	0.49131	0.0999689	0.163631	1.79764
chr1_110501412_110502003	Intergenic	-11450	CYMP-AS1	0.800462	0.0723584	0.126638	1.98931
chr1_110508055_110508775	Intergenic	10760	KCNA10	-0.0782178	0.801169	0.846107	-0.258061
chr1_110513690_110514274	Intergenic	5193	KCNA10	-0.0587188	0.773542	0.82321	-0.294995
chr1_110524351_110526440	Intergenic	-6221	KCNA10	-1.03503	0.00283402	0.00937954	-3.83168
chr1_11053543_11054207	TTS	6159	SRM	0.401091	0.134369	0.206603	1.6173
chr1_110536722_110538101	Intergenic	-18237	KCNA10	0.636534	0.0123188	0.031123	2.99446
chr1_11054287_11055124	3' UTR	5328	SRM	0.59649	0.00853544	0.0230996	3.20104
chr1_110547940_110548715	Intergenic	-29153	KCNA10	0.589315	0.0889746	0.14916	1.86729
chr1_110554241_110558869	Intergenic	-37380	KCNA10	-2.07428	4.42017e-05	0.000399655	-6.534
chr1_11055564_11056620	exon	3942	SRM	0.793761	0.0539833	0.100545	2.15946
chr1_110559092_110560959	Intergenic	-40851	KCNA10	-0.813291	0.004769	0.0143823	-3.53159
chr1_110561120_110562087	Intergenic	-42429	KCNA10	-0.382663	0.114384	0.181955	-1.71618
chr1_110562802_110564065	Intergenic	42919	KCNA2	-0.47781	0.0766863	0.1325	-1.95521
chr1_110564463_110568217	Intergenic	40013	KCNA2	-2.20169	1.09173e-05	0.000191765	-7.62141
chr1_11057513_11058343	intron	2106	SRM	0.609731	0.0782222	0.134576	1.94353
chr1_110580485_110582785	Intergenic	24718	KCNA2	-0.786124	0.00307299	0.0100267	-3.78466
chr1_11058714_11059983	intron	685	SRM	-0.773339	0.0163568	0.0390475	-2.83527
chr1_110600288_110601099	intron	5659	KCNA2	0.519522	0.187491	0.268427	1.40636
chr1_11060209_11061406	promoter-TSS	-774	SRM	-1.58457	6.18692e-05	0.000494814	-6.2886
chr1_110603728_110604251	exon	2363	KCNA2	0.0488643	0.898811	0.923542	0.130161
chr1_110604598_110609000	promoter-TSS	-446	KCNA2	-1.89654	6.25995e-05	0.000498396	-6.28014
chr1_110610328_110610810	intron	-4216	KCNA2	0.229378	0.333775	0.424931	1.01136
chr1_110611780_110614169	intron	-6622	KCNA2	0.191985	0.528458	0.6112	0.651125
chr1_110615481_110618821	intron	-10798	KCNA2	-1.02133	0.00259252	0.00872617	-3.88358
chr1_110643666_110644219	Intergenic	-12469	KCNA2	-2.18504	6.54607e-06	0.000158474	-8.04868
chr1_110673330_110675879	exon	428	KCNA3	-0.891076	0.00581085	0.0168949	-3.41888
chr1_11069172_11070153	exon	-9629	SRM	0.762895	0.0242347	0.0534458	2.61442
chr1_11070876_11071140	intron	-10974	SRM	0.644128	0.0629824	0.1136	2.07027
chr1_11073835_11074256	intron	-14012	SRM	0.0402239	0.935332	0.951485	0.0830312
chr1_110962621_110965220	promoter-TSS	23	LRIF1	-2.65617	1.45607e-06	0.000109788	-9.40884
chr1_11098777_11101026	promoter-TSS	8	EXOSC10	-2.64801	1.86443e-06	0.000114796	-9.17371
chr1_111139192_111140936	promoter-TSS	-99	CEPT1	-1.53726	0.000295997	0.0015135	-5.21672
chr1_111192934_111193439	intron	7516	DENND2D	-1.34081	0.00181792	0.00652361	-4.09221
chr1_111202867_111205059	intron	575	DENND2D	-0.690318	0.01094	0.0282799	-3.0612
chr1_111213977_111215341	Intergenic	-10121	DENND2D	-1.69545	1.27817e-05	0.000204978	-7.49305
chr1_11121889_11122186	exon	-21860	MTOR-AS1	1.01889	0.0673999	0.119796	2.03081
chr1_111221490_111222376	Intergenic	-5726	CHI3L2	0.651242	0.124087	0.194048	1.6664
chr1_111223178_111223789	Intergenic	-4175	CHI3L2	-1.69176	2.57081e-05	0.00029188	-6.94216
chr1_111225263_111226600	Intergenic	-1727	CHI3L2	-1.52486	5.60875e-05	0.000463195	-6.3596
chr1_111226782_111230870	promoter-TSS	-885	CHI3L2	-1.75254	0.000102737	0.000695862	-5.92913
chr1_111248511_111251320	Intergenic	20205	CHI3L2	-1.72124	8.08547e-05	0.000589886	-6.09735
chr1_111270580_111271937	Intergenic	-9265	CHIAP2	-0.703107	0.0049596	0.0148458	-3.50919
chr1_11133755_11134634	intron	-9703	MTOR-AS1	-0.273207	0.231676	0.317773	-1.26668
chr1_111345527_111347218	promoter-TSS	-187	PIFO	-1.85746	3.43324e-05	0.000345157	-6.72231
chr1_11135643_11136072	intron	-8040	MTOR-AS1	1.03558	0.0485564	0.0925185	2.22036
chr1_111364171_111365328	Intergenic	18190	PIFO	-1.44231	1.68952e-05	0.000235458	-7.26963
chr1_111366460_111367038	Intergenic	20189	PIFO	-0.171887	0.534124	0.6164	-0.642036
chr1_111368811_111369409	Intergenic	20741	PGCP1	-0.311991	0.404173	0.494482	-0.867872
chr1_111441337_111442818	exon	-7043	ATP5F1	0.790087	0.0213037	0.0481938	2.6869
chr1_111448609_111450518	promoter-TSS	-256	WDR77	-1.67484	1.63452e-05	0.000231209	-7.29589
chr1_111502850_111503504	exon	944	ADORA3	1.15641	0.00245461	0.00833838	3.91552
chr1_111507246_111509291	intron	-4148	ADORA3	-2.11847	1.72384e-05	0.000237929	-7.25371
chr1_11151093_11151625	intron	7461	MTOR-AS1	1.21781	0.0635113	0.114354	2.06541
chr1_111512531_111514831	intron	-9560	ADORA3	-1.4686	0.00014421	0.000885115	-5.69553
chr1_111515168_111516794	intron	-11860	ADORA3	-0.00592624	0.975612	0.982109	-0.0312801
chr1_111532653_111533074	intron	-28743	ADORA3	-0.0216195	0.936987	0.952826	-0.0809017
chr1_111534761_111537375	intron	27935	TMIGD3	-1.51811	0.000518158	0.00234832	-4.85807
chr1_111570793_111571216	Intergenic	-7002	TMIGD3	0.522688	0.150055	0.225234	1.54843
chr1_111586467_111587288	Intergenic	21440	LINC01160	0.757997	0.022048	0.0495357	2.6676
chr1_111592318_111593651	Intergenic	15333	LINC01160	-1.16611	0.000530966	0.00239486	-4.84269
chr1_111616590_111617557	Intergenic	-2709	RAP1A	0.462033	0.0991328	0.162549	1.80268
chr1_111618939_111620617	promoter-TSS	-5	RAP1A	-1.9751	2.34144e-05	0.000277596	-7.01418
chr1_111648372_111648727	intron	28403	RAP1A	0.999974	0.0197441	0.0453671	2.72961
chr1_111720432_111721889	TTS	18263	FAM212B	-0.803234	0.0140439	0.0345687	-2.92085
chr1_111722231_111722577	3' UTR	17020	FAM212B	-1.52479	0.0010497	0.00416306	-4.42145
chr1_111725115_111725664	3' UTR	14034	FAM212B	-0.42838	0.145234	0.219503	-1.5689
chr1_111727132_111727907	exon	11904	FAM212B	0.681309	0.076566	0.132341	1.95613
chr1_111729184_111730157	intron	9753	FAM212B	0.149094	0.624612	0.697384	0.503536
chr1_111731469_111741884	intron	2747	FAM212B	-1.19448	0.00259086	0.00872111	-3.88395
chr1_111743675_111744088	intron	4041	FAM212B-AS1	0.314997	0.249682	0.336981	1.21597
chr1_111748067_111748793	TTS	7079	LOC101928718	0.341915	0.232818	0.318968	1.26337
chr1_111754626_111756452	promoter-TSS	-29	DDX20	-1.76655	8.20521e-05	0.000595938	-6.08694
chr1_111793169_111793511	intron	-37543	FAM212B	0.503208	0.200945	0.283593	1.36117
chr1_111804518_111805109	intron	-49017	FAM212B	0.18813	0.468273	0.555403	0.7515
chr1_111812499_111813146	intron	44082	KCND3-IT1	-0.0468801	0.825272	0.865499	-0.226149
chr1_111816106_111816502	intron	40601	KCND3-IT1	0.374565	0.168073	0.246168	1.47667
chr1_111846335_111846862	intron	10306	KCND3-IT1	0.684312	0.0847507	0.143472	1.89617
chr1_111849360_111849710	intron	7370	KCND3-IT1	-0.0835964	0.792445	0.838958	-0.269681
chr1_111851303_111852564	intron	4971	KCND3-IT1	-0.43485	0.176728	0.256157	-1.44452
chr1_111853493_111858188	intron	1064	KCND3-IT1	-1.17608	0.001396	0.00525486	-4.24949
chr1_111877769_111880019	intron	-21989	KCND3-IT1	-1.33266	0.000123773	0.000793697	-5.80016
chr1_111880206_111883492	intron	-24944	KCND3-IT1	-1.69878	0.000168083	0.000988213	-5.59169
chr1_111887735_111888513	intron	-21533	KCND3-AS1	-0.549975	0.0732414	0.127814	-1.9822
chr1_111892921_111893298	intron	-16547	KCND3-AS1	0.423302	0.303441	0.393532	1.08006
chr1_111893728_111897877	intron	-13854	KCND3-AS1	-0.180803	0.523648	0.606844	-0.658887
chr1_11189539_11189995	exon	478	ANGPTL7	0.437735	0.0914825	0.152558	1.85074
chr1_111898090_111899220	intron	-11002	KCND3-AS1	-0.0215666	0.926228	0.944594	-0.0947567
chr1_111899425_111900140	intron	-9874	KCND3-AS1	0.503422	0.0413527	0.0816038	2.31214
chr1_111902045_111902710	intron	-7279	KCND3-AS1	-0.134273	0.6616	0.729697	-0.449902
chr1_111902719_111912665	intron	-1965	KCND3-AS1	-1.53982	0.000620645	0.00271792	-4.74488
chr1_111918102_111922554	intron	10671	KCND3-AS1	-1.51178	0.000595661	0.00262732	-4.77055
chr1_111926276_111926841	intron	16902	KCND3-AS1	-0.217652	0.502051	0.586848	-0.694264
chr1_111942877_111943953	intron	33758	KCND3-AS1	-0.192615	0.507903	0.592356	-0.684589
chr1_111947638_111949075	intron	38700	KCND3-AS1	-1.08853	0.003726	0.0117489	-3.67326
chr1_111950526_111950953	intron	38415	KCND3	-0.0931393	0.855031	0.889118	-0.187086
chr1_111960881_111961951	intron	27739	KCND3	-1.04212	0.000463992	0.00214729	-4.92787
chr1_111963815_111964451	intron	25022	KCND3	-0.529289	0.0779796	0.13426	-1.94536
chr1_111981466_111982537	exon	7153	KCND3	0.409724	0.327738	0.418521	1.02465
chr1_111988142_111991429	promoter-TSS	-631	KCND3	-1.52794	0.000397885	0.0019025	-5.02578
chr1_111992335_111992823	intron	2011	LINC01750	0.609984	0.137868	0.210704	1.60135
chr1_11209994_11210255	intron	20836	ANGPTL7	0.702393	0.240766	0.327451	1.2407
chr1_112144787_112145392	Intergenic	154522	LINC01750	-0.743912	0.0835849	0.141882	-1.90438
chr1_1121988_1122852	Intergenic	-6064	C1orf159	-0.865038	0.0251932	0.0551188	-2.59259
chr1_112359383_112359803	Intergenic	-36585	CTTNBP2NL	-0.387791	0.346681	0.437766	-0.983532
chr1_11237175_11238737	exon	24595	MTOR	1.09428	0.0117511	0.0299444	3.02098
chr1_112386024_112386961	Intergenic	-9685	CTTNBP2NL	0.168562	0.487379	0.573304	0.718824
chr1_112387967_112389182	Intergenic	-7603	CTTNBP2NL	-1.58015	1.86823e-05	0.000247741	-7.19026
chr1_112389619_112389974	Intergenic	-6381	CTTNBP2NL	-0.387939	0.235955	0.322317	-1.25435
chr1_112390329_112391766	Intergenic	-5130	CTTNBP2NL	-1.3651	0.000365276	0.00178033	-5.08063
chr1_112393490_112397026	promoter-TSS	-920	CTTNBP2NL	-1.68936	7.92145e-05	0.000581686	-6.11187
chr1_11240088_11240460	intron	22277	MTOR	0.874787	0.0367998	0.0743997	2.37848
chr1_112405741_112406485	intron	9935	CTTNBP2NL	0.317721	0.40381	0.494149	0.868566
chr1_11241310_11241698	intron	21047	MTOR	1.2103	0.00285471	0.00943429	3.82745
chr1_11243208_11243649	intron	19122	MTOR	1.2567	0.0155256	0.0374379	2.86454
chr1_112452632_112453107	intron	8963	MIR4256	1.17913	0.0084236	0.0228549	3.20848
chr1_112456570_112457296	exon	4900	MIR4256	0.327546	0.307938	0.398231	1.06956
chr1_112464416_112464918	Intergenic	-1874	WNT2B	-0.00722065	0.981772	0.986848	-0.023377
chr1_112465391_112467300	promoter-TSS	-195	WNT2B	-1.67759	1.2607e-05	0.000203753	-7.5042
chr1_112501817_112502483	intron	-6598	WNT2B	-0.98262	0.000442266	0.00206772	-4.95833
chr1_112503377_112504521	intron	-4799	WNT2B	1.35853	0.000765918	0.00321986	4.61437
chr1_112506773_112510388	promoter-TSS	-167	WNT2B	0.363218	0.140905	0.214295	1.58779
chr1_112513350_112513628	intron	4741	WNT2B	0.596181	0.102944	0.167494	1.77999
chr1_112515094_112517538	exon	7568	WNT2B	0.68756	0.0071757	0.0200678	3.29914
chr1_112522148_112522398	TTS	13525	WNT2B	0.265553	0.620474	0.693741	0.509629
chr1_11252552_11253304	intron	9623	MTOR	1.17019	0.013361	0.0332298	2.94884
chr1_11256825_11257465	exon	5406	MTOR	1.53815	0.000679179	0.00292291	4.68878
chr1_11261699_11263767	promoter-TSS	-182	MTOR	-2.1128	3.92819e-05	0.000372572	-6.62151
chr1_112618074_112620712	promoter-TSS	25	ST7L	-2.4387	1.16167e-05	0.000195952	-7.57067
chr1_112640051_112640801	intron	20973	CAPZA1	0.0907792	0.715707	0.775317	0.373824
chr1_112674036_112676287	intron	491	MOV10	-2.23	1.1069e-05	0.000192566	-7.61011
chr1_11267908_11268621	Intergenic	-4933	UBIAD1	0.328809	0.18876	0.269874	1.40198
chr1_112689615_112689964	intron	15119	MOV10	1.75658	0.0097902	0.0258318	3.1237
chr1_112696259_112697349	exon	10252	RHOC	0.564564	0.116666	0.184831	1.70414
chr1_112697808_112708130	intron	4087	RHOC	-0.862703	0.0157012	0.0377829	-2.85823
chr1_112710198_112710554	intron	-2973	RHOC	1.598	0.000869923	0.0035743	4.53606
chr1_112711339_112711844	intron	3736	PPM1J	0.773667	0.0398085	0.0791894	2.33381
chr1_112712175_112713031	intron	2725	PPM1J	0.5737	0.0434165	0.0848052	2.28436
chr1_112713250_112715279	intron	1063	PPM1J	-0.321103	0.181526	0.261632	-1.42727
chr1_112717123_112717500	Intergenic	-1984	PPM1J	0.697772	0.1826	0.262834	1.42346
chr1_112718588_112719473	Intergenic	-1536	FAM19A3	-1.27216	0.000446534	0.00208265	-4.95222
chr1_112719821_112721085	promoter-TSS	-114	FAM19A3	0.382665	0.274123	0.363053	1.15161
chr1_112721993_112724123	exon	2491	FAM19A3	-1.03932	0.00279274	0.00926953	-3.84022
chr1_11273144_11274916	exon	832	UBIAD1	-1.92605	2.17915e-05	0.000267174	-7.06988
chr1_11275672_11275976	intron	2626	UBIAD1	1.53218	0.0146392	0.0357504	2.89754
chr1_11279620_11280423	intron	6824	UBIAD1	0.272919	0.254965	0.342695	1.20165
chr1_112809188_112810073	Intergenic	41012	LINC01356	-0.984546	0.001596	0.00586808	-4.16952
chr1_11284422_11284738	intron	11382	UBIAD1	0.489663	0.323587	0.414303	1.0339
chr1_112849372_112850631	non-coding	641	LINC01356	-0.966891	0.0149102	0.036258	-2.88725
chr1_112881359_112882453	Intergenic	-31263	LINC01356	-1.32939	9.56115e-05	0.00066056	-5.97933
chr1_112922822_112924269	non-coding	196	AKR7A2P1	0.272834	0.222087	0.307138	1.295
chr1_11293463_11294102	intron	20585	UBIAD1	0.340387	0.434091	0.523115	0.812148
chr1_11294597_11295486	3' UTR	21844	UBIAD1	0.922972	0.0935621	0.15529	1.83732
chr1_112954949_112957859	promoter-TSS	-11	SLC16A1-AS1	-1.90234	6.46358e-05	0.000509274	-6.25709
chr1_113041254_113043375	intron	30787	LOC100996251	-1.33981	0.000400745	0.00191334	-5.0212
chr1_113072116_113074717	promoter-TSS	247	LRIG2	-1.29608	0.000654804	0.00283686	-4.71149
chr1_113140385_113141736	Intergenic	65192	LOC643441	-1.61086	0.000102784	0.00069592	-5.92881
chr1_11316172_11317347	Intergenic	43562	UBIAD1	-0.981726	0.0015611	0.00576513	-4.18269
chr1_11321702_11322291	Intergenic	48799	UBIAD1	0.451959	0.242996	0.329931	1.23445
chr1_113225478_113227022	Intergenic	-19997	LOC643441	-1.41177	0.000159146	0.00095094	-5.62861
chr1_113389002_113391539	promoter-TSS	-582	MAGI3	-1.38341	0.000413676	0.00196045	-5.00091
chr1_113422363_113423069	intron	31863	MAGI3	0.856867	0.0113491	0.0291161	3.04055
chr1_113423569_113424012	intron	32938	MAGI3	-0.00565347	0.986419	0.990361	-0.0174172
chr1_113478808_113479282	intron	88192	MAGI3	1.72639	0.0369844	0.0746929	2.37563
chr1_11355427_11356359	Intergenic	82695	UBIAD1	-1.22337	0.000462595	0.00214182	-4.92979
chr1_113758692_113760877	promoter-TSS	103	PHTF1	-2.3644	2.7463e-06	0.000122736	-8.81466
chr1_113811404_113813665	promoter-TSS	-59	RSBN1	-2.09712	1.11448e-05	0.000192887	-7.60453
chr1_113903148_113903740	intron	-1175	DCLRE1B	0.209096	0.372059	0.463176	0.930925
chr1_113903829_113905029	promoter-TSS	-190	DCLRE1B	-1.34819	0.000349935	0.00172175	-5.10826
chr1_113905318_113905924	promoter-TSS	328	DCLRE1B	-1.68428	7.44221e-06	0.000165309	-7.93991
chr1_113906235_113906984	intron	1317	DCLRE1B	0.0886819	0.72331	0.781779	0.363329
chr1_113911294_113911789	exon	6249	DCLRE1B	1.41241	0.00488655	0.0146617	3.51766
chr1_113928176_113930870	promoter-TSS	2	HIPK1-AS1	-1.18997	0.000803578	0.00334716	-4.58479
chr1_113972784_113973312	TTS	-6343	OLFML3	0.886907	0.0491221	0.0933577	2.21371
chr1_113979048_113979807	promoter-TSS	37	OLFML3	-0.519776	0.0200865	0.0459773	-2.71995
chr1_113979963_113980522	5' UTR	852	OLFML3	0.0903671	0.734012	0.790562	0.348627
chr1_114108546_114109027	intron	43653	SYT6	-1.26098	0.00216762	0.00752917	-3.98842
chr1_114130273_114131908	intron	21349	SYT6	-1.15346	0.000472614	0.00217986	-4.9162
chr1_114150917_114151722	intron	1120	SYT6	0.645525	0.0584504	0.107067	2.11356
chr1_114151896_114154560	promoter-TSS	622	SYT6	-1.44593	0.000429226	0.00201867	-4.97738
chr1_114154688_114155381	Intergenic	-1185	SYT6	0.599117	0.0166161	0.0395361	2.82644
chr1_114202436_114204391	Intergenic	-49564	SYT6	-2.19082	6.58558e-06	0.000158906	-8.04356
chr1_114218572_114220030	Intergenic	-65451	SYT6	-0.904074	0.00411148	0.0127229	-3.61662
chr1_114345663_114347633	Intergenic	164512	TRIM33	-1.88914	1.99041e-05	0.000255931	-7.14056
chr1_114348511_114349079	Intergenic	162365	TRIM33	0.0064358	0.977466	0.983465	0.0289016
chr1_114353265_114354250	Intergenic	157402	TRIM33	-1.46996	3.63299e-05	0.000356587	-6.67986
chr1_114510023_114512723	promoter-TSS	-213	TRIM33	-1.76845	4.05497e-05	0.000378869	-6.59789
chr1_114580976_114582969	promoter-TSS	-329	BCAS2	-2.89508	6.94652e-07	9.78048e-05	-10.1419
chr1_114670247_114670602	promoter-TSS	-314	DENND2C	-0.886775	0.0498561	0.0944769	-2.2052
chr1_114715846_114717596	TTS	173	NRAS	-2.67064	3.71493e-07	9.19899e-05	-10.798
chr1_114756447_114759301	intron	176	CSDE1	-2.75418	3.04945e-06	0.000126921	-8.7195
chr1_11477721_11478722	Intergenic	-1016	DISP3	0.279497	0.242979	0.329915	1.2345
chr1_114779670_114781541	promoter-TSS	81	SIKE1	-2.56274	7.61069e-07	9.88117e-05	-10.049
chr1_11478742_11480131	intron	199	DISP3	-1.14287	0.00107069	0.00422811	-4.40942
chr1_11480299_11483429	intron	2626	DISP3	1.11903	0.0286789	0.0610735	2.51955
chr1_11483435_11484460	intron	4710	DISP3	0.678067	0.0865191	0.145899	1.88392
chr1_11497421_11503070	intron	21008	DISP3	-1.15248	0.00216318	0.00751683	-3.98963
chr1_11514412_11516327	exon	36132	DISP3	0.500422	0.0403884	0.0800742	2.32558
chr1_11516629_11517777	intron	37965	DISP3	0.483722	0.0650263	0.116488	2.0517
chr1_11519244_11519986	intron	40377	DISP3	0.374886	0.228612	0.314464	1.27563
chr1_11522609_11522908	intron	43521	DISP3	0.163877	0.598975	0.674888	0.541627
chr1_115230423_115231405	Intergenic	107322	NGF	-1.65245	0.00111508	0.00436886	-4.38481
chr1_11528514_11529003	intron	49521	DISP3	0.259617	0.523992	0.607158	0.65833
chr1_11531050_11532408	intron	52491	DISP3	0.793364	0.0107829	0.0279591	3.06933
chr1_11533659_11535864	intron	55524	DISP3	0.754792	0.0156472	0.0376796	2.86016
chr1_115594528_115595808	Intergenic	-46785	VANGL1	0.134782	0.618754	0.692178	0.512169
chr1_115639150_115639770	Intergenic	-2493	VANGL1	1.4678	0.00975832	0.0257605	3.12554
chr1_115640573_115641324	Intergenic	-1004	VANGL1	1.15783	0.0203539	0.0464679	2.71252
chr1_115641606_115643273	promoter-TSS	-189	VANGL1	-1.34477	0.000149801	0.000910109	-5.66965
chr1_115652250_115652729	intron	9861	VANGL1	0.530596	0.127515	0.198334	1.64965
chr1_115671674_115672136	intron	29276	VANGL1	0.26547	0.555917	0.63609	0.607579
chr1_1156743_1159550	Intergenic	-8957	MIR200B	-2.79198	3.89491e-06	0.000134266	-8.50018
chr1_115727006_115728933	intron	40835	CASQ2	-1.60929	0.000106821	0.000715382	-5.90201
chr1_115731310_115732165	intron	37067	CASQ2	-0.394395	0.111071	0.177752	-1.73405
chr1_115748080_115750192	intron	19669	CASQ2	-0.98838	0.00474796	0.0143307	-3.53412
chr1_115771208_115772387	Intergenic	-2993	CASQ2	-2.0391	5.51954e-06	0.000149888	-8.19498
chr1_115827934_115829581	Intergenic	11954	NHLH2	-1.442	8.61752e-05	0.000616296	-6.05232
chr1_115829928_115830640	Intergenic	10428	NHLH2	0.187624	0.681456	0.746655	0.421682
chr1_115831843_115832333	Intergenic	8624	NHLH2	0.02428	0.925607	0.944145	0.0955575
chr1_115839107_115839775	intron	1271	NHLH2	-0.828486	0.00481888	0.0145011	-3.52564
chr1_115975889_115977013	promoter-TSS	-47	SLC22A15	-1.4126	0.000276188	0.00143324	-5.26191
chr1_116001961_116004165	intron	-25787	LOC101928977	-1.23643	0.000684959	0.00294148	-4.68351
chr1_116008328_116009712	intron	-31744	LOC101928977	-1.74229	4.58129e-05	0.000408614	-6.50759
chr1_116138361_116139993	Intergenic	27422	MAB21L3	-2.44707	1.10249e-06	0.00010578	-9.67916
chr1_116146202_116148567	Intergenic	35630	MAB21L3	-1.12293	0.00155942	0.00575951	-4.18333
chr1_116150819_116152568	Intergenic	39939	MAB21L3	-1.38662	0.000121774	0.000785062	-5.81137
chr1_116164203_116164994	Intergenic	52844	MAB21L3	-0.744236	0.0259342	0.0563894	-2.57626
chr1_116167700_116168549	Intergenic	56370	MAB21L3	0.082488	0.760935	0.812785	0.311992
chr1_116182192_116182605	Intergenic	70644	MAB21L3	0.29455	0.38488	0.475791	0.905314
chr1_116267580_116268581	Intergenic	-105092	ATP1A1	-1.00153	0.00257189	0.00867058	-3.88824
chr1_116310918_116313424	Intergenic	-61002	ATP1A1	-1.38889	0.000155061	0.000933259	-5.64623
chr1_116333633_116334387	Intergenic	-39163	ATP1A1	-0.775503	0.0395779	0.0788166	-2.33712
chr1_116334646_116335462	Intergenic	-38119	ATP1A1	-1.41811	0.000166472	0.000980899	-5.59819
chr1_116345490_116346459	Intergenic	-27198	ATP1A1	-1.33091	2.63966e-05	0.000296376	-6.92188
chr1_116372219_116380113	intron	2299	ATP1A1	-1.66391	0.000424603	0.00200131	-4.98428
chr1_116404908_116406030	TTS	13090	ATP1A1-AS1	0.820714	0.0195675	0.0450523	2.73466
chr1_116416735_116419860	intron	261	ATP1A1-AS1	-2.39556	5.7027e-06	0.000151241	-8.16683
chr1_116425963_116426628	intron	-7674	ATP1A1-AS1	-0.0483593	0.854927	0.889035	-0.187222
chr1_116432051_116434545	intron	-14676	ATP1A1-AS1	-2.26043	9.84743e-06	0.000183641	-7.70622
chr1_116453886_116454361	intron	24702	LINC01762	-0.623214	0.279794	0.368923	-1.13733
chr1_11646094_11647275	Intergenic	-7690	FBXO44	0.26904	0.313288	0.403838	1.05722
chr1_116474825_116475998	intron	3414	LINC01762	-0.473982	0.0370654	0.0748108	-2.37439
chr1_11647743_11649345	3' UTR	-5831	FBXO44	0.157741	0.547478	0.628429	0.62083
chr1_116481368_116481845	Intergenic	-2781	LINC01762	-0.322848	0.35669	0.447956	-0.962463
chr1_116483475_116486201	Intergenic	-6012	LINC01762	-0.698016	0.0204981	0.0467297	-2.70856
chr1_116487476_116491490	Intergenic	-10657	LINC01762	-1.55337	0.000374818	0.00181656	-5.06406
chr1_116492728_116499452	Intergenic	-17264	LINC01762	-1.38428	0.000688822	0.00295518	-4.68002
chr1_11649805_11651188	exon	-3878	FBXO44	0.321033	0.17647	0.255882	1.44546
chr1_116503947_116505118	Intergenic	-25707	LINC01762	0.303297	0.356858	0.448116	0.962113
chr1_11652433_11655497	promoter-TSS	-410	FBXO44	-0.840582	0.0134517	0.0334068	-2.94504
chr1_116563123_116563789	intron	-3345	MIR548AC	0.229009	0.501782	0.58659	0.694711
chr1_116568914_116569534	intron	1869	CD58	-0.0242111	0.913738	0.934922	-0.110867
chr1_116569599_116572270	non-coding	158	CD58	-2.18613	1.62664e-05	0.000230764	-7.29973
chr1_116581593_116581987	intron	-10697	CD58	0.413482	0.429261	0.518642	0.820966
chr1_11658693_11659073	intron	4026	FBXO44	0.213421	0.548984	0.629843	0.618457
chr1_116588349_116589729	exon	-17946	CD58	-0.0347517	0.869476	0.900468	-0.16824
chr1_116591638_116592537	intron	-20995	CD58	-0.71281	0.00919906	0.0245634	-3.1588
chr1_116600006_116600290	exon	-29055	CD58	0.486391	0.266923	0.355476	1.17009
chr1_116606626_116609595	exon	-37018	CD58	-2.2512	4.05273e-06	0.000135485	-8.46498
chr1_11661543_11662435	non-coding	-2104	FBXO6	0.779855	0.0022824	0.00785233	3.95812
chr1_11663958_11665409	intron	591	FBXO6	-1.61953	8.95811e-05	0.000632389	-6.02503
chr1_116641453_116642107	intron	25176	IGSF3	-1.45755	1.86832e-05	0.000247741	-7.19022
chr1_116643316_116644038	intron	23279	IGSF3	0.239956	0.300007	0.389946	1.08816
chr1_116644284_116644745	intron	22441	IGSF3	0.112684	0.697842	0.760473	0.398663
chr1_116645373_116648276	intron	20131	IGSF3	-1.71382	0.000117723	0.000766581	-5.8347
chr1_116648304_116649396	intron	18106	IGSF3	-0.125981	0.571201	0.649849	-0.583864
chr1_116663983_116664849	intron	2540	IGSF3	1.07953	0.00374443	0.0117962	3.67042
chr1_116666633_116668704	promoter-TSS	86	IGSF3	-1.84205	2.9472e-05	0.000315809	-6.83774
chr1_116678914_116680309	Intergenic	7863	MIR320B1	-1.51867	0.000122354	0.000787689	-5.8081
chr1_11668446_11669264	exon	4762	FBXO6	0.574941	0.0754273	0.13086	1.96494
chr1_116687371_116688343	Intergenic	-6255	C1orf137	-1.33643	5.23807e-05	0.000444282	-6.40937
chr1_116693097_116694138	promoter-TSS	-494	C1orf137	0.22216	0.436187	0.525137	0.808342
chr1_116696456_116697390	intron	2811	C1orf137	-0.995708	0.00158742	0.00584123	-4.17273
chr1_116710327_116710689	Intergenic	16396	C1orf137	-0.242004	0.430944	0.520175	-0.817887
chr1_116711101_116712075	Intergenic	17476	C1orf137	-1.41946	0.000271942	0.0014178	-5.27205
chr1_11671618_11672414	exon	7923	FBXO6	0.529295	0.249947	0.337226	1.21525
chr1_11672626_11674029	exon	7886	MAD2L2	0.827955	0.00626033	0.0179585	3.37653
chr1_11674515_11677874	intron	5019	MAD2L2	0.399509	0.171966	0.250679	1.46204
chr1_11678798_11679147	intron	2241	MAD2L2	-0.0502671	0.922412	0.94186	-0.0996758
chr1_11679879_11682718	promoter-TSS	-85	MAD2L2	-1.61006	0.000205211	0.0011447	-5.45793
chr1_116820113_116821099	Intergenic	66176	CD2	-0.842804	0.00233578	0.00800076	-3.94457
chr1_116824566_116827547	Intergenic	71627	CD2	-1.79564	7.41125e-05	0.000556347	-6.15918
chr1_116855182_116855772	Intergenic	-54446	PTGFRN	-0.0940118	0.782274	0.830602	-0.283277
chr1_11687324_11687612	intron	4153	MAD2L2	-0.326112	0.457401	0.545208	-0.770471
chr1_116873525_116875657	Intergenic	-35332	PTGFRN	-1.65638	6.04029e-05	0.000486285	-6.30591
chr1_116877296_116880244	Intergenic	-31153	PTGFRN	-2.19211	8.46179e-06	0.000174065	-7.83214
chr1_11687988_11688553	intron	3350	MAD2L2	0.341193	0.288389	0.377676	1.1161
chr1_11688935_11689415	intron	2446	MAD2L2	-0.195359	0.375259	0.466322	-0.924475
chr1_11689778_11695515	intron	923	DRAXIN	-1.30426	0.00213484	0.00744033	-3.99738
chr1_116908307_116911815	5' UTR	138	PTGFRN	-2.23225	1.19437e-05	0.000198394	-7.54807
chr1_116912304_116912949	intron	2704	PTGFRN	0.408714	0.193491	0.27521	1.38588
chr1_116971642_116972390	intron	-29734	CD101	-0.902599	0.00438216	0.0134205	-3.58003
chr1_116987772_116988322	3' UTR	-13703	CD101	-0.6746	0.0257495	0.0560691	-2.58029
chr1_116988617_116989312	3' UTR	-12785	CD101	-0.401557	0.177814	0.257414	-1.44058
chr1_116990520_116991205	TTS	-10887	CD101	-0.831637	0.00165158	0.0060331	-4.14915
chr1_11700099_11705272	intron	10962	DRAXIN	-1.13782	0.0027675	0.00920304	-3.8455
chr1_117059237_117061213	promoter-TSS	-102	TTF2	-2.0704	1.48569e-05	0.000220246	-7.37199
chr1_11706018_11707009	exon	14790	DRAXIN	0.0316097	0.883626	0.911801	0.149843
chr1_117069086_117069582	intron	9007	TTF2	-1.17544	0.000167967	0.000987795	-5.59216
chr1_11707321_11709832	intron	16853	DRAXIN	0.262523	0.343815	0.434921	0.989645
chr1_117075271_117075821	exon	15219	TTF2	0.972976	0.0767741	0.132619	1.95454
chr1_117077149_117078178	intron	-16979	MIR942	0.385309	0.358994	0.450214	0.957675
chr1_117092502_117094787	promoter-TSS	-998	MIR942	-1.47583	0.000182199	0.00104761	-5.53744
chr1_11711232_11712166	intron	19975	DRAXIN	0.245469	0.335532	0.426776	1.00753
chr1_117117872_117118420	exon	3643	TRIM45	0.412843	0.133309	0.205266	1.62221
chr1_117120372_117123003	5' UTR	101	TRIM45	-2.06787	2.10987e-05	0.00026334	-7.09503
chr1_117126467_117127022	Intergenic	-4956	TRIM45	0.13925	0.684389	0.74904	0.417545
chr1_117127866_117129276	Intergenic	-6782	TRIM45	-1.64326	5.90117e-05	0.000478782	-6.32276
chr1_11714087_11715220	intron	-21431	AGTRAP	0.543734	0.0381314	0.0765082	2.35829
chr1_117146161_117147129	intron	-24856	TRIM45	-0.807411	0.0018718	0.00667939	-4.07493
chr1_117147390_117148178	intron	-25995	TRIM45	-0.963248	0.0011005	0.00432211	-4.39278
chr1_117148529_117149173	intron	-27062	TRIM45	-0.193938	0.382045	0.473009	-0.910924
chr1_117151026_117151367	intron	-29408	TRIM45	-0.396771	0.350909	0.442041	-0.974578
chr1_117157951_117158615	intron	-36494	TRIM45	0.419046	0.157254	0.233539	1.51891
chr1_117171368_117173569	intron	31367	VTCN1	-1.26376	0.00131187	0.00499156	-4.28678
chr1_117189916_117190272	intron	13742	VTCN1	-0.701011	0.05784	0.106197	-2.11963
chr1_11719042_11719991	intron	-16568	AGTRAP	-0.762705	0.0552375	0.102376	-2.14622
chr1_117215826_117216275	Intergenic	-5091	VTCN1	0.44041	0.160187	0.236982	1.50722
chr1_117218117_117218638	Intergenic	-7418	VTCN1	0.445185	0.11194	0.178875	1.72931
chr1_11726344_11727613	Intergenic	-9106	AGTRAP	0.825119	0.00627023	0.0179831	3.37563
chr1_117284099_117284790	Intergenic	-11021	LINC01525	-1.46698	0.000222174	0.00121699	-5.40517
chr1_11728648_11729574	Intergenic	-6974	AGTRAP	0.371199	0.226545	0.312112	1.28171
chr1_11730164_11733032	Intergenic	-4487	AGTRAP	-1.51256	9.6897e-05	0.000667209	-5.96998
chr1_11735370_11737280	intron	240	AGTRAP	-1.52759	0.000397235	0.00190013	-5.02683
chr1_117365795_117368046	promoter-TSS	-542	MAN1A2	-1.90018	5.2432e-05	0.000444511	-6.40866
chr1_11738119_11739007	intron	2478	AGTRAP	-0.219019	0.435479	0.524513	-0.809627
chr1_11739846_11740754	intron	4215	AGTRAP	0.244534	0.447663	0.536167	0.787711
chr1_11748236_11748718	exon	12392	AGTRAP	1.36881	0.0028493	0.00941982	3.82855
chr1_11748724_11749685	intron	-12988	C1orf167	0.626464	0.043896	0.0855236	2.27809
chr1_117605219_117605677	promoter-TSS	322	LOC100996263	-0.855345	0.0078936	0.0216892	-3.24519
chr1_117676132_117677410	Intergenic	70789	FAM46C	-1.6967	1.99197e-05	0.000255937	-7.13994
chr1_11771355_11772090	intron	7896	LOC102724659	0.498402	0.0951378	0.157285	1.82734
chr1_117734075_117736201	Intergenic	129156	FAM46C	-2.51936	7.24206e-07	9.82201e-05	-10.0994
chr1_117758592_117759231	Intergenic	152930	FAM46C	-1.39003	1.40757e-05	0.000214475	-7.4153
chr1_11779606_11780089	promoter-TSS	-229	LOC102724659	0.541347	0.155656	0.231662	1.52536
chr1_11782161_11782570	intron	-2747	LOC102724659	0.623919	0.0449594	0.0871285	2.26442
chr1_11784200_11785714	TTS	-5338	LOC102724659	-0.180865	0.51785	0.601571	-0.668297
chr1_11787192_11791913	TTS	-9934	LOC102724659	0.500076	0.0611796	0.110994	2.08713
chr1_11791974_11793007	intron	11186	MTHFR	0.706886	0.0252812	0.0552627	2.59062
chr1_117928812_117930392	promoter-TSS	77	GDAP2	-1.12302	0.000669546	0.00288849	-4.69765
chr1_11793690_11794281	exon	9691	MTHFR	1.71926	0.000690121	0.00295918	4.67885
chr1_11794465_11795671	intron	8609	MTHFR	0.814676	0.00200234	0.00706175	4.03511
chr1_11796036_11796613	exon	7352	MTHFR	0.825449	0.0444703	0.0863841	2.27067
chr1_11799982_11801522	intron	2925	MTHFR	1.27236	0.003181	0.0103097	3.76463
chr1_11802785_11804313	5' UTR	128	MTHFR	0.927908	0.00343614	0.0109852	3.71999
chr1_11804658_11807043	promoter-TSS	-245	CLCN6	-1.36036	0.000496773	0.0022685	-4.88466
chr1_11809213_11809637	intron	-3322	MTHFR	1.05105	0.0749999	0.130267	1.96828
chr1_118135644_118137459	intron	48673	SPAG17	-1.97914	3.9673e-06	0.000135049	-8.48385
chr1_118140679_118141116	intron	44327	SPAG17	-1.67458	0.00031137	0.00157395	-5.1838
chr1_118143663_118145434	intron	40676	SPAG17	-1.8415	0.000118685	0.000771286	-5.82908
chr1_118184666_118185975	promoter-TSS	-96	SPAG17	-1.61846	0.000258097	0.0013619	-5.3063
chr1_118216522_118218076	Intergenic	-32074	SPAG17	-1.806	7.93613e-05	0.000582641	-6.11056
chr1_11822290_11822826	intron	-16455	MTHFR	1.52492	0.0297218	0.0628165	2.49939
chr1_11824645_11825431	intron	-15281	NPPA-AS1	0.583828	0.0677316	0.120253	2.02795
chr1_118294586_118296182	Intergenic	-110159	SPAG17	-2.56915	2.99815e-07	8.84487e-05	-11.0307
chr1_11835131_11836090	intron	-4708	NPPA-AS1	0.564157	0.0688197	0.121727	2.01865
chr1_11839250_11840627	promoter-TSS	-380	NPPA-AS1	0.754858	0.0180767	0.042315	2.77915
chr1_11841132_11841951	non-coding	1223	NPPA-AS1	0.835407	0.0373142	0.0752022	2.37059
chr1_11847578_11848234	promoter-TSS	-123	NPPA	0.126001	0.665259	0.732912	0.444674
chr1_11849391_11850066	Intergenic	-1946	NPPA	1.03437	0.0212633	0.0481205	2.68797
chr1_1185219_1185727	3' UTR	5776	TTLL10	-1.6303	1.4583e-05	0.000218314	-7.38689
chr1_11856411_11857166	TTS	2146	NPPB	1.35644	0.00242663	0.00825922	3.92222
chr1_11858124_11859857	promoter-TSS	-56	NPPB	1.13158	0.0140387	0.0345566	2.92106
chr1_11862417_11863072	Intergenic	-3810	NPPB	1.38415	0.0113591	0.0291334	3.04006
chr1_11869509_11870367	Intergenic	-11003	NPPB	1.07677	0.00275523	0.00916993	3.84809
chr1_11877936_11880835	Intergenic	-20451	NPPB	0.226801	0.447966	0.536408	0.787171
chr1_118788665_118789120	Intergenic	198960	TBX15	-1.90533	1.07555e-05	0.000190474	-7.63365
chr1_11881061_11881977	Intergenic	-22584	NPPB	-0.306521	0.137162	0.209858	-1.60455
chr1_11883006_11883683	Intergenic	-24410	NPPB	0.671709	0.128321	0.199288	1.64576
chr1_11887129_11887795	Intergenic	-20692	RNU5E-1	0.765252	0.022515	0.0503679	2.65582
chr1_11888180_11889447	Intergenic	-19340	RNU5E-1	0.552656	0.0249753	0.0547384	2.59748
chr1_11891998_11892502	Intergenic	-15904	RNU5E-1	1.66138	0.0232594	0.0516823	2.63753
chr1_118963282_118964233	intron	24095	TBX15	-1.98508	6.7117e-06	0.000159998	-8.02741
chr1_11898324_11899866	Intergenic	-9059	RNU5E-1	1.03641	0.00319021	0.0103341	3.76296
chr1_118986506_118988581	intron	309	TBX15	-2.23547	6.75116e-06	0.000160252	-8.02243
chr1_119000080_119000748	TTS	991	LOC105378933	0.373245	0.18242	0.262612	1.4241
chr1_119001216_119001803	promoter-TSS	-105	LOC105378933	-1.13916	0.000350482	0.00172373	-5.10725
chr1_119006498_119008320	Intergenic	-6004	LOC105378933	0.38382	0.202494	0.285401	1.35613
chr1_11905541_11907516	Intergenic	-1625	RNU5E-1	0.662811	0.00938794	0.0249739	3.14734
chr1_11907767_11910376	TTS	918	RNU5E-1	-2.48431	9.16497e-06	0.000178592	-7.76567
chr1_11911029_11912227	Intergenic	3474	RNU5E-1	0.770091	0.0547301	0.10164	2.15154
chr1_11912687_11913102	Intergenic	4741	RNU5E-1	0.970749	0.0106632	0.0276985	3.07562
chr1_119139503_119142088	promoter-TSS	-124	WARS2	-2.29358	1.10405e-05	0.000192498	-7.61223
chr1_11915073_11915494	Intergenic	7130	RNU5E-1	0.547593	0.150316	0.225517	1.54735
chr1_11916335_11917377	Intergenic	8702	RNU5E-1	0.697571	0.0123551	0.0311981	2.99281
chr1_11917944_11919642	TTS	7635	KIAA2013	1.55839	0.00320079	0.0103606	3.76104
chr1_11920210_11920871	intron	5887	KIAA2013	0.675579	0.0568467	0.10473	2.12964
chr1_11922296_11923642	exon	3459	KIAA2013	1.0784	0.0101682	0.0266379	3.10237
chr1_11924875_11927513	exon	234	KIAA2013	-1.25272	0.00108771	0.0042831	-4.39986
chr1_119279793_119280945	Intergenic	-88407	HAO2	-2.17292	1.0444e-05	0.000187861	-7.65777
chr1_11929495_11930668	Intergenic	-3654	KIAA2013	-1.41626	0.000178124	0.00103026	-5.55263
chr1_11932638_11935484	promoter-TSS	-606	PLOD1	-1.70913	0.000132189	0.000831269	-5.755
chr1_11935877_11936336	intron	1440	PLOD1	0.361424	0.203672	0.286722	1.35232
chr1_11936957_11939100	intron	3362	PLOD1	0.146433	0.505616	0.59026	0.688362
chr1_11940348_11941073	intron	6044	PLOD1	0.110664	0.610804	0.685189	0.523952
chr1_11942307_11943013	intron	7993	PLOD1	1.05792	0.00354948	0.0112781	3.70125
chr1_11944365_11945202	intron	10117	PLOD1	0.72851	0.0167627	0.03982	2.82151
chr1_11946022_11946534	intron	11611	PLOD1	0.951323	0.0562325	0.10383	2.13592
chr1_11948822_11949405	intron	14447	PLOD1	0.447367	0.158411	0.234925	1.51428
chr1_11957242_11958685	intron	-22217	MFN2	0.608144	0.0908598	0.151709	1.85481
chr1_11960050_11960909	intron	-19701	MFN2	1.00008	0.00107082	0.00422829	4.40935
chr1_119611671_119612159	Intergenic	-12624	LINC00622	0.210925	0.452296	0.540429	0.779479
chr1_119616573_119617003	Intergenic	-17497	LINC00622	0.764542	0.0905298	0.151266	1.85698
chr1_119622455_119624345	exon	-24109	LINC00622	1.1412	0.00589739	0.0171052	3.41047
chr1_119625598_119626111	intron	21912	ZNF697	0.722043	0.0540379	0.100632	2.15888
chr1_119630651_119632521	intron	16181	ZNF697	-1.16013	0.000433902	0.00203567	-4.97048
chr1_11963318_11964996	intron	-16024	MFN2	0.876401	0.0062658	0.0179722	3.37603
chr1_119645656_119649574	intron	152	ZNF697	-1.37189	0.000713238	0.00303878	-4.65843
chr1_11966740_11967207	intron	-13207	MFN2	1.24888	0.000541484	0.00243358	4.83035
chr1_119711471_119714933	intron	1406	PHGDH	-2.36831	1.32472e-05	0.000208144	-7.46415
chr1_11971488_11972362	intron	-8256	MFN2	0.406247	0.320728	0.411278	1.04031
chr1_119734807_119735975	exon	23595	PHGDH	0.466518	0.0354125	0.072097	2.40028
chr1_119736105_119738261	exon	25387	PHGDH	-0.584416	0.0508247	0.0959287	-2.19415
chr1_11974214_11974884	intron	-5632	MFN2	0.119667	0.609561	0.684108	0.525801
chr1_119742468_119743595	exon	25900	HMGCS2	0.910271	0.0432014	0.0844529	2.2872
chr1_11979095_11981738	5' UTR	236	MFN2	-1.69904	0.000101886	0.000691901	-5.93492
chr1_11982972_11984270	intron	3440	MFN2	0.823706	0.00626542	0.0179716	3.37606
chr1_119834644_119835314	intron	9901	NBPF7	-0.693409	0.0884078	0.1484	-1.87109
chr1_11984411_11985153	intron	4601	MFN2	0.624128	0.19202	0.273476	1.39085
chr1_119870751_119871761	Intergenic	25268	ADAM30	-1.94857	1.04927e-05	0.000188389	-7.65395
chr1_11990702_11991468	intron	10904	MFN2	1.15351	0.00535767	0.0158095	3.46512
chr1_119915326_119916290	exon	-19284	ADAM30	0.463855	0.277974	0.367142	1.14189
chr1_119963485_119963822	exon	-67130	ADAM30	-0.430701	0.160543	0.237401	-1.50581
chr1_119965285_119965789	exon	-69013	ADAM30	-1.48167	0.000231847	0.00125653	-5.37696
chr1_119969152_119969972	exon	-73038	ADAM30	0.662782	0.148798	0.223727	1.55372
chr1_119997051_119997308	exon	72523	NOTCH2	0.487838	0.390974	0.481812	0.893351
chr1_12000766_12001554	intron	-18082	MIIP	0.630345	0.0644734	0.115719	2.05667
chr1_120013824_120014534	intron	55524	NOTCH2	-2.0668	1.78955e-05	0.000242129	-7.22415
chr1_120014956_120015649	intron	54400	NOTCH2	-2.33637	2.05401e-07	8.28547e-05	-11.4517
chr1_12001882_12002329	intron	-17136	MIIP	0.142443	0.714791	0.774524	0.375092
chr1_12004433_12006062	intron	-13994	MIIP	1.12659	0.0130923	0.0326909	2.96025
chr1_1200475_1201860	Intergenic	5541	TNFRSF18	-2.48056	2.94242e-06	0.000125701	-8.75189
chr1_12006395_12007557	intron	-12266	MIIP	0.663506	0.0348919	0.0712775	2.40867
chr1_120068800_120069724	intron	441	NOTCH2	-1.3161	0.000355859	0.00174414	-5.09744
chr1_12008303_12010093	intron	-10044	MIIP	0.932696	0.00188464	0.00671413	4.07089
chr1_120089841_120090674	Intergenic	-20555	NOTCH2	-1.26145	0.000253732	0.00134383	-5.31751
chr1_12011498_12012213	3' UTR	-7386	MIIP	0.930194	0.00129419	0.00493701	4.29493
chr1_12012244_12012943	3' UTR	-6648	MIIP	0.692337	0.00916552	0.0244923	3.16086
chr1_120175676_120177432	promoter-TSS	-33	SEC22B	-2.28705	2.1311e-06	0.000117553	-9.04851
chr1_120179613_120181542	Intergenic	-4057	SEC22B	-2.26743	3.2649e-06	0.000128898	-8.65789
chr1_12018377_12020518	5' UTR	206	MIIP	-2.01167	8.99217e-06	0.000177625	-7.78148
chr1_120196510_120198023	Intergenic	-20746	SEC22B	-1.87799	1.01707e-05	0.00018627	-7.67959
chr1_12021514_12023194	exon	3112	MIIP	0.723076	0.0884212	0.148418	1.871
chr1_12029321_12030039	TTS	522	MIR6729	0.357875	0.283136	0.372298	1.12901
chr1_12030860_12032458	intron	2501	MIR6729	0.212532	0.349297	0.440395	0.977982
chr1_12033499_12035346	Intergenic	5265	MIR6729	-1.43115	0.000134336	0.000840985	-5.74396
chr1_120340767_120341253	Intergenic	93099	PFN1P2	-2.87218	0.000171798	0.00100358	-5.57696
chr1_120341739_120342637	Intergenic	91921	PFN1P2	-1.29717	0.00213165	0.00743148	-3.99826
chr1_120354743_120355073	Intergenic	79201	PFN1P2	-1.26977	0.000863775	0.00355291	-4.54041
chr1_12039105_12039859	Intergenic	10324	MIR6729	0.361596	0.285941	0.375094	1.12209
chr1_120402563_120403116	Intergenic	31269	PFN1P2	-1.93791	4.36386e-05	0.000396695	-6.54348
chr1_120414495_120416173	Intergenic	18775	PFN1P2	-1.60027	0.000269514	0.00140802	-5.27792
chr1_12042924_12043591	Intergenic	14100	MIR6729	0.682172	0.0168962	0.0400587	2.81706
chr1_1204831_1205550	intron	1518	TNFRSF18	0.374678	0.39369	0.484381	0.888059
chr1_1205573_1206822	intron	511	TNFRSF18	0.55862	0.107753	0.173662	1.75242
chr1_120558436_120559048	intron	106694	LOC100996724	-1.9511	7.20375e-07	9.80651e-05	-10.1048
chr1_120723148_120724782	Intergenic	-58529	LOC100996724	-1.54988	1.78972e-05	0.000242129	-7.22408
chr1_1207598_1209384	Intergenic	-1782	TNFRSF18	-1.43279	0.000403399	0.00192206	-5.01698
chr1_12080600_12081241	intron	17544	TNFRSF8	0.247259	0.287571	0.376817	1.1181
chr1_120810145_120810984	Intergenic	40420	RNVU1-19	0.335434	0.296736	0.386447	1.09594
chr1_120844263_120845130	Intergenic	6288	RNVU1-19	-1.47997	0.00019911	0.00111877	-5.47805
chr1_120850304_120851959	promoter-TSS	-147	RNVU1-19	-3.02852	4.25737e-08	8.03201e-05	-13.3571
chr1_120913906_120914444	intron	958	LINC00623	-2.46606	2.68177e-06	0.000122414	-8.83639
chr1_120941890_120942842	promoter-TSS	-234	RNVU1-20	-1.61672	3.92916e-05	0.000372586	-6.62133
chr1_121096811_121098202	TTS	10162	FCGR1B	-2.25057	1.29432e-06	0.00010732	-9.52252
chr1_121117979_121118661	Intergenic	-1069	HIST2H2BA	-1.32245	0.000278995	0.00144438	-5.2553
chr1_12123332_12123867	intron	-43343	MIR7846	0.517466	0.0839347	0.14237	1.9019
chr1_12125239_12126382	intron	-41132	MIR7846	-0.425875	0.0851148	0.143975	-1.89363
chr1_12126613_12127590	intron	-39841	MIR7846	-0.105411	0.651889	0.721232	-0.463842
chr1_12129738_12130840	intron	-36654	MIR7846	-0.892036	0.00137098	0.00517796	-4.26033
chr1_12131809_12133008	intron	-34534	MIR7846	-1.02308	0.00041225	0.00195488	-5.00311
chr1_12133313_12135950	intron	-32311	MIR7846	-1.01332	0.00388854	0.0121578	-3.64867
chr1_121359860_121360162	TTS	37894	SRGAP2-AS1	-1.23872	0.0032752	0.0105615	-3.74773
chr1_121361194_121361782	non-coding	36417	SRGAP2-AS1	-1.62863	9.30593e-05	0.000648701	-5.99828
chr1_121362325_121363134	intron	35175	SRGAP2-AS1	-2.73725	1.97424e-06	0.000116427	-9.11994
chr1_121395254_121398076	intron	1240	SRGAP2-AS1	-2.5052	2.82582e-06	0.000124277	-8.78864
chr1_12140082_12140692	intron	-26556	MIR7846	0.10734	0.614761	0.688711	0.518077
chr1_12142003_12143114	3' UTR	-24384	MIR7846	-0.613034	0.0191802	0.0443496	-2.74588
chr1_12144922_12145413	TTS	-21775	MIR7846	0.0460738	0.928858	0.946535	0.0913683
chr1_12146024_12146795	Intergenic	-20533	MIR7846	-0.0837806	0.761287	0.813096	-0.311517
chr1_121557653_121558800	intron	39115	EMBP1	-2.3603	2.64791e-06	0.000122077	-8.84801
chr1_12158174_12159029	Intergenic	-8341	MIR7846	-1.16599	0.000702693	0.0030025	-4.66766
chr1_12160426_12165623	Intergenic	-3918	MIR7846	-0.433067	0.130504	0.201887	-1.63536
chr1_12166584_12168002	TTS	290	TNFRSF1B	-1.94355	3.07583e-05	0.000323511	-6.80531
chr1_12168540_12169074	intron	1804	TNFRSF1B	0.190526	0.510276	0.594495	0.680686
chr1_12169352_12169992	intron	2669	TNFRSF1B	0.275243	0.305402	0.395615	1.07547
chr1_12170060_12170669	intron	3362	TNFRSF1B	0.38188	0.357481	0.448724	0.960817
chr1_12172443_12173073	intron	5755	TNFRSF1B	0.382647	0.188686	0.269785	1.40224
chr1_12173425_12174490	intron	6955	TNFRSF1B	0.144332	0.551973	0.63251	0.613757
chr1_121742445_121742804	Intergenic	223513	EMBP1	-2.69023	0.000134289	0.000840828	-5.7442
chr1_12174623_12176120	intron	8369	TNFRSF1B	-0.187059	0.387458	0.478292	-0.900238
chr1_12176522_12180650	intron	11583	TNFRSF1B	-0.622946	0.051197	0.0964716	-2.18996
chr1_12180825_12182035	intron	-10283	MIR4632	-0.134718	0.481803	0.568101	-0.728276
chr1_12182104_12182461	intron	-9430	MIR4632	0.592208	0.0566346	0.104424	2.1318
chr1_12183903_12187158	intron	-6182	MIR4632	-1.94522	2.23945e-05	0.000270977	-7.04868
chr1_12187579_12189451	intron	-3198	MIR4632	0.427462	0.102232	0.166583	1.78417
chr1_12191191_12191945	promoter-TSS	-145	MIR4632	0.275108	0.412617	0.502753	0.851871
chr1_12201723_12202542	exon	10420	MIR4632	0.480367	0.0460836	0.0888165	2.25029
chr1_12205287_12205625	intron	13743	MIR4632	-0.531813	0.106441	0.171956	-1.75983
chr1_12206587_12207411	exon	15286	MIR4632	0.0759931	0.788386	0.835728	0.275099
chr1_12207988_12209808	3' UTR	17185	MIR4632	-1.14576	0.000894555	0.00365793	-4.51896
chr1_12227857_12228311	Intergenic	-1955	VPS13D	0.718983	0.140106	0.213349	1.59134
chr1_12229383_12231537	intron	421	VPS13D	-1.34527	0.000252425	0.00133855	-5.3209
chr1_122553627_122553956	Intergenic	1034680	EMBP1	-2.88256	6.22313e-08	8.03201e-05	-12.8736
chr1_1225641_1225995	intron	6249	SDF4	1.74201	0.00184809	0.0066078	4.08247
chr1_122753559_122753862	Intergenic	1234599	EMBP1	-1.69078	0.00155426	0.00574412	-4.18531
chr1_122806156_122806442	Intergenic	1287187	EMBP1	-1.63089	0.00422213	0.0130053	-3.60137
chr1_122929223_122929486	Intergenic	1410243	EMBP1	-1.74668	0.000915404	0.00372675	-4.50486
chr1_1231553_1233524	promoter-TSS	290	B3GALT6	-1.69805	6.85441e-05	0.000528688	-6.21496
chr1_123339762_123340088	Intergenic	1820813	EMBP1	-1.30766	0.00649372	0.0185057	-3.35575
chr1_123558126_123558418	Intergenic	2039160	EMBP1	-1.82011	3.90344e-05	0.000371418	-6.62622
chr1_123883628_123883937	Intergenic	2364671	EMBP1	-1.99677	0.00247368	0.00839331	-3.91099
chr1_124204929_124205294	Intergenic	2686000	EMBP1	-1.95641	2.18015e-06	0.000117896	-9.02733
chr1_124228445_124228745	Intergenic	2709483	EMBP1	-2.24333	2.143e-06	0.000117605	-9.04332
chr1_124567477_124567749	Intergenic	3048501	EMBP1	-1.77473	3.22602e-05	0.000332472	-6.76923
chr1_124739368_124739640	Intergenic	3220392	EMBP1	-2.07614	1.29493e-05	0.000206241	-7.48251
chr1_12481877_12482216	intron	-25199	SNORA59A	1.5869	0.0272472	0.0586617	2.54844
chr1_125014704_125016252	Intergenic	3496366	EMBP1	-2.76029	2.73424e-06	0.000122615	-8.81868
chr1_12594874_12596735	intron	591	DHRS3	-0.580313	0.0244273	0.0537742	-2.60996
chr1_12616641_12617243	promoter-TSS	-158	DHRS3	0.32389	0.238585	0.325168	1.24686
chr1_1273045_1274966	promoter-TSS	-152	UBE2J2	-1.59055	2.45979e-05	0.000285495	-6.97612
chr1_1281246_1281729	non-coding	1052	SCNN1D	0.286948	0.437045	0.526031	0.806787
chr1_1290616_1291344	intron	5190	MIR6726	-0.736895	0.0251814	0.0550981	-2.59285
chr1_1296776_1297221	promoter-TSS	-829	MIR6726	-0.155809	0.666179	0.733738	-0.443361
chr1_1297856_1300070	intron	-2793	MIR6726	-0.823163	0.0236575	0.0524062	-2.62798
chr1_1303675_1306578	intron	2762	ACAP3	-0.911221	0.00469944	0.0142102	-3.53999
chr1_1307214_1308430	promoter-TSS	67	ACAP3	-1.79551	9.27026e-06	0.00017923	-7.75619
chr1_1308731_1309568	exon	570	PUSL1	-0.551857	0.0400721	0.0795851	-2.33005
chr1_1324311_1325461	promoter-TSS	123	CPTP	-1.03201	0.00158874	0.00584492	-4.17223
chr1_1329083_1329869	TTS	-1870	TAS1R3	1.21787	0.00270477	0.00903342	3.85886
chr1_1329929_1330402	Intergenic	-1180	TAS1R3	1.23173	0.0136653	0.0338267	2.9362
chr1_1341080_1342282	exon	-1973	MIR6808	1.74704	0.000512652	0.00232722	4.8648
chr1_1349572_1350017	promoter-TSS	-683	DVL1	-2.29693	0.000158116	0.000946389	-5.63301
chr1_1352900_1353606	3' UTR	-4141	DVL1	1.03755	0.0555598	0.102853	2.14286
chr1_13529719_13530241	Intergenic	-16233	LRRC38	-2.63437	6.96242e-06	0.000161898	-7.99627
chr1_1355198_1355875	exon	3010	MXRA8	-1.68738	3.57124e-05	0.000353056	-6.69271
chr1_13585088_13585902	promoter-TSS	23	PDPN	-2.223	0.000133585	0.000837766	-5.7478
chr1_13699184_13701196	promoter-TSS	-50	PRDM2	-2.68465	5.58767e-06	0.000150373	-8.1844
chr1_1374520_1376842	promoter-TSS	-243	AURKAIP1	-2.08468	4.87356e-06	0.000143263	-8.30299
chr1_13748098_13750175	promoter-TSS	-244	PRDM2	-2.08555	1.3863e-05	0.00021302	-7.42754
chr1_1398637_1400453	promoter-TSS	15	LOC148413	-1.55988	0.000137043	0.000852808	-5.73032
chr1_13995653_13996310	Intergenic	246601	PRDM2	-0.270037	0.259565	0.347662	-1.18937
chr1_1400576_1401421	TTS	1469	LOC148413	0.482124	0.211995	0.295937	1.32591
chr1_14016679_14018449	Intergenic	268183	PRDM2	-1.80185	1.98557e-05	0.000255558	-7.14246
chr1_1406593_1407919	promoter-TSS	57	MRPL20	-1.75477	0.000260361	0.00137153	-5.30057
chr1_1414928_1416273	Intergenic	5843	ANKRD65	-2.96406	9.64575e-08	8.03201e-05	-12.3348
chr1_14181109_14182358	Intergenic	-416983	KAZN	-1.7618	4.53325e-05	0.000405956	-6.51536
chr1_14183271_14185129	Intergenic	-414517	KAZN	-1.53068	0.000430815	0.00202423	-4.97502
chr1_1422369_1423019	Intergenic	-1250	ANKRD65	-0.710586	0.0348403	0.0711903	-2.40951
chr1_1427501_1427986	TTS	1616	TMEM88B	-2.9823	5.90831e-07	9.50553e-05	-10.3083
chr1_1430310_1430987	non-coding	3924	LINC01770	-1.56133	2.47163e-05	0.000286202	-6.97242
chr1_1433062_1436543	promoter-TSS	-230	LINC01770	-1.40686	0.000423375	0.00199708	-4.98612
chr1_14334597_14334870	Intergenic	-263983	KAZN	-1.05247	0.0071677	0.0200516	-3.29977
chr1_14345537_14346781	Intergenic	-252558	KAZN	-1.10729	0.000812836	0.00337992	-4.57774
chr1_143497959_143499089	Intergenic	-73840	LOC645166	-0.66601	0.0125621	0.0316193	-2.98348
chr1_14360571_14361968	Intergenic	-237447	KAZN	-1.81212	5.98798e-06	0.000153156	-8.12487
chr1_14365869_14367816	Intergenic	-231874	KAZN	-1.466	0.000581187	0.00257678	-4.78595
chr1_14379020_14379324	Intergenic	-219545	KAZN	0.125733	0.780339	0.828851	0.28587
chr1_143904194_143904605	Intergenic	29657	FCGR1CP	0.402686	0.189955	0.271234	1.39788
chr1_144101291_144102610	Intergenic	-128432	FAM72C	-0.450556	0.1121	0.17907	-1.72845
chr1_144103165_144104814	Intergenic	-130471	FAM72C	-0.878854	0.00950874	0.0252302	-3.14014
chr1_14413299_14415089	Intergenic	-184523	KAZN	-1.6989	6.34153e-05	0.00050266	-6.27081
chr1_14420415_14420980	Intergenic	-178019	KAZN	0.027518	0.903033	0.926689	0.124699
chr1_14434645_14435736	Intergenic	-163526	KAZN	0.0978587	0.779031	0.827776	0.287624
chr1_144411814_144412343	promoter-TSS	-497	RNVU1-15	-2.55124	7.38359e-07	9.8543e-05	-10.0798
chr1_144460815_144461773	Intergenic	-1830	NBPF15	-1.95624	1.56418e-05	0.000226392	-7.33089
chr1_144882431_144883746	intron	164918	LOC645166	-2.59769	8.41034e-07	0.000100273	-9.9482
chr1_144990699_144991138	intron	102443	SRGAP2B	0.396298	0.221028	0.305972	1.29819
chr1_144998454_144999233	intron	94518	SRGAP2B	-1.10287	0.00294874	0.00969317	-3.80861
chr1_14511757_14512801	Intergenic	-86438	KAZN	-1.34997	7.2685e-05	0.000549551	-6.17304
chr1_145214421_145215554	intron	1083	LOC103091866	-1.94698	4.83846e-06	0.000142834	-8.30929
chr1_145215776_145216595	promoter-TSS	-115	LOC103091866	-1.27393	0.000148491	0.000904356	-5.67563
chr1_145280098_145282152	promoter-TSS	9	RNVU1-14	-2.72254	1.45922e-07	8.28547e-05	-11.8441
chr1_145283717_145284068	Intergenic	2777	RNVU1-14	0.523659	0.373742	0.464811	0.927528
chr1_145424843_145426215	Intergenic	-19751	NBPF20	-1.37368	0.000105079	0.00070696	-5.91344
chr1_145465463_145466534	Intergenic	-60221	NBPF20	-0.369801	0.206782	0.290256	-1.34235
chr1_145607151_145608704	promoter-TSS	-32	GPR89A	-1.90694	5.06092e-05	0.00043451	-6.43451
chr1_145656040_145656714	intron	48417	GPR89A	0.734814	0.0924468	0.153812	1.84448
chr1_14572050_14573032	Intergenic	-26176	KAZN	-2.15768	5.74147e-06	0.000151421	-8.161
chr1_145761322_145761981	intron	42206	CD160	1.46904	0.00326016	0.0105204	3.7504
chr1_145764269_145764582	intron	44980	CD160	1.02251	0.0325598	0.0675276	2.44785
chr1_145823447_145824855	promoter-TSS	-28	RNF115	-1.75921	0.000229495	0.00124729	-5.3837
chr1_145845216_145846793	intron	372	NUDT17	-1.20459	0.0006195	0.00271421	-4.74603
chr1_145849102_145849728	TTS	1230	MIR6736	0.543994	0.0396937	0.0790098	2.33545
chr1_145854518_145855137	exon	-4183	MIR6736	0.381827	0.39705	0.487533	0.881549
chr1_145856420_145857439	exon	2151	PIAS3	0.685488	0.115168	0.18296	1.71202
chr1_145857955_145859760	intron	223	PIAS3	-1.05986	0.00303453	0.00992488	-3.79196
chr1_145859989_145860759	Intergenic	-1293	PIAS3	-1.46594	0.000175707	0.00101967	-5.56182
chr1_145871807_145873226	exon	13349	ANKRD35	-1.09796	0.0011292	0.00441438	-4.37719
chr1_145887170_145887584	Intergenic	-1511	ANKRD35	0.161168	0.695516	0.758512	0.401917
chr1_145890823_145894394	3' UTR	-6743	ANKRD35	-1.75176	0.000118993	0.000772687	-5.8273
chr1_145917650_145920017	promoter-TSS	90	PEX11B	-1.34451	0.000912545	0.00371746	-4.50677
chr1_145924090_145924402	non-coding	3290	RBM8A	0.420156	0.393491	0.484189	0.888447
chr1_145926371_145929693	promoter-TSS	-496	RBM8A	-2.33117	4.55967e-06	0.000140237	-8.36119
chr1_145957159_145958038	intron	420	LIX1L	-1.43384	6.60385e-05	0.000516423	-6.24167
chr1_145959784_145965217	5' UTR	2081	ANKRD34A	-1.25089	0.00175964	0.00634901	-4.11152
chr1_145974723_145975569	intron	10464	POLR3GL	0.397178	0.140897	0.214289	1.58783
chr1_145976945_145981608	TTS	14595	POLR3GL	-1.37885	0.000937027	0.0037953	-4.49059
chr1_14597762_14599623	promoter-TSS	-24	KAZN	-1.04709	0.00566441	0.0165438	-3.43341
chr1_145985123_145986572	Intergenic	9874	TXNIP	-1.18038	0.000514122	0.00233331	-4.863
chr1_145996045_145997689	promoter-TSS	-236	TXNIP	-1.81056	2.46868e-05	0.000285968	-6.97334
chr1_146019275_146020349	intron	2010	HFE2	0.139999	0.612538	0.686783	0.521374
chr1_146034944_146035627	Intergenic	-13464	HFE2	-1.36079	0.000320278	0.00160746	-5.1655
chr1_146037189_146040274	Intergenic	13512	RNVU1-6	-1.76214	6.74014e-05	0.000522896	-6.22701
chr1_146049527_146049875	Intergenic	2543	RNVU1-6	0.540851	0.109723	0.176084	1.74145
chr1_146051187_146053369	promoter-TSS	-34	RNVU1-6	-2.55563	1.54815e-06	0.000110675	-9.35007
chr1_146141670_146142670	intron	2634	NBPF10	0.0659593	0.778457	0.827257	0.288394
chr1_146173951_146175725	intron	-30034	NBPF10	-2.22812	2.51829e-06	0.00012126	-8.89405
chr1_146228223_146229054	intron	393	NOTCH2NL	-0.917867	0.0109515	0.0283037	-3.06061
chr1_14625495_14629845	intron	28953	KAZN	-1.6421	0.000280936	0.00145223	-5.25077
chr1_14631319_14631788	intron	32837	KAZN	-0.500079	0.0994065	0.162917	-1.80103
chr1_146369745_146370324	Intergenic	-6772	RNU1-4	-1.10681	0.000186519	0.00106586	-5.52173
chr1_146375135_146376876	promoter-TSS	-801	RNU1-4	-1.70018	5.60571e-06	0.000150484	-8.18162
chr1_146376907_146378805	TTS	1049	RNU1-1	-1.81533	2.02409e-05	0.000257853	-7.12743
chr1_146380512_146380989	Intergenic	3944	RNU1-1	1.24225	0.0261625	0.0567921	2.57133
chr1_146386188_146389507	Intergenic	11041	RNU1-1	-1.879	3.10894e-05	0.000325408	-6.79719
chr1_146409755_146410613	Intergenic	33377	RNU1-1	0.979447	0.00462757	0.0140358	3.54881
chr1_146448213_146448553	Intergenic	-37949	CH17-408M7.1	-0.988771	0.0048482	0.0145706	-3.52217
chr1_146456806_146457656	Intergenic	-29101	CH17-408M7.1	-2.5965	3.35832e-05	0.000340622	-6.73891
chr1_146459329_146459687	Intergenic	-26824	CH17-408M7.1	0.635425	0.0448401	0.0869633	2.26594
chr1_146472105_146473167	Intergenic	-13696	CH17-408M7.1	-1.66142	0.000120786	0.000780718	-5.81698
chr1_14650305_14651605	intron	52238	KAZN	-1.26464	0.000212034	0.0011744	-5.43617
chr1_14671980_14672945	intron	73746	KAZN	-0.937258	0.0100093	0.0263083	-3.11124
chr1_146771431_146771684	intron	-166987	NBPF12	0.820227	0.0256322	0.0558681	2.58286
chr1_146776289_146778917	intron	-160942	NBPF12	-0.971901	0.0015563	0.00574992	-4.18452
chr1_14679246_14679677	intron	80745	KAZN	0.741136	0.0878606	0.147679	1.87479
chr1_146792933_146793967	intron	-145095	NBPF12	-1.15479	0.00735738	0.0204801	-3.28498
chr1_14684089_14684779	intron	85717	KAZN	0.28867	0.521913	0.605231	0.661696
chr1_146849753_146850857	Intergenic	-88240	NBPF12	-1.64997	0.000572942	0.0025462	-4.7949
chr1_146937550_146939648	promoter-TSS	54	NBPF12	-1.90847	1.03537e-05	0.000187483	-7.66491
chr1_146985815_146986139	intron	47432	NBPF12	-0.0127832	0.965803	0.974475	-0.0438687
chr1_146989406_146989920	exon	51118	NBPF12	-0.0483085	0.838501	0.876116	-0.208741
chr1_146991257_146991691	intron	51565	LOC728989	0.479196	0.163281	0.240638	1.49508
chr1_147084686_147085562	promoter-TSS	-368	RNVU1-8	-1.46262	0.000787094	0.00329231	-4.59756
chr1_1470966_1471613	promoter-TSS	-465	ATAD3B	-1.41677	0.0002981	0.0015217	-5.21211
chr1_147171721_147173907	promoter-TSS	-225	PRKAB2	-1.9848	2.83515e-05	0.000308914	-6.86726
chr1_147224980_147226152	promoter-TSS	72	FMO5	-1.79816	1.56996e-05	0.000226659	-7.32795
chr1_14723254_14723719	intron	124770	KAZN	1.17048	0.026417	0.0572276	2.56587
chr1_147236720_147237037	Intergenic	-5762	CHD1L	0.192466	0.745185	0.79988	0.333366
chr1_147237212_147237472	Intergenic	-5299	CHD1L	0.345632	0.325033	0.41577	1.03067
chr1_147240276_147241537	Intergenic	-1734	CHD1L	0.183368	0.459581	0.547223	0.766644
chr1_147241992_147243317	promoter-TSS	14	CHD1L	-2.00387	2.02223e-05	0.000257782	-7.12815
chr1_14732731_14733312	intron	134305	KAZN	-0.745032	0.00278937	0.00926002	-3.84092
chr1_14739708_14740354	intron	141314	KAZN	0.407391	0.165858	0.243693	1.48512
chr1_14740644_14742095	intron	142653	KAZN	0.335945	0.216841	0.301279	1.31092
chr1_14742835_14743469	intron	144435	KAZN	0.604922	0.062507	0.112927	2.07467
chr1_147503699_147506468	intron	12791	LINC00624	-2.1795	1.01941e-05	0.000186329	-7.67769
chr1_147509936_147510622	intron	7596	LINC00624	-0.588395	0.0555096	0.102779	-2.14339
chr1_147513821_147514557	intron	3686	LINC00624	-0.346772	0.417704	0.507732	-0.842339
chr1_147539319_147542716	promoter-TSS	-483	BCL9	-1.8673	2.29035e-05	0.000274337	-7.03126
chr1_147544019_147544632	intron	2825	BCL9	0.328488	0.249599	0.336894	1.2162
chr1_147592980_147593249	intron	51614	BCL9	1.64552	0.00972851	0.0256994	3.12726
chr1_147598410_147599743	intron	57576	BCL9	-1.89888	5.65867e-05	0.000465386	-6.35317
chr1_147600177_147601051	intron	59113	BCL9	-1.63228	9.12641e-05	0.000641047	-6.01195
chr1_147620589_147621030	exon	49702	ACP6	0.388549	0.365191	0.456381	0.9449
chr1_147623919_147624797	exon	46154	ACP6	0.937209	0.00175119	0.00632458	4.11437
chr1_147669285_147672369	promoter-TSS	-284	ACP6	-1.75545	2.64807e-05	0.000296925	-6.91944
chr1_147675650_147677164	Intergenic	-5864	ACP6	-1.64453	0.000247662	0.00131956	-5.33343
chr1_147680698_147681220	Intergenic	-10416	ACP6	1.27557	0.0227221	0.0507306	2.65067
chr1_147890883_147891282	Intergenic	-11737	GJA8	0.442419	0.352732	0.443871	0.970744
chr1_147927846_147929133	promoter-TSS	97	GPR89B	-1.61777	4.22804e-05	0.000388967	-6.56687
chr1_148038531_148039060	TTS	120	RNVU1-7	-0.955228	0.00552453	0.0162045	-3.44764
chr1_148146210_148147236	intron	5467	NBPF11	0.979328	0.0367574	0.0743249	2.37913
chr1_148147319_148149669	intron	3696	NBPF11	0.662372	0.0223962	0.0501647	2.65879
chr1_148151008_148153215	promoter-TSS	78	NBPF11	-2.01561	1.0555e-05	0.000188919	-7.64908
chr1_14824657_14825097	intron	-99252	KAZN	0.362668	0.40172	0.492135	0.872564
chr1_14825484_14826025	intron	-98374	KAZN	0.744356	0.0449448	0.087105	2.2646
chr1_148262881_148264185	Intergenic	-16462	LOC101927468	-1.29032	6.57778e-05	0.000515162	-6.24451
chr1_14826433_14827160	intron	-97332	KAZN	0.135722	0.687816	0.752056	0.41272
chr1_148264752_148265379	Intergenic	-17995	LOC101927468	1.05782	0.0031466	0.0102193	3.77093
chr1_148333788_148335744	promoter-TSS	-212	MIR5087	-1.75999	3.06329e-05	0.000322938	-6.8084
chr1_148351236_148351586	Intergenic	11122	RNVU1-1	0.268157	0.576256	0.65445	0.576096
chr1_148401300_148403112	promoter-TSS	-277	LOC100132057	-1.92905	2.30979e-05	0.000275585	-7.02472
chr1_148423058_148423805	intron	20717	RNVU1-3	-0.478844	0.0637866	0.114731	-2.0629
chr1_148457974_148459747	intron	1059	LINC01138	-2.18092	4.35801e-06	0.00013885	-8.40091
chr1_148521953_148522302	Intergenic	-38843	PPIAL4G	-1.94173	0.0016249	0.0059541	-4.15884
chr1_148528824_148529498	Intergenic	-45876	PPIAL4G	-1.24438	0.00136256	0.00515239	-4.26402
chr1_14894581_14895880	intron	-28898	KAZN	-0.843431	0.00189118	0.00673436	-4.06884
chr1_148951438_148952753	promoter-TSS	-28	PDE4DIP	-1.42989	0.000273693	0.0014241	-5.26785
chr1_149102411_149104188	Intergenic	-20989	NBPF9	-1.79774	1.49336e-05	0.000221023	-7.36788
chr1_149128713_149129244	Intergenic	-46668	NBPF9	-1.886	0.000321678	0.00161272	-5.16267
chr1_149175763_149177329	Intergenic	-94235	NBPF9	-1.77559	1.51739e-05	0.000222623	-7.35512
chr1_14920859_14921310	intron	-3044	KAZN	1.08511	0.0364387	0.0737876	2.38407
chr1_149228297_149228699	Intergenic	-146187	NBPF9	-1.34892	0.00261748	0.00879774	-3.87799
chr1_149230532_149231043	Intergenic	-148477	NBPF9	-1.92026	6.54214e-05	0.000513467	-6.24841
chr1_14923216_14925490	5' UTR	224	KAZN	-1.04731	0.00712971	0.0199683	-3.30278
chr1_149237898_149238217	Intergenic	-155747	NBPF9	0.12305	0.717405	0.776803	0.371476
chr1_149369524_149370372	Intergenic	-213875	PPIAL4C	-1.58571	0.000147531	0.000899962	-5.68004
chr1_14937418_14937897	intron	7858	KAZN	1.70217	0.0227283	0.0507412	2.65052
chr1_149390166_149391019	Intergenic	-193230	PPIAL4C	-1.39997	0.000190344	0.00108206	-5.50814
chr1_14939379_14940211	intron	-6124	KAZN	0.200153	0.503268	0.587988	0.692247
chr1_14944400_14946085	promoter-TSS	-676	KAZN	-0.660303	0.0233266	0.0518001	-2.6359
chr1_149445447_149445893	Intergenic	-138153	PPIAL4C	-1.37793	0.000510382	0.00231884	-4.8676
chr1_149446369_149446671	Intergenic	-137303	PPIAL4C	-2.38872	1.09228e-05	0.000191831	-7.621
chr1_14960624_14961437	intron	15112	KAZN	0.400402	0.135111	0.207428	1.61389
chr1_149607081_149608776	intron	917	LINC00869	-1.95552	5.49717e-05	0.000457675	-6.3742
chr1_149635365_149637043	intron	29192	LINC00869	-2.54763	9.54316e-06	0.000181166	-7.73216
chr1_149638858_149639558	intron	32196	LINC00869	0.031483	0.946623	0.960008	0.068507
chr1_14967541_14970600	intron	23152	KAZN	-1.38916	0.000187006	0.0010678	-5.51998
chr1_149789433_149790406	intron	7226	FCGR1A	0.495156	0.0675808	0.120046	2.02925
chr1_149792244_149793765	TTS	10311	FCGR1A	-1.55851	0.000283839	0.00146323	-5.24406
chr1_149811598_149813715	promoter-TSS	-284	HIST2H2BF	-1.75532	0.000107288	0.000717907	-5.89898
chr1_149849808_149850462	promoter-TSS	638	HIST2H2BC	-0.650056	0.0210885	0.0477989	-2.69261
chr1_149884792_149886670	3' UTR	951	HIST2H2BE	-1.89315	6.92023e-05	0.000531609	-6.20812
chr1_149886891_149889753	promoter-TSS	-406	HIST2H2AB	-2.14955	3.94011e-05	0.000372945	-6.61926
chr1_149894331_149894756	Intergenic	-5038	BOLA1	0.895757	0.0481289	0.0918975	2.22543
chr1_149897157_149897707	Intergenic	-2150	BOLA1	0.968519	0.150272	0.225473	1.54753
chr1_149899136_149900685	5' UTR	329	BOLA1	-2.04045	5.63981e-06	0.000150597	-8.17639
chr1_149910144_149910989	intron	-3576	SV2A	0.735733	0.0586816	0.107384	2.11128
chr1_149911335_149912031	intron	-4692	SV2A	1.95182	0.0253783	0.0554352	2.58846
chr1_149913047_149913564	exon	4576	SV2A	1.02747	0.0154667	0.0373324	2.86668
chr1_149915396_149917051	intron	1658	SV2A	-0.0652589	0.747625	0.801909	-0.330044
chr1_149917059_149919111	promoter-TSS	-203	SV2A	-1.44602	0.000554388	0.00248016	-4.81555
chr1_149923536_149925100	intron	3934	SF3B4	0.733283	0.0100498	0.0263984	3.10896
chr1_149927158_149929011	TTS	167	SF3B4	-2.19073	9.7602e-06	0.000182916	-7.71356
chr1_149930968_149931930	intron	-3197	SF3B4	-1.0577	0.00220601	0.00764019	-3.9781
chr1_149933684_149934197	exon	2432	MTMR11	-0.0449185	0.898419	0.923253	-0.130668
chr1_149935915_149937101	promoter-TSS	-135	MTMR11	-0.39752	0.0533727	0.0996552	-2.16601
chr1_149937937_149940066	Intergenic	-2104	MTMR11	-1.7365	0.000316263	0.00159185	-5.17368
chr1_14993819_14994367	intron	48174	KAZN	0.247376	0.574121	0.652519	0.579373
chr1_149944046_149944515	exon	-7383	MTMR11	0.739448	0.13039	0.201754	1.6359
chr1_14994427_14995583	intron	49086	KAZN	0.0735425	0.727792	0.78547	0.357162
chr1_14995953_14997012	intron	50564	KAZN	0.133681	0.70979	0.770387	0.382023
chr1_14997481_14997959	intron	51801	KAZN	0.202188	0.417822	0.507859	0.842118
chr1_150009973_150011473	promoter-TSS	14	OTUD7B	-1.62108	3.08115e-05	0.000323909	-6.804
chr1_150012561_150013066	Intergenic	-2077	OTUD7B	0.24525	0.358145	0.449412	0.959436
chr1_150025067_150025602	Intergenic	-14598	OTUD7B	0.937561	0.0297464	0.0628528	2.49893
chr1_150066512_150068470	promoter-TSS	-177	VPS45	-2.52665	4.21686e-06	0.000137075	-8.42991
chr1_150148715_150151938	promoter-TSS	-259	PLEKHO1	-1.97533	4.64875e-05	0.000411885	-6.49683
chr1_150155622_150156032	intron	-4901	LOC105371433	0.928192	0.0837023	0.142059	1.90355
chr1_15015824_15016271	intron	70129	KAZN	0.384196	0.452851	0.540939	0.778497
chr1_150158946_150159427	exon	-1541	LOC105371433	0.773154	0.0224226	0.0502135	2.65813
chr1_150161980_150163966	intron	2245	LOC105371433	-1.60725	0.000138778	0.000860088	-5.72172
chr1_150172998_150173624	intron	12583	LOC105371433	-0.269066	0.300241	0.390173	-1.08761
chr1_150180628_150182793	TTS	20983	LOC105371433	-1.60836	0.000103392	0.000699047	-5.9247
chr1_150182814_150184155	Intergenic	22757	LOC105371433	-1.7344	3.36534e-05	0.000341112	-6.73734
chr1_150212897_150214540	Intergenic	20959	ANP32E	-2.2146	3.45665e-06	0.000130443	-8.60664
chr1_150229486_150229931	intron	4969	ANP32E	0.49973	0.195237	0.277135	1.38002
chr1_150234248_150236106	promoter-TSS	-499	ANP32E	-1.64388	0.000548819	0.00246046	-4.82189
chr1_150236316_150237667	promoter-TSS	-836	ANP32E	-2.63961	3.62794e-07	9.18692e-05	-10.8235
chr1_150255231_150258030	Intergenic	-1112	CA14	-2.00109	1.68645e-05	0.000235164	-7.27107
chr1_150258307_150260290	intron	1556	CA14	-1.25703	0.00347252	0.0110761	-3.71391
chr1_150263159_150264253	intron	5503	APH1A	0.532023	0.154462	0.230333	1.53022
chr1_150265998_150266623	non-coding	2898	APH1A	1.37239	0.00510016	0.0151802	3.49323
chr1_150267972_150270862	promoter-TSS	-208	APH1A	-1.51803	7.98311e-05	0.000584952	-6.10637
chr1_15027579_15030053	intron	82897	KAZN	0.1055	0.650484	0.720049	0.465868
chr1_150280434_150283582	promoter-TSS	-525	CIART	-1.98556	3.81841e-05	0.000367235	-6.64265
chr1_150292248_150294989	promoter-TSS	-223	MRPS21	-2.14505	1.89802e-05	0.000249954	-7.17782
chr1_15030405_15031695	intron	85131	KAZN	1.09022	0.00117881	0.00457391	4.3512
chr1_150320373_150322396	promoter-TSS	-94	PRPF3	-1.84887	4.84427e-05	0.00042301	-6.46656
chr1_150362162_150365999	promoter-TSS	-30	RPRD2	-2.34983	5.36114e-06	0.000147928	-8.22015
chr1_15044066_15044555	intron	98392	KAZN	0.03679	0.916279	0.936981	0.107587
chr1_15046128_15047084	intron	100687	KAZN	-1.27585	0.000305024	0.00154888	-5.19717
chr1_1504630_1506205	Intergenic	-6725	ATAD3A	-2.46557	3.36455e-07	8.98103e-05	-10.905
chr1_15048071_15049437	intron	102835	KAZN	0.777409	0.00714801	0.0200072	3.30133
chr1_150485604_150488499	promoter-TSS	-312	TARS2	-2.20204	8.78823e-06	0.000176066	-7.80057
chr1_150504819_150505138	intron	-3032	ECM1	0.761194	0.105817	0.171151	1.76338
chr1_150507747_150508790	TTS	258	ECM1	-0.388586	0.0914729	0.152544	-1.8508
chr1_150509071_150509960	intron	1505	ECM1	0.757008	0.0340199	0.0698481	2.42301
chr1_150510896_150512174	exon	3524	ECM1	1.34614	0.000232897	0.00126015	5.37398
chr1_150512971_150513705	exon	-2419	FALEC	0.645423	0.124281	0.194291	1.66544
chr1_150514173_150516825	promoter-TSS	-258	FALEC	-1.7123	4.99999e-05	0.000431199	-6.44337
chr1_150531758_150533846	Intergenic	-16567	ADAMTSL4	-1.67352	0.000101209	0.000688666	-5.93958
chr1_150535280_150535928	Intergenic	-13765	ADAMTSL4	0.363499	0.0786427	0.13514	1.94038
chr1_150537604_150538149	Intergenic	-11492	ADAMTSL4	0.288338	0.434786	0.523813	0.810886
chr1_150548545_150550116	promoter-TSS	-38	ADAMTSL4	-1.10584	0.00413154	0.0127734	-3.61383
chr1_150550519_150551036	intron	-1151	MIR4257	0.639836	0.0205467	0.046822	2.70723
chr1_150551946_150554963	exon	1526	MIR4257	0.664031	0.0120424	0.030548	3.00722
chr1_150555265_150556533	intron	3970	MIR4257	1.69122	0.00449332	0.0136981	3.56567
chr1_150557128_150563299	TTS	8285	MIR4257	-0.728781	0.0443216	0.0861549	-2.27258
chr1_15055776_15056518	exon	96317	TMEM51-AS1	0.490813	0.308769	0.399134	1.06763
chr1_15057020_15058683	intron	94612	TMEM51-AS1	0.444725	0.109255	0.175521	1.74404
chr1_150577926_150580957	exon	296	MCL1	-2.05347	2.86448e-05	0.000310811	-6.85941
chr1_150581622_150582392	Intergenic	-2269	MCL1	0.163779	0.612009	0.686302	0.52216
chr1_15059038_15059563	intron	93163	TMEM51-AS1	0.629085	0.0368832	0.0745312	2.37719
chr1_150603924_150606275	Intergenic	24033	ENSA	-1.52812	0.000128919	0.000816363	-5.77217
chr1_150608032_150608513	Intergenic	20860	ENSA	-0.213358	0.504752	0.58937	-0.68979
chr1_150612407_150613704	Intergenic	16077	ENSA	-0.0205533	0.947972	0.961029	-0.0667724
chr1_150616270_150616592	Intergenic	12702	ENSA	0.771805	0.0191897	0.0443699	2.7456
chr1_150616811_150617129	Intergenic	12163	ENSA	0.594873	0.180224	0.26022	1.43191
chr1_150618509_150619268	Intergenic	10244	ENSA	0.688933	0.102648	0.167114	1.78173
chr1_150625664_150626582	TTS	3010	ENSA	0.496632	0.0941053	0.155981	1.83386
chr1_150628653_150631083	promoter-TSS	-246	ENSA	-1.81286	5.12746e-05	0.000438175	-6.42496
chr1_150635352_150636021	Intergenic	-6065	ENSA	1.03943	0.0204298	0.046606	2.71043
chr1_150697441_150698033	promoter-TSS	-541	GOLPH3L	-1.44217	1.97393e-05	0.00025488	-7.14706
chr1_1508502_1509407	Intergenic	-3188	ATAD3A	0.213936	0.567211	0.646404	0.590021
chr1_150875631_150878178	promoter-TSS	-137	ARNT	-2.29647	8.60275e-06	0.000174833	-7.81835
chr1_150886031_150887382	Intergenic	-9939	ARNT	-1.1475	0.000262572	0.00138012	-5.29502
chr1_150888745_150889196	Intergenic	-12203	ARNT	0.351152	0.292661	0.382215	1.10573
chr1_150907897_150908343	Intergenic	-18219	SETDB1	0.529843	0.258205	0.346221	1.19298
chr1_150924233_150924680	Intergenic	-1882	SETDB1	0.649521	0.0496717	0.0942171	2.20733
chr1_150925245_150927958	intron	263	SETDB1	-1.9694	2.65037e-05	0.000297092	-6.91878
chr1_150967969_150968687	intron	6675	CERS2	0.823239	0.0224769	0.0503062	2.65677
chr1_150971812_150972287	intron	2953	CERS2	0.398714	0.230014	0.315985	1.27152
chr1_150973070_150976012	intron	462	CERS2	-2.04348	3.96533e-05	0.000374172	-6.61451
chr1_150976395_150978523	Intergenic	-2456	CERS2	-0.52916	0.0318186	0.0662869	-2.46087
chr1_150981157_150981729	promoter-TSS	-580	ANXA9	-0.0388869	0.883909	0.911981	-0.149476
chr1_150981982_150983459	intron	698	ANXA9	0.247358	0.377424	0.468502	0.920133
chr1_150983868_150984390	intron	2106	ANXA9	0.637621	0.241428	0.328155	1.23884
chr1_150997019_150997784	intron	9395	FAM63A	0.435014	0.113276	0.180551	1.7221
chr1_150998194_150999840	intron	7780	FAM63A	0.206322	0.388051	0.478885	0.899072
chr1_151005633_151009565	promoter-TSS	150	FAM63A	-1.72215	9.34814e-05	0.000650649	-5.99511
chr1_151027602_151027946	intron	-8779	BNIPL	0.67408	0.046927	0.0900883	2.23991
chr1_151046932_151048945	TTS	199	C1orf56	-1.47755	0.000127823	0.000811586	-5.77803
chr1_151055204_151055947	intron	4073	CDC42SE1	0.817102	0.0271174	0.0584326	2.55113
chr1_151056792_151063164	promoter-TSS	303	MLLT11	-1.65215	0.000239588	0.00128707	-5.35527
chr1_151069408_151072119	5' UTR	160	GABPB2	-2.4487	6.0886e-06	0.000153958	-8.11058
chr1_1511085_1512279	promoter-TSS	-461	ATAD3A	-2.13861	6.15691e-05	0.000493229	-6.2921
chr1_151131834_151132897	3' UTR	14298	SEMA6C	0.448385	0.227834	0.313604	1.27791
chr1_151133360_151133897	intron	13035	SEMA6C	0.903632	0.0743626	0.129416	1.97329
chr1_151137966_151138348	intron	8507	SEMA6C	0.629512	0.246704	0.333867	1.22415
chr1_151139575_151140157	intron	6798	SEMA6C	1.13362	0.0286542	0.0610354	2.52004
chr1_151144881_151147833	intron	307	SEMA6C	-0.724052	0.0227187	0.0507239	-2.65075
chr1_151164775_151167339	promoter-TSS	35	SCNM1	-1.82257	3.14892e-05	0.000327953	-6.78752
chr1_151169309_151170067	TTS	3666	SCNM1	0.440762	0.163372	0.240732	1.49473
chr1_151170378_151171031	TTS	4683	SCNM1	0.562195	0.177222	0.256731	1.44272
chr1_151172188_151172758	intron	3598	TMOD4	0.0816074	0.814862	0.857218	0.239899
chr1_151173380_151173794	exon	2484	TMOD4	0.0625034	0.823958	0.864535	0.227882
chr1_151174368_151176240	TTS	767	TMOD4	-0.918791	0.00652746	0.0185821	-3.3528
chr1_151188864_151191110	intron	226	VPS72	-2.0969	2.2993e-05	0.000274974	-7.02824
chr1_151195541_151199804	promoter-TSS	-871	PIP5K1A	-1.73159	5.21549e-05	0.000442918	-6.41253
chr1_151222619_151223288	intron	24409	PIP5K1A	0.457643	0.0969948	0.15975	1.81576
chr1_151239440_151240385	intron	-14787	PSMD4	0.722598	0.145021	0.219235	1.56982
chr1_151252433_151252812	Intergenic	-2077	PSMD4	0.275028	0.507904	0.592356	0.684587
chr1_151253392_151255862	promoter-TSS	-73	PSMD4	-2.05222	2.87875e-05	0.00031174	-6.85563
chr1_151256669_151257220	intron	2224	PSMD4	-0.000246536	0.999199	0.999473	-0.0010268
chr1_151263596_151264319	exon	9237	PSMD4	0.716716	0.0116992	0.0298393	3.02347
chr1_151265888_151266198	exon	11322	PSMD4	0.344413	0.461397	0.548948	0.763466
chr1_151274024_151274473	Intergenic	-7306	ZNF687	0.409599	0.241821	0.328608	1.23774
chr1_151280276_151284156	promoter-TSS	-96	ZNF687	-1.32311	0.00142943	0.00536116	-4.23532
chr1_151286193_151288842	exon	5206	ZNF687	0.738987	0.0212988	0.0481848	2.68703
chr1_151289048_151289995	exon	7210	ZNF687	0.129998	0.63409	0.705706	0.48965
chr1_151290126_151290914	exon	8208	ZNF687	0.142023	0.712839	0.772914	0.377795
chr1_151292324_151293431	TTS	10566	ZNF687	-0.0313755	0.886563	0.914046	-0.146032
chr1_151293747_151294380	exon	11752	ZNF687	-0.0416146	0.882079	0.910525	-0.151852
chr1_151294537_151295832	intron	12873	ZNF687	-1.00623	0.00557308	0.016318	-3.44266
chr1_151298728_151299099	exon	16602	ZNF687	0.396075	0.239267	0.325894	1.24493
chr1_151300625_151302366	intron	19184	ZNF687	-0.629377	0.0230313	0.0512722	-2.64307
chr1_151302659_151303352	intron	20694	ZNF687	0.524502	0.064879	0.116292	2.05302
chr1_151304972_151305452	intron	22503	PI4KB	0.791651	0.0801543	0.137247	1.92915
chr1_151306004_151306998	intron	21214	PI4KB	0.642562	0.104592	0.169567	1.77042
chr1_151307495_151308735	intron	19600	PI4KB	0.388473	0.142925	0.216745	1.57892
chr1_151309434_151310387	intron	17804	PI4KB	0.0704465	0.806471	0.850344	0.251018
chr1_151310775_151311622	intron	16516	PI4KB	0.727404	0.0390936	0.078051	2.34412
chr1_151311722_151316597	intron	13555	PI4KB	-0.388247	0.185596	0.266284	-1.41294
chr1_151317615_151318707	intron	9554	PI4KB	0.83597	0.0508212	0.0959238	2.19419
chr1_151326326_151329006	promoter-TSS	49	PI4KB	-2.28387	5.07451e-06	0.000145089	-8.26781
chr1_151342034_151343165	exon	-4410	GBAT2	0.991773	0.0443865	0.0862535	2.27175
chr1_151344963_151345542	intron	-1757	GBAT2	0.551283	0.0907333	0.151541	1.85564
chr1_151345632_151348644	non-coding	128	GBAT2	-1.91351	2.84729e-05	0.000309652	-6.864
chr1_151348806_151349771	Intergenic	-1996	RFX5	0.330699	0.231336	0.317426	1.26767
chr1_151356837_151357174	Intergenic	-9713	RFX5	0.567936	0.123048	0.192792	1.67157
chr1_151362244_151362974	Intergenic	10125	SELENBP1	0.472919	0.10089	0.164838	1.79213
chr1_151365307_151365808	intron	7176	SELENBP1	0.60865	0.0735586	0.128285	1.97967
chr1_151369065_151370003	exon	3200	SELENBP1	0.415233	0.0770768	0.133028	1.95222
chr1_151370221_151370879	intron	2184	SELENBP1	0.068831	0.760623	0.812555	0.312414
chr1_151371421_151374530	promoter-TSS	-242	SELENBP1	-1.12504	0.0011778	0.00457123	-4.35172
chr1_15139752_15140263	intron	12456	TMEM51-AS1	0.0294278	0.950708	0.96316	0.0632567
chr1_151398103_151401562	intron	268	PSMB4	-1.68694	0.000133627	0.000837928	-5.74759
chr1_151405244_151405673	exon	5894	PSMB4	0.931872	0.0287691	0.0612205	2.51778
chr1_151457030_151460569	intron	665	POGZ	-2.12449	2.4829e-05	0.000286551	-6.96892
chr1_151470089_151470792	Intergenic	-10976	POGZ	0.724145	0.0310125	0.064972	2.47538
chr1_151473004_151473926	Intergenic	-14000	POGZ	-2.08183	1.27147e-06	0.00010732	-9.53981
chr1_151482492_151483039	Intergenic	-23301	POGZ	0.403325	0.189159	0.270338	1.40061
chr1_151491550_151492400	Intergenic	-19411	CGN	0.454461	0.0798543	0.136829	1.93136
chr1_151492739_151493744	Intergenic	-18144	CGN	-0.0280353	0.92313	0.942391	-0.09875
chr1_151494282_151494828	Intergenic	-16831	CGN	-0.894814	0.0128143	0.0321375	-2.97231
chr1_151495476_151496316	Intergenic	-15490	CGN	-1.2294	0.000419416	0.00198241	-4.99212
chr1_151498638_151500211	Intergenic	-11961	CGN	0.525515	0.0587549	0.107482	2.11056
chr1_151509971_151513399	intron	299	CGN	-1.44767	0.000368537	0.00179271	-5.07492
chr1_151513827_151514278	intron	2667	CGN	0.0946815	0.788093	0.835498	0.275492
chr1_151515500_151515882	intron	4305	CGN	0.832678	0.0320505	0.0666668	2.45677
chr1_151516148_151516535	intron	4956	CGN	1.49991	0.0009703	0.0039022	4.4693
chr1_151517658_151518961	intron	6924	CGN	-0.0237577	0.952972	0.964784	-0.0603462
chr1_151529299_151529672	exon	-10819	TUFT1	1.22655	0.004054	0.0125771	3.62471
chr1_15153413_15154537	intron	242	TMEM51	-1.51073	0.000342886	0.00169475	-5.12138
chr1_151535438_151536135	exon	-4518	TUFT1	0.261734	0.544355	0.625693	0.625762
chr1_151539273_151541234	promoter-TSS	-51	TUFT1	-1.03025	0.0030423	0.00994615	-3.79048
chr1_151544049_151544501	intron	-1521	MIR554	0.794996	0.012944	0.0323901	2.96665
chr1_151548344_151549008	intron	2880	MIR554	0.829798	0.00522583	0.0154886	3.47933
chr1_151564286_151564544	intron	18619	MIR554	0.787458	0.0860282	0.14521	1.8873
chr1_151570741_151571080	intron	25115	MIR554	1.38192	0.00257554	0.00868049	3.88741
chr1_151572713_151573630	intron	27376	MIR554	0.66894	0.103971	0.168796	1.77401
chr1_151574494_151575308	intron	29105	MIR554	0.415755	0.0873436	0.146981	1.87829
chr1_151581477_151582295	3' UTR	-30300	SNX27	0.813493	0.00671343	0.0190101	3.33687
chr1_151584810_151585079	Intergenic	-27241	SNX27	0.444325	0.233584	0.319805	1.26116
chr1_151608103_151608672	Intergenic	-3798	SNX27	-1.2019	0.00267264	0.00894556	-3.86582
chr1_151611228_151612804	promoter-TSS	-170	SNX27	-1.34993	0.000272765	0.001421	-5.27007
chr1_151697575_151697941	3' UTR	18558	CELF3	1.00583	0.0136034	0.0336987	2.93875
chr1_151702776_151703072	3' UTR	13392	CELF3	0.000206163	0.999696	0.999802	0.000389496
chr1_151705923_151708032	intron	9338	CELF3	0.629069	0.00975744	0.025759	3.12559
chr1_151708476_151712637	intron	5759	CELF3	-0.865866	0.00705743	0.0198079	-3.30855
chr1_151712645_151715461	intron	2263	CELF3	0.772306	0.045488	0.0879411	2.25773
chr1_151715766_151716504	5' UTR	181	CELF3	0.652874	0.040331	0.0799816	2.32639
chr1_151718325_151718942	Intergenic	-1814	CELF3	0.312225	0.709817	0.770408	0.381986
chr1_151723000_151723628	intron	1777	RIIAD1	0.152131	0.597215	0.673343	0.544273
chr1_151737324_151737803	Intergenic	16027	RIIAD1	0.365092	0.226973	0.312603	1.28045
chr1_15175730_15177311	intron	-4897	C1orf195	0.319172	0.331901	0.422935	1.01547
chr1_151757415_151757991	Intergenic	-5266	OAZ3	0.533812	0.14598	0.220402	1.5657
chr1_151762398_151764922	non-coding	180	OAZ3	-2.61406	2.5863e-06	0.000121671	-8.86958
chr1_151769351_151770168	intron	3105	OAZ3	0.415994	0.155012	0.230977	1.52798
chr1_151770274_151770625	intron	3795	OAZ3	0.748326	0.204007	0.287103	1.35124
chr1_151773891_151774320	3' UTR	7451	OAZ3	0.0444566	0.928046	0.945998	0.0924139
chr1_15177832_15181947	intron	-8266	C1orf195	-0.758359	0.017116	0.0404886	-2.80981
chr1_151789870_151790522	intron	338	TDRKH	-1.83105	4.50314e-06	0.000139906	-8.37213
chr1_151790890_151791700	promoter-TSS	-761	TDRKH	-0.80058	0.0207124	0.0471232	-2.70271
chr1_151792609_151793254	Intergenic	-2398	TDRKH	0.174602	0.590032	0.666761	0.555112
chr1_151800542_151800919	3' UTR	4711	LINGO4	1.38511	0.00154429	0.00571364	4.18914
chr1_151801137_151802710	exon	3518	LINGO4	0.761235	0.00740833	0.0205972	3.28108
chr1_151816660_151818238	intron	8628	RORC	0.362971	0.260138	0.348254	1.18786
chr1_151818530_151819125	intron	7249	RORC	-0.316884	0.35338	0.444508	-0.969383
chr1_151822150_151823647	intron	3178	RORC	-0.0786644	0.762992	0.814536	-0.309213
chr1_151823919_151824312	intron	1961	RORC	0.981286	0.0168246	0.039928	2.81944
chr1_151824427_151825338	intron	1194	RORC	0.548838	0.0330565	0.0683108	2.43928
chr1_151825751_151826397	promoter-TSS	3	RORC	0.0567138	0.841633	0.878692	0.204631
chr1_151827463_151830028	intron	-2669	RORC	-1.31186	0.000369571	0.00179686	-5.07312
chr1_151830302_151833001	intron	220	RORC	-0.118443	0.606036	0.681118	-0.531055
chr1_151835178_151835687	Intergenic	-3036	LOC100132111	0.511952	0.15855	0.235073	1.51372
chr1_151837829_151840991	intron	941	LOC100132111	-1.64056	0.000231447	0.00125485	-5.3781
chr1_151852517_151853156	intron	860	THEM5	0.0869335	0.837626	0.87541	0.20989
chr1_151856422_151857176	Intergenic	-3102	THEM5	-0.246028	0.58107	0.658829	-0.568733
chr1_15185829_15186121	intron	-14351	C1orf195	-0.503583	0.154116	0.229939	-1.53163
chr1_15186362_15188751	intron	-15933	C1orf195	-0.476264	0.0578869	0.10627	-2.11916
chr1_151870872_151872439	3' UTR	-17959	THEM5	-2.00086	7.30904e-06	0.000164273	-7.95515
chr1_15189479_15190522	intron	-18377	C1orf195	-0.211355	0.550245	0.630919	-0.616473
chr1_151898083_151898314	intron	11686	THEM4	-0.719321	0.0318362	0.0663059	-2.46056
chr1_151905944_151906912	intron	3457	THEM4	0.707601	0.0528507	0.0988998	2.17167
chr1_151907406_151908092	intron	2136	THEM4	0.608061	0.0892872	0.149592	1.86521
chr1_151908541_151910478	5' UTR	375	THEM4	-2.28065	4.42571e-05	0.000399874	-6.53308
chr1_151934831_151936194	Intergenic	-25628	THEM4	-1.8581	4.12083e-06	0.000136219	-8.45025
chr1_151941051_151942054	Intergenic	-31668	THEM4	-1.43299	0.000297161	0.00151783	-5.21416
chr1_151944078_151947099	Intergenic	-35704	THEM4	-0.656375	0.0402432	0.0798531	-2.32763
chr1_151949361_151951084	Intergenic	-40338	THEM4	0.155655	0.455136	0.543097	0.774459
chr1_15195659_15196528	intron	-24470	C1orf195	0.169239	0.567883	0.646988	0.588983
chr1_15196961_15198047	intron	-25880	C1orf195	-0.848405	0.0039843	0.0124065	-3.63468
chr1_151972844_151973192	Intergenic	21220	S100A10	-0.0677064	0.858483	0.891792	-0.182576
chr1_151976566_151977151	Intergenic	17379	S100A10	0.185601	0.518487	0.602102	0.667261
chr1_151989191_151990092	intron	4596	S100A10	0.26513	0.3246	0.415328	1.03163
chr1_151991927_151994760	intron	894	S100A10	-1.00954	0.00546919	0.0160762	-3.45338
chr1_151995210_151995518	Intergenic	-1126	S100A10	0.118537	0.806706	0.850529	0.250706
chr1_15199795_15200324	intron	-28436	C1orf195	-0.0409307	0.915093	0.936029	-0.109117
chr1_152001015_152001854	Intergenic	-7197	S100A10	-1.15445	2.73078e-05	0.000302271	-6.8959
chr1_152035554_152037970	intron	273	S100A11	-1.88169	2.92188e-05	0.000314256	-6.8443
chr1_15204011_15204597	intron	-32680	C1orf195	-0.0906584	0.705659	0.767014	-0.387763
chr1_152045815_152049595	Intergenic	-10670	S100A11	-1.71531	0.000155691	0.000936122	-5.64348
chr1_15205382_15208488	intron	-35311	C1orf195	-1.87617	3.29302e-05	0.000336538	-6.75371
chr1_15212969_15214922	intron	-33326	FHAD1	-1.33362	0.00103915	0.00412784	-4.42758
chr1_15215188_15215519	exon	-31918	FHAD1	0.14958	0.562817	0.642515	0.596828
chr1_15223372_15224295	Intergenic	-23438	FHAD1	0.696413	0.0330055	0.068227	2.44015
chr1_15243462_15243917	Intergenic	-3582	FHAD1	-0.795805	0.0331946	0.0685286	-2.43692
chr1_15246491_15247893	promoter-TSS	-80	FHAD1	-1.28552	0.00042853	0.00201631	-4.97841
chr1_15257353_15258636	intron	10723	FHAD1	0.0307368	0.905642	0.928771	0.121325
chr1_15259627_15260424	intron	12754	FHAD1	0.234888	0.354508	0.445727	0.967019
chr1_15260964_15262233	intron	14327	FHAD1	0.433423	0.117613	0.186014	1.69921
chr1_15289136_15289770	exon	42181	FHAD1	1.07468	0.00370683	0.011699	3.67623
chr1_15290017_15290490	intron	42982	FHAD1	0.261479	0.548381	0.629277	0.619406
chr1_15293793_15294222	intron	46736	FHAD1	0.642393	0.189004	0.270151	1.40114
chr1_15325685_15326344	intron	78743	FHAD1	0.745628	0.0326031	0.0675983	2.4471
chr1_153261085_153261828	exon	1754	LOR	-0.108581	0.656232	0.725025	-0.457596
chr1_15328177_15329549	intron	-81032	EFHD2	-1.29643	0.000459908	0.00213164	-4.93348
chr1_15334304_15335011	intron	-75237	EFHD2	0.511045	0.159198	0.235814	1.51114
chr1_153353160_153355234	Intergenic	-3657	S100A9	0.432141	0.127984	0.198906	1.64738
chr1_15336339_15338870	intron	-72290	EFHD2	-1.10248	0.00357405	0.0113437	-3.69727
chr1_15341708_15342603	intron	-67739	EFHD2	-1.30668	0.000111243	0.000736707	-5.87386
chr1_15344858_15345684	intron	-64624	EFHD2	0.21431	0.356645	0.447916	0.962557
chr1_15348501_15348946	intron	-61171	EFHD2	0.508582	0.114888	0.182614	1.71351
chr1_153488640_153489366	Intergenic	-28342	S100A7	0.0459574	0.856938	0.890592	0.184595
chr1_153489726_153491980	Intergenic	-30192	S100A7	-0.793806	0.018137	0.0424243	-2.77728
chr1_15349123_15350938	intron	-59864	EFHD2	0.300263	0.267404	0.356011	1.16884
chr1_153493127_153493555	Intergenic	-32680	S100A7	0.284318	0.350505	0.44161	0.97543
chr1_153495408_153496041	Intergenic	-35064	S100A7	0.5299	0.105609	0.17089	1.76457
chr1_153503968_153504699	Intergenic	31907	S100A6	-0.263513	0.404534	0.494823	-0.867185
chr1_153505308_153505764	Intergenic	30705	S100A6	0.286351	0.572475	0.651006	0.581903
chr1_153506393_153508783	Intergenic	28653	S100A6	-0.814206	0.00540851	0.0159276	-3.45974
chr1_153509525_153509854	Intergenic	26551	S100A6	0.369143	0.262612	0.350854	1.18133
chr1_153510475_153511359	Intergenic	25324	S100A6	-2.05249	3.77556e-07	9.2065e-05	-10.7806
chr1_153513056_153513794	Intergenic	22816	S100A6	-0.0896592	0.785707	0.833556	-0.278682
chr1_153515426_153516028	Intergenic	20514	S100A6	0.128586	0.638136	0.70932	0.483754
chr1_15351583_15351911	intron	-58148	EFHD2	0.414909	0.21416	0.298327	1.31918
chr1_153521593_153522408	Intergenic	14240	S100A6	-0.0480562	0.856437	0.890292	-0.185249
chr1_153522597_153523040	Intergenic	13422	S100A6	0.309044	0.29465	0.384289	1.10094
chr1_15352372_15353549	exon	-56934	EFHD2	-0.845523	0.0116861	0.029812	-3.0241
chr1_153525423_153527615	Intergenic	9722	S100A6	-0.779929	0.00880567	0.0237003	-3.18345
chr1_153532568_153538799	intron	557	S100A6	-1.18712	0.00200905	0.00708107	-4.03314
chr1_153542931_153544094	TTS	-1748	S100A5	0.0771763	0.749537	0.80359	0.327444
chr1_153544297_153550925	3' UTR	1647	S100A3	-0.721697	0.0265646	0.0574599	-2.56273
chr1_153551268_153552030	non-coding	-2391	S100A3	0.228351	0.401022	0.491439	0.873903
chr1_153553070_153553832	Intergenic	-4193	S100A3	0.125958	0.509882	0.594182	0.681332
chr1_153554091_153554882	Intergenic	-5229	S100A3	-0.422695	0.168549	0.246736	-1.47486
chr1_15355494_15355733	intron	-54281	EFHD2	1.3544	0.00529502	0.0156589	3.47183
chr1_153561527_153562243	intron	3945	S100A2	-0.202404	0.295054	0.384719	-1.09997
chr1_153563187_153569486	promoter-TSS	-507	S100A2	-1.77478	0.000217228	0.0011957	-5.4201
chr1_153571465_153573746	Intergenic	-6776	S100A2	-0.870387	0.00648025	0.0184721	-3.35692
chr1_153574761_153575444	Intergenic	-9273	S100A2	-0.219826	0.355529	0.446806	-0.964884
chr1_153582553_153583433	Intergenic	-17163	S100A2	0.267187	0.416461	0.506537	0.844661
chr1_153586474_153588261	Intergenic	-21538	S100A2	-1.41409	0.000186085	0.00106376	-5.52329
chr1_153591872_153594270	Intergenic	16284	S100A16	-2.2148	7.19162e-06	0.000162863	-7.96884
chr1_153596347_153600507	Intergenic	10928	S100A16	-1.51077	0.00058656	0.00259527	-4.78018
chr1_153606745_153613785	promoter-TSS	-910	S100A16	-1.42929	0.00094119	0.00380949	-4.48789
chr1_153614419_153615885	intron	1180	S100A14	-0.150809	0.622958	0.695935	-0.505969
chr1_153616179_153618186	promoter-TSS	-851	S100A14	-0.869371	0.011783	0.0300166	-3.01946
chr1_153625640_153628949	promoter-TSS	-27	S100A13	-1.51879	0.000377116	0.00182528	-5.06014
chr1_153629554_153630848	intron	1804	S100A1	0.439571	0.161401	0.238422	1.50243
chr1_153631519_153631936	exon	-2254	CHTOP	0.702105	0.16732	0.245361	1.47953
chr1_153633175_153635179	promoter-TSS	-85	S100A13	-2.48723	4.50774e-06	0.000139906	-8.37123
chr1_153647440_153648607	Intergenic	-10630	SNAPIN	-0.147689	0.5222	0.605454	-0.661231
chr1_15364786_15365244	intron	-44880	EFHD2	0.064124	0.876165	0.905788	0.159537
chr1_153653502_153654183	Intergenic	-4811	SNAPIN	0.414678	0.143989	0.218025	1.57428
chr1_153657741_153659566	promoter-TSS	0	SNAPIN	-2.54909	1.38342e-06	0.000108918	-9.45812
chr1_153666290_153667305	intron	4230	ILF2	0.419941	0.0831957	0.14139	1.90714
chr1_153669967_153673052	promoter-TSS	-482	ILF2	-2.19335	1.51114e-05	0.000222087	-7.35841
chr1_153678202_153679990	5' UTR	408	1	0.21036	0.512828	0.596794	0.6765
chr1_153687958_153690056	TTS	786	MIR8083	0.73736	0.00651067	0.0185439	3.35427
chr1_153690450_153690856	promoter-TSS	-860	MIR8083	1.11384	0.00796731	0.0218506	3.23994
chr1_153696947_153698650	Intergenic	-8006	MIR8083	-0.827213	0.00272596	0.00909225	-3.85431
chr1_15370608_15371033	intron	-39074	EFHD2	-0.388421	0.194002	0.27579	-1.38416
chr1_153726126_153729836	promoter-TSS	-86	INTS3	-2.03919	4.11332e-05	0.000382302	-6.58727
chr1_153733348_153734054	intron	5634	INTS3	0.985476	0.00347384	0.0110793	3.71369
chr1_153739216_153739647	intron	11365	INTS3	-0.0133751	0.968268	0.976386	-0.0407041
chr1_153770898_153779394	promoter-TSS	-146	SLC27A3	-0.633915	0.0527931	0.0988175	-2.1723
chr1_153779957_153780733	TTS	5053	SLC27A3	0.518818	0.176054	0.255412	1.44697
chr1_153782456_153784777	Intergenic	8325	SLC27A3	-2.24692	9.02925e-06	0.000177693	-7.77806
chr1_153789538_153789915	Intergenic	-4220	LOC343052	-0.18072	0.546983	0.62796	-0.621611
chr1_153790135_153790798	Intergenic	-3480	LOC343052	-0.847425	0.0351978	0.0717653	-2.40373
chr1_153791437_153792214	Intergenic	-2121	LOC343052	0.115475	0.764924	0.816058	0.306604
chr1_153792651_153795759	non-coding	258	LOC343052	-0.285934	0.239912	0.326573	-1.24311
chr1_15379337_15379795	intron	-30329	EFHD2	0.544178	0.188612	0.269694	1.40249
chr1_153796206_153797123	TTS	2718	LOC343052	0.0555132	0.783979	0.832119	0.280995
chr1_153799509_153800279	Intergenic	5947	LOC343052	0.397082	0.191908	0.273349	1.39123
chr1_153801065_153803302	Intergenic	8237	LOC343052	0.643359	0.0067605	0.0191182	3.33291
chr1_153803510_153803834	Intergenic	9725	LOC343052	0.418435	0.252454	0.339947	1.20843
chr1_153804179_153804741	TTS	10513	LOC343052	1.29485	0.00694295	0.0195442	3.31781
chr1_15383102_15388033	intron	-24327	EFHD2	-1.54911	0.000149754	0.000909872	-5.66987
chr1_153853135_153853463	intron	59352	LOC343052	0.779376	0.0557475	0.103127	2.14092
chr1_153855623_153856023	intron	61876	LOC343052	0.67767	0.0484995	0.0924294	2.22103
chr1_153876515_153877019	intron	46208	GATAD2B	1.05747	0.0161718	0.0387086	2.84166
chr1_153881236_153882999	intron	40857	GATAD2B	-2.59293	3.08713e-06	0.000127265	-8.7084
chr1_153920222_153921328	intron	2200	GATAD2B	0.602994	0.106525	0.172064	1.75936
chr1_153921857_153924367	promoter-TSS	-137	GATAD2B	-1.84407	5.85821e-05	0.000476179	-6.32805
chr1_153924552_153925139	Intergenic	-1871	GATAD2B	0.0677201	0.783448	0.831629	0.281705
chr1_153927076_153931615	TTS	-6371	GATAD2B	-1.46294	0.000255303	0.0013508	-5.31345
chr1_153931729_153932315	intron	-9047	GATAD2B	0.435899	0.159425	0.236083	1.51024
chr1_153932586_153933281	exon	-9959	GATAD2B	0.858951	0.00501032	0.0149731	3.50337
chr1_153934702_153935176	exon	11739	DENND4B	0.827263	0.0905884	0.151341	1.85659
chr1_153936468_153936954	exon	9967	DENND4B	1.7845	0.00126601	0.00484707	4.30818
chr1_153937423_153938140	exon	8896	DENND4B	0.790149	0.0482791	0.0921249	2.22364
chr1_1539383_1541448	promoter-TSS	-56	TMEM240	-2.04518	7.41055e-06	0.000165021	-7.9435
chr1_153939116_153939761	intron	7239	DENND4B	0.515972	0.2466	0.333772	1.22444
chr1_153940306_153941536	exon	5757	DENND4B	1.10477	0.00146096	0.00545939	4.22227
chr1_153941741_153942665	exon	4475	DENND4B	0.77877	0.00123484	0.00475064	4.32318
chr1_153943250_153943550	intron	3278	DENND4B	0.399157	0.463529	0.550946	0.759743
chr1_153943862_153947107	intron	1193	DENND4B	-0.563415	0.0703794	0.123931	-2.00555
chr1_153947954_153949428	intron	-2013	DENND4B	1.39214	0.00172591	0.00624976	4.123
chr1_153951048_153952869	intron	-5281	DENND4B	1.03654	0.00199085	0.0070287	4.03851
chr1_153953251_153953601	intron	5230	CRTC2	1.36813	0.0433902	0.0847609	2.28471
chr1_153953838_153955400	intron	4037	CRTC2	0.981044	0.0150267	0.0364814	2.88288
chr1_153955863_153958683	intron	1383	CRTC2	-0.295325	0.265559	0.354032	-1.17363
chr1_153959329_153960980	exon	-1499	CRTC2	0.715283	0.135875	0.208307	1.6104
chr1_153962051_153964939	promoter-TSS	-3	SLC39A1	-1.37634	0.000624479	0.00273045	-4.74104
chr1_153965847_153969407	promoter-TSS	105	SLC39A1	-1.68858	7.67769e-05	0.000569204	-6.13405
chr1_153971947_153973212	intron	4381	CREB3L4	0.58101	0.115938	0.18395	1.70796
chr1_153975318_153976224	intron	2204	JTB	-0.197085	0.443654	0.532341	-0.794879
chr1_153976724_153978600	5' UTR	313	JTB	-1.82424	2.20334e-05	0.000269054	-7.06131
chr1_153982683_153982962	intron	2543	RAB13	0.981636	0.0626071	0.113078	2.07374
chr1_153985236_153987655	promoter-TSS	-69	RAB13	-2.07246	2.11607e-05	0.000263603	-7.09275
chr1_153989599_153992107	promoter-TSS	90	RPS27	-2.30459	5.25371e-06	0.000147016	-8.23769
chr1_15408760_15411157	promoter-TSS	64	EFHD2	-1.52868	0.000215149	0.00118743	-5.42648
chr1_15411198_15411988	intron	1698	EFHD2	0.427009	0.274361	0.363312	1.15101
chr1_15412672_15415014	intron	3948	EFHD2	0.793765	0.00431924	0.0132597	3.58832
chr1_154154640_154154983	TTS	304	NUP210L	0.365914	0.302985	0.393081	1.08113
chr1_15415946_15416536	intron	6346	EFHD2	0.134505	0.719214	0.778292	0.368978
chr1_154172233_154174120	exon	5044	TPM3	0.926214	0.0521694	0.0979297	2.17914
chr1_154178509_154179177	promoter-TSS	-622	TPM3	0.205923	0.447984	0.536409	0.787138
chr1_154181991_154184554	promoter-TSS	-24	TPM3	-1.67733	0.000142472	0.000877363	-5.7038
chr1_154185036_154185899	intron	-2219	TPM3	-0.0201479	0.916445	0.937113	-0.107373
chr1_15418650_15420797	intron	9829	EFHD2	-0.114096	0.631334	0.70336	-0.493678
chr1_154187895_154188614	intron	3812	TPM3	0.617957	0.111421	0.178199	1.73214
chr1_154193883_154194553	promoter-TSS	-475	MIR190B	0.381025	0.388888	0.479755	0.89743
chr1_154197422_154198253	Intergenic	-4095	MIR190B	0.695412	0.0730623	0.127574	1.98364
chr1_154199991_154200628	intron	6055	C1orf189	-0.306553	0.161124	0.238112	-1.50352
chr1_15420970_15421878	intron	11529	EFHD2	0.498795	0.139556	0.212704	1.59378
chr1_154211638_154213247	intron	-6078	C1orf189	0.799391	0.0229119	0.0510533	2.64599
chr1_154219607_154222165	promoter-TSS	37	UBAP2L	-2.34713	1.05922e-05	0.000189212	-7.6462
chr1_15422896_15423474	intron	13290	EFHD2	0.279754	0.455575	0.543481	0.773686
chr1_154243177_154243738	intron	22609	UBAP2L	0.673468	0.0215865	0.04872	2.67949
chr1_15425026_15425631	intron	-13113	CTRC	0.396719	0.107922	0.173884	1.75148
chr1_15425999_15428184	intron	-11350	CTRC	0.0734552	0.715334	0.774997	0.37434
chr1_154271658_154274075	intron	304	HAX1	-1.57506	0.000116845	0.000762497	-5.83987
chr1_15428772_15429932	3' UTR	-9090	CTRC	0.822077	0.00544221	0.0160119	3.4562
chr1_154323485_154330106	intron	-1004	ATP8B2	-0.671727	0.0297825	0.0629084	-2.49824
chr1_15432500_15433822	Intergenic	-5281	CTRC	0.461177	0.123746	0.193633	1.66809
chr1_154333633_154334066	intron	6050	ATP8B2	0.516375	0.339594	0.430777	0.998717
chr1_154341961_154343356	intron	14859	ATP8B2	0.946786	0.0458046	0.0884065	2.25377
chr1_154343411_154344410	exon	16111	ATP8B2	1.33651	0.0193116	0.0445952	2.74205
chr1_154344919_154345463	intron	17391	ATP8B2	1.09283	0.0816854	0.139343	1.91797
chr1_154345941_154347002	exon	18672	ATP8B2	0.78299	0.168608	0.246799	1.47464
chr1_154348347_154349274	intron	21011	ATP8B2	0.855146	0.00093377	0.00378505	4.49272
chr1_154352278_154353522	Intergenic	25100	ATP8B2	-0.92067	0.00109644	0.00430971	-4.39502
chr1_154355747_154356431	Intergenic	28289	ATP8B2	0.856462	0.0521729	0.0979329	2.1791
chr1_15438381_15438859	intron	178	CTRC	0.570564	0.10294	0.167492	1.78002
chr1_154384482_154384988	Intergenic	-20458	IL6R	0.171646	0.581075	0.658829	0.568725
chr1_154401482_154402097	Intergenic	-3403	IL6R	1.09633	0.00554473	0.0162502	3.44557
chr1_154402199_154402725	Intergenic	-2731	IL6R	0.860547	0.0293122	0.0621406	2.50723
chr1_154404486_154408295	intron	1198	IL6R	-0.341734	0.193878	0.27566	-1.38458
chr1_154417036_154417490	intron	12070	IL6R	-0.173134	0.582017	0.659571	-0.567289
chr1_154418199_154420073	intron	13943	IL6R	-0.0348011	0.871331	0.902014	-0.165826
chr1_154420421_154422057	intron	16046	IL6R	-0.137849	0.526537	0.609443	-0.654221
chr1_154422584_154423092	intron	17645	IL6R	-0.0494338	0.826418	0.86641	-0.224638
chr1_154423779_154425308	intron	19351	IL6R	-0.749289	0.0096603	0.0255568	-3.13123
chr1_154428293_154429764	intron	23836	IL6R	0.213041	0.455463	0.543392	0.773884
chr1_154429883_154431481	intron	25489	IL6R	-0.355704	0.142183	0.215831	-1.58217
chr1_154432668_154433520	intron	27901	IL6R	0.554329	0.0352273	0.0718121	2.40325
chr1_154435580_154436352	intron	30773	IL6R	0.846201	0.00996215	0.0262016	3.1139
chr1_154441478_154442696	intron	36894	IL6R	-0.57636	0.0233566	0.0518509	-2.63518
chr1_154442937_154443959	intron	38255	IL6R	-0.0794655	0.788977	0.836203	-0.27431
chr1_15444589_15444943	intron	6324	CTRC	0.0549353	0.87685	0.906356	0.158646
chr1_154453262_154454413	intron	48212	SHE	-1.33927	0.000170467	0.000998598	-5.5822
chr1_15446243_15446883	TTS	8121	CTRC	0.0543331	0.856617	0.890361	0.185014
chr1_154462703_154464341	intron	38528	SHE	-1.29938	0.000157412	0.000943409	-5.63603
chr1_154464914_154465304	intron	36941	SHE	0.179063	0.486996	0.572971	0.71947
chr1_154472361_154476540	Intergenic	27599	SHE	-0.0493546	0.846399	0.882463	-0.198383
chr1_154477209_154478067	Intergenic	24412	SHE	0.49116	0.137358	0.21008	1.60366
chr1_154483906_154484294	non-coding	17950	SHE	0.255786	0.297299	0.387066	1.0946
chr1_154491269_154491793	intron	10519	SHE	0.392403	0.202717	0.285659	1.35541
chr1_154501549_154503524	promoter-TSS	318	TDRD10	0.77051	0.0056658	0.016547	3.43326
chr1_154515168_154515540	intron	13135	TDRD10	0.872516	0.0957036	0.158041	1.82379
chr1_154531886_154532629	intron	-21351	UBE2Q1-AS1	0.968418	0.0206164	0.0469516	2.70532
chr1_154541157_154541795	intron	-12133	UBE2Q1-AS1	1.37479	0.0188275	0.0437032	2.7563
chr1_154543497_154545093	intron	-9314	UBE2Q1-AS1	0.880251	0.0232828	0.0517287	2.63696
chr1_154546935_154547604	intron	-6339	UBE2Q1-AS1	0.348939	0.296813	0.386519	1.09576
chr1_154551025_154552899	exon	-1647	UBE2Q1-AS1	1.00509	0.0080535	0.0220373	3.23386
chr1_154554700_154556043	TTS	1763	UBE2Q1-AS1	0.25106	0.183601	0.263948	1.41993
chr1_154556389_154556890	intron	2004	UBE2Q1	-0.133019	0.566028	0.645322	-0.591851
chr1_154557138_154560030	promoter-TSS	60	UBE2Q1	-1.29868	0.00136462	0.00515734	-4.26311
chr1_154561874_154562318	Intergenic	-3452	UBE2Q1	1.34076	0.00215435	0.00749138	3.99203
chr1_154567711_154568489	exon	319	CHRNB2	0.940345	0.0170945	0.0404508	2.81051
chr1_15456931_15457741	intron	608	CELA2A	0.0620262	0.847729	0.883471	0.19664
chr1_154570824_154572727	exon	3995	CHRNB2	1.38672	0.00107738	0.00425007	4.40565
chr1_154572875_154573677	intron	5495	CHRNB2	1.06907	0.0084118	0.0228288	3.20927
chr1_154575194_154576478	exon	8055	CHRNB2	0.623852	0.00880852	0.0237068	3.18327
chr1_154576867_154577898	3' UTR	9602	CHRNB2	0.322817	0.122079	0.191595	1.67641
chr1_154580349_154581086	TTS	12937	CHRNB2	0.15365	0.44975	0.53801	0.783995
chr1_154583448_154584563	3' UTR	16225	CHRNB2	0.996566	0.00336942	0.0108096	3.73133
chr1_154585904_154586897	intron	18620	CHRNB2	1.46616	0.00316342	0.0102639	3.76784
chr1_154587880_154589832	intron	17444	ADAR	1.1674	0.00962608	0.0254811	3.13323
chr1_15459261_15459914	intron	2860	CELA2A	-0.723376	0.0226618	0.0506175	-2.65216
chr1_154597203_154597579	intron	8909	ADAR	1.20315	0.0146467	0.0357659	2.89726
chr1_154599620_154600653	intron	6163	ADAR	-0.168473	0.582312	0.659856	-0.566838
chr1_154602150_154602863	exon	3793	ADAR	0.331408	0.194624	0.276473	1.38207
chr1_154607220_154609948	promoter-TSS	-336	ADAR	-2.0532	1.81282e-05	0.000243891	-7.21396
chr1_15460976_15461959	intron	4740	CELA2A	0.0122942	0.961966	0.971481	0.0487942
chr1_154625536_154625862	intron	2281	ADAR	-0.305733	0.549101	0.629932	-0.618273
chr1_154626449_154629454	promoter-TSS	28	ADAR	-2.29129	9.02503e-06	0.00017769	-7.77845
chr1_15462656_15464201	exon	6701	CELA2A	0.6117	0.0482735	0.0921223	2.22371
chr1_154670065_154671260	Intergenic	-42683	ADAR	-0.0808407	0.691634	0.755295	-0.407357
chr1_154672032_154672337	Intergenic	-44205	ADAR	0.819505	0.144289	0.218364	1.57298
chr1_154677734_154678436	Intergenic	-50105	ADAR	0.799116	0.0176217	0.041468	2.79346
chr1_154694228_154694661	Intergenic	-66465	ADAR	-0.00825559	0.981864	0.986905	-0.0232589
chr1_154696641_154697344	TTS	-69013	ADAR	-0.0192696	0.936284	0.952216	-0.0818061
chr1_15469894_15470273	intron	-6017	CELA2B	0.00988672	0.975235	0.981811	0.0317632
chr1_154700418_154700718	3' UTR	-72588	ADAR	0.299548	0.594498	0.670824	0.548365
chr1_154709338_154710138	intron	-81758	ADAR	-0.991263	0.00965865	0.0255534	-3.13132
chr1_154714078_154714575	intron	-86347	ADAR	0.444099	0.15686	0.233076	1.5205
chr1_154726329_154728455	intron	-99412	ADAR	-1.07172	0.000551175	0.00246892	-4.8192
chr1_154728599_154729582	intron	-101111	ADAR	-0.342688	0.113956	0.181446	-1.71846
chr1_154729887_154732542	intron	-103235	ADAR	-1.35839	0.000166028	0.000978864	-5.6
chr1_154734499_154736044	intron	-107292	ADAR	0.385431	0.143822	0.217822	1.57501
chr1_154747767_154748780	intron	111588	KCNN3	-1.40227	6.94275e-05	0.000532724	-6.2058
chr1_154749389_154749985	intron	110175	KCNN3	0.115875	0.618498	0.691955	0.512547
chr1_154750932_154752751	intron	108020	KCNN3	-1.0432	0.000585847	0.00259353	-4.78094
chr1_154753473_154754026	intron	106112	KCNN3	0.607939	0.166216	0.244078	1.48375
chr1_154760477_154760984	intron	99131	KCNN3	0.407709	0.107879	0.173822	1.75172
chr1_154767410_154767902	intron	92206	KCNN3	-0.733828	0.0166544	0.0396089	-2.82515
chr1_154767980_154769524	intron	91110	KCNN3	-0.289212	0.169588	0.247952	-1.47094
chr1_154769913_154770645	intron	89583	KCNN3	0.712404	0.0106169	0.0275992	3.07806
chr1_154771900_154772620	exon	87602	KCNN3	0.348888	0.29558	0.385241	1.09871
chr1_154774306_154775511	intron	84953	KCNN3	0.0517381	0.790382	0.837301	0.272433
chr1_154776914_154778141	intron	82334	KCNN3	0.208061	0.326877	0.417577	1.02656
chr1_154787123_154788114	intron	72243	KCNN3	0.0585617	0.867793	0.899082	0.170434
chr1_154791404_154792352	intron	67984	KCNN3	-0.901617	0.000849033	0.00350227	-4.55097
chr1_154809934_154811098	intron	49346	KCNN3	-0.725875	0.00739435	0.0205663	-3.28214
chr1_154812804_154814787	intron	46066	KCNN3	-1.33862	0.000211217	0.00117104	-5.43873
chr1_154826335_154826731	intron	33329	KCNN3	0.653668	0.187408	0.268336	1.40665
chr1_154828982_154829495	intron	30623	KCNN3	0.420164	0.311863	0.402295	1.06049
chr1_154836063_154836617	intron	23522	KCNN3	0.351112	0.27711	0.366236	1.14406
chr1_154837761_154838145	intron	21909	KCNN3	0.335836	0.302128	0.392168	1.08315
chr1_154840319_154841345	intron	19030	KCNN3	-1.30245	6.67521e-05	0.000519592	-6.23395
chr1_154841899_154842475	intron	17675	KCNN3	0.249821	0.427565	0.517129	0.824079
chr1_154845357_154846304	intron	14031	KCNN3	0.443735	0.0740813	0.129015	1.97551
chr1_154846559_154847478	intron	12843	KCNN3	0.936628	0.0242233	0.0534247	2.61468
chr1_154847858_154850554	intron	10656	KCNN3	-0.683771	0.0125235	0.031547	-2.9852
chr1_154856007_154857706	intron	3005	KCNN3	0.284477	0.279484	0.368643	1.1381
chr1_154857919_154860805	intron	500	KCNN3	0.0720643	0.744817	0.799557	0.333867
chr1_154861100_154862204	intron	-1790	KCNN3	0.4399	0.122484	0.192082	1.67438
chr1_154862280_154863363	intron	-2960	KCNN3	-0.354732	0.138284	0.211188	-1.59948
chr1_154863986_154865099	intron	-4681	KCNN3	0.400265	0.261781	0.349992	1.18352
chr1_154865421_154866150	intron	4492	KCNN3	0.12711	0.693158	0.756597	0.40522
chr1_154866613_154867666	intron	3138	KCNN3	0.0804847	0.697002	0.759762	0.399839
chr1_154868721_154870783	exon	526	KCNN3	-0.489075	0.0562387	0.103837	-2.13585
chr1_154871451_154872306	Intergenic	-1601	KCNN3	0.784952	0.0219232	0.049321	2.67079
chr1_154872811_154873121	Intergenic	-2688	KCNN3	0.290682	0.517013	0.600738	0.669662
chr1_154875215_154875571	Intergenic	-5115	KCNN3	1.04837	0.0275233	0.0591199	2.54275
chr1_154878384_154879247	Intergenic	-8538	KCNN3	-0.617451	0.153438	0.229109	-1.53441
chr1_154882006_154882245	Intergenic	-11848	KCNN3	0.243483	0.535476	0.617579	0.639875
chr1_154925767_154926590	intron	10283	PMVK	0.316294	0.362488	0.453749	0.950452
chr1_154932848_154933292	intron	3392	PMVK	0.0344473	0.929731	0.947221	0.0902431
chr1_154933755_154934691	intron	2239	PMVK	0.967068	0.00481841	0.0145001	3.52569
chr1_154935686_154940361	intron	-1016	PMVK	-1.54257	0.000253685	0.00134367	-5.31763
chr1_154940720_154943599	intron	490	PMVK	0.00439005	0.984588	0.989046	0.0197655
chr1_154944998_154946807	exon	-3253	PMVK	0.804189	0.00952767	0.0252719	3.13902
chr1_154947301_154948871	intron	-5436	PMVK	1.22416	0.000198461	0.00111598	5.48023
chr1_154950327_154952604	intron	4697	PBXIP1	0.83241	0.00473957	0.0143085	3.53513
chr1_154952624_154954255	intron	2723	PBXIP1	0.341421	0.194783	0.276652	1.38154
chr1_154954423_154960352	3' UTR	-1225	PBXIP1	-0.0855983	0.763033	0.814561	-0.309157
chr1_154960837_154963148	promoter-TSS	-211	PYGO2	-1.76324	3.86712e-05	0.000369879	-6.63319
chr1_154965182_154966484	intron	-4051	PYGO2	0.929942	0.0111509	0.0287188	3.05046
chr1_154966682_154967137	intron	3837	SHC1	1.02724	0.0104173	0.027168	3.08875
chr1_154967401_154976191	intron	-1049	SHC1	-1.2647	0.00244334	0.0083068	-3.91821
chr1_154982225_154984351	promoter-TSS	-6	FLAD1	-1.32388	0.000484657	0.0022244	-4.90027
chr1_154987482_154989089	exon	4992	FLAD1	0.669359	0.0236107	0.0523228	2.62909
chr1_154989257_154990096	TTS	-3909	LENEP	0.19736	0.572257	0.650799	0.582238
chr1_154990286_154990657	exon	-3114	LENEP	0.590584	0.107545	0.173374	1.75359
chr1_154991481_154992037	intron	-1827	LENEP	0.74531	0.0571278	0.105138	2.12679
chr1_154992864_154993322	promoter-TSS	-493	LENEP	0.186426	0.671551	0.738343	0.435714
chr1_154993443_154995063	TTS	667	LENEP	0.443056	0.0376116	0.0756808	2.36609
chr1_154997180_154998439	Intergenic	4224	LENEP	0.348696	0.157693	0.234073	1.51715
chr1_154998681_155000527	Intergenic	-3026	ZBTB7B	-1.31937	0.000254648	0.00134786	-5.31514
chr1_155000799_155002227	Intergenic	-1117	ZBTB7B	-1.55063	4.06422e-05	0.000379414	-6.59619
chr1_155002683_155006331	intron	1877	ZBTB7B	-1.31161	0.000656481	0.00284278	-4.7099
chr1_155006495_155007657	intron	4446	ZBTB7B	0.998663	0.0120672	0.0305967	3.00606
chr1_155007903_155009618	intron	6131	ZBTB7B	0.738482	0.0101369	0.0265735	3.10411
chr1_155010606_155012713	intron	9030	ZBTB7B	0.653657	0.0118077	0.0300672	3.01828
chr1_155013067_155013851	intron	10829	ZBTB7B	0.398523	0.342652	0.43381	0.992137
chr1_155014092_155018236	intron	13534	ZBTB7B	0.0193545	0.940199	0.955263	0.0767687
chr1_155018267_155019885	TTS	14705	DCST2	0.969066	0.00317562	0.0102968	3.76561
chr1_155023037_155023546	intron	10489	DCST2	0.824472	0.0137021	0.0338995	2.93469
chr1_155024418_155024927	intron	9108	DCST2	0.631149	0.0781241	0.134439	1.94427
chr1_155026181_155027195	exon	7093	DCST2	0.535922	0.0326193	0.0676256	2.44681
chr1_155029605_155031178	intron	3389	DCST2	1.08838	0.0142051	0.0348962	2.91444
chr1_155034167_155034659	promoter-TSS	607	DCST1	1.62424	0.00187725	0.00669479	4.07321
chr1_155036421_155037260	intron	3035	DCST1	0.65369	0.0500473	0.0947637	2.203
chr1_155039134_155039809	exon	5666	DCST1	0.580879	0.070362	0.123911	2.00569
chr1_155042457_155044168	intron	7852	DCST1-AS1	0.89207	0.00407831	0.0126392	3.62127
chr1_155044410_155045703	TTS	6108	DCST1-AS1	-0.47539	0.0853838	0.144349	-1.89176
chr1_155045822_155046467	exon	5020	DCST1-AS1	0.953486	0.00638368	0.0182415	3.36545
chr1_155047126_155048288	intron	3458	DCST1-AS1	0.882236	0.0404312	0.080144	2.32497
chr1_155048456_155052054	intron	910	DCST1-AS1	-1.35517	0.000697901	0.00298604	-4.6719
chr1_155053684_155054953	non-coding	3047	ADAM15	1.00479	0.014285	0.0350564	2.91129
chr1_155055557_155056589	intron	4801	ADAM15	0.683437	0.0631641	0.11386	2.0686
chr1_155059676_155061582	intron	-3108	EFNA4	0.60555	0.0551211	0.102222	2.14744
chr1_155062023_155064650	promoter-TSS	-400	EFNA4	-0.5775	0.0495056	0.093964	-2.20925
chr1_155064790_155065514	intron	-1161	DCST1-AS1	0.946558	0.019061	0.0441282	2.74938
chr1_155066121_155067170	intron	-2655	DCST1-AS1	0.716185	0.0224686	0.0502907	2.65698
chr1_155068903_155071752	TTS	-6337	DCST1-AS1	0.270498	0.334617	0.425776	1.00952
chr1_155072420_155074022	Intergenic	-5651	EFNA3	0.84345	0.00586378	0.0170248	3.41372
chr1_155075422_155076005	Intergenic	-3158	EFNA3	0.74723	0.00792653	0.0217628	3.24284
chr1_155077195_155083021	intron	1236	EFNA3	-0.213039	0.447468	0.535989	-0.788059
chr1_155083187_155085364	intron	5404	EFNA3	-0.380048	0.175996	0.255347	-1.44718
chr1_155085689_155087275	exon	7610	EFNA3	-0.176915	0.459935	0.547599	-0.766024
chr1_155088399_155089253	Intergenic	9954	EFNA3	0.746873	0.0283419	0.0605192	2.52622
chr1_155091065_155092035	Intergenic	12678	EFNA3	-0.612534	0.0145504	0.0355746	-2.90096
chr1_155092183_155092977	Intergenic	13708	EFNA3	0.194109	0.545925	0.627096	0.623281
chr1_155093028_155093828	Intergenic	14556	EFNA3	-0.519729	0.0487756	0.0928403	-2.21777
chr1_155094012_155094639	Intergenic	15454	EFNA3	-1.23816	0.000617711	0.00270767	-4.74784
chr1_155111890_155112509	Intergenic	-15673	EFNA1	0.4715	0.13924	0.212327	1.5952
chr1_155116700_155117138	Intergenic	-10954	EFNA1	0.787204	0.110118	0.176572	1.73928
chr1_155125008_155130496	promoter-TSS	-121	EFNA1	-1.20575	0.00275528	0.00916993	-3.84808
chr1_155131369_155132423	intron	-3448	SLC50A1	0.353464	0.175028	0.254263	1.45072
chr1_155133122_155137868	promoter-TSS	151	SLC50A1	-0.948168	0.00542495	0.0159695	-3.45801
chr1_155139832_155141317	promoter-TSS	-55	DPM3	-1.77752	7.44823e-06	0.000165355	-7.93923
chr1_15516570_15516843	intron	7738	CASP9	0.649943	0.127634	0.198492	1.64907
chr1_155165741_155168055	Intergenic	6430	KRTCAP2	-1.11923	0.00160845	0.00590611	-4.16489
chr1_155168337_155169598	TTS	4360	KRTCAP2	1.04707	0.00117855	0.00457334	4.35133
chr1_155172009_155176390	promoter-TSS	413	TRIM46	-1.20872	0.00170491	0.00619067	-4.13027
chr1_155176855_155180776	non-coding	4062	TRIM46	0.648089	0.0282371	0.0603452	2.52831
chr1_15518020_15518598	exon	6136	CASP9	0.527667	0.190926	0.272273	1.39457
chr1_155183745_155184228	exon	8928	MUC1	0.879037	0.165242	0.242964	1.48749
chr1_155184789_155186627	TTS	7207	MUC1	0.377404	0.0661593	0.118063	2.04164
chr1_155187212_155187802	exon	5408	MUC1	0.608928	0.160497	0.237363	1.50599
chr1_155188305_155188625	exon	4450	MUC1	0.576053	0.341814	0.43303	0.993935
chr1_155191975_155192361	exon	747	MUC1	0.0990086	0.828204	0.867892	0.222285
chr1_155192397_155194785	promoter-TSS	-676	MUC1	-2.19874	1.72658e-05	0.000238092	-7.25245
chr1_155194986_155197944	intron	1288	MIR92B	-0.986423	0.00694202	0.0195426	-3.31789
chr1_15519645_15520112	intron	4566	CASP9	1.03776	0.0114744	0.0293706	3.03438
chr1_155197989_155202400	intron	5018	MIR92B	0.236488	0.385591	0.476472	0.903911
chr1_155202505_155203965	exon	4746	THBS3	-0.346059	0.205104	0.288329	-1.34771
chr1_15520477_15521145	intron	3634	CASP9	0.608194	0.125677	0.196058	1.65858
chr1_155204883_155205263	exon	2908	THBS3	-0.368857	0.290004	0.379437	-1.11216
chr1_155205575_155211075	promoter-TSS	-344	THBS3	-1.5615	0.000329809	0.00164501	-5.14651
chr1_155211484_155212712	intron	3399	MTX1	1.07668	0.00142694	0.00535312	4.23636
chr1_155217462_155218922	intron	9342	GBAP1	0.27613	0.175881	0.255217	1.44761
chr1_155225510_155229193	intron	182	GBAP1	-1.92763	4.46742e-05	0.000402398	-6.52615
chr1_155229417_155230170	Intergenic	-2260	GBAP1	0.485338	0.305647	0.395867	1.0749
chr1_155231896_155232347	Intergenic	-4588	GBAP1	0.516069	0.32123	0.411805	1.03918
chr1_155232556_155233657	Intergenic	-5573	GBAP1	-0.00956719	0.973001	0.98012	-0.0346301
chr1_155235142_155236661	intron	5373	GBA	0.962747	0.00200037	0.00705571	4.0357
chr1_155236782_155237704	intron	4032	GBA	1.48473	0.0116608	0.0297588	3.02532
chr1_155237959_155239249	exon	2671	GBA	0.616235	0.0263819	0.0571698	2.56662
chr1_15523834_15524342	exon	357	CASP9	-1.48404	3.04952e-05	0.00032192	-6.81182
chr1_155239720_155242464	exon	183	GBA	-1.06493	0.00448536	0.0136786	-3.56669
chr1_155243288_155246252	promoter-TSS	92	GBA	-1.7753	0.000186786	0.00106693	-5.52077
chr1_15524562_15524999	promoter-TSS	9	CASP9	-2.83088	2.55604e-05	0.000290897	-6.94659
chr1_155247255_155249163	exon	-3347	GBA	1.15505	0.0138717	0.0342279	2.92778
chr1_155250161_155251982	intron	4411	FAM189B	-0.145878	0.53333	0.615724	-0.643306
chr1_155253545_155257128	TTS	146	FAM189B	-1.01807	0.0043423	0.0133201	-3.58527
chr1_155259159_155259764	intron	2923	SCAMP3	1.22917	0.012117	0.030696	3.00374
chr1_155260030_155263811	TTS	464	SCAMP3	-0.293417	0.318158	0.40872	-1.04612
chr1_155264326_155264853	intron	-2205	SCAMP3	1.11288	0.0145314	0.0355404	2.90169
chr1_155265230_155265480	intron	-2970	SCAMP3	1.96746	0.00708579	0.0198732	3.30628
chr1_155266551_155267533	intron	-4657	SCAMP3	1.09492	0.029032	0.0616619	2.51265
chr1_15526752_15527492	intron	309	DNAJC16	-0.577189	0.196761	0.278854	-1.37494
chr1_155268583_155270172	intron	4151	CLK2	1.11999	0.00259903	0.00874486	3.88211
chr1_155270567_155271307	exon	2592	CLK2	0.6095	0.0653141	0.11687	2.04913
chr1_155272266_155274634	promoter-TSS	79	CLK2	-1.02731	0.00303347	0.0099217	-3.79217
chr1_155277525_155278666	intron	669	HCN3	0.0601598	0.844141	0.880689	0.201341
chr1_155278896_155279721	intron	1882	HCN3	1.30913	0.00897914	0.0240943	3.17244
chr1_155280076_155281034	intron	3128	HCN3	1.48132	0.0112748	0.0289665	3.04424
chr1_155281276_155281971	intron	4197	HCN3	1.19924	0.0518227	0.0974022	2.18297
chr1_155282174_155283174	non-coding	5247	HCN3	0.644395	0.120921	0.190152	1.68225
chr1_155294277_155296531	intron	5597	PKLR	1.0852	0.0108334	0.028062	3.06671
chr1_155299970_155300398	exon	817	PKLR	1.18458	0.0078445	0.0215803	3.24872
chr1_155306026_155310891	promoter-TSS	-289	FDPS	-1.0822	0.00186825	0.00666899	-4.07605
chr1_155311223_155311616	intron	2506	FDPS	1.70054	0.000244842	0.00130803	5.34098
chr1_155313125_155313711	intron	4504	FDPS	0.220998	0.541917	0.623487	0.629624
chr1_155318186_155319023	intron	-2244	RUSC1	-0.187744	0.425727	0.515396	-0.827461
chr1_155320328_155326017	promoter-TSS	-764	RUSC1	-0.735617	0.0212483	0.0480933	-2.68836
chr1_155326222_155327115	exon	2274	RUSC1	0.766358	0.0245067	0.0539175	2.60814
chr1_155331176_155331999	TTS	7193	RUSC1	0.543638	0.0448679	0.0870022	2.26558
chr1_155433832_155434288	non-coding	880	POU5F1P4	0.82577	0.0226846	0.0506602	2.6516
chr1_155561898_155564906	promoter-TSS	-869	ASH1L	-1.55984	0.000383069	0.00184772	-5.05009
chr1_155589935_155591281	Intergenic	-19562	MSTO1	0.700203	0.0498067	0.0944028	2.20577
chr1_155598170_155598977	Intergenic	-11596	MSTO1	0.394241	0.224672	0.309972	1.28727
chr1_155609329_155610469	promoter-TSS	-271	MSTO1	-2.43551	5.12088e-06	0.000145497	-8.25991
chr1_155612089_155613214	intron	2464	MSTO2P	0.431641	0.169843	0.248249	1.46998
chr1_155636775_155638405	Intergenic	27402	MSTO2P	-2.02713	4.97102e-05	0.000429724	-6.44763
chr1_155643947_155644507	Intergenic	34039	MSTO2P	0.60943	0.0770019	0.132924	1.95279
chr1_155644728_155647078	Intergenic	33352	SCARNA26A	-1.04646	0.00157213	0.00579804	-4.17849
chr1_155648152_155649059	Intergenic	30649	SCARNA26A	-1.22732	0.00408675	0.0126596	-3.62009
chr1_155649990_155650476	Intergenic	29022	SCARNA26A	0.130993	0.683679	0.748519	0.418546
chr1_155650743_155652123	Intergenic	27822	SCARNA26A	-1.40896	5.82846e-05	0.000474443	-6.33173
chr1_155658121_155658672	Intergenic	20858	SCARNA26A	1.22179	0.00333346	0.0107122	3.73753
chr1_155675446_155675819	intron	3622	SCARNA26A	0.0258454	0.944526	0.958423	0.0712034
chr1_155687879_155689848	promoter-TSS	-87	YY1AP1	-1.53931	0.000171692	0.00100318	-5.57738
chr1_155691855_155692299	intron	2983	DAP3	0.370325	0.390771	0.481584	0.893747
chr1_155697161_155697609	intron	8291	DAP3	0.345392	0.347351	0.438462	0.982108
chr1_155699068_155699414	intron	10147	DAP3	-0.0809985	0.852593	0.887332	-0.190274
chr1_155704339_155704739	intron	15445	DAP3	1.16583	0.0195187	0.0449662	2.73606
chr1_155744420_155746291	promoter-TSS	-412	MSTO2P	-1.38612	4.26869e-05	0.000391391	-6.55979
chr1_155747426_155748582	intron	2236	MSTO2P	0.880261	0.00220477	0.00763662	3.97844
chr1_155753180_155753495	exon	7570	MSTO2P	1.13557	0.00401748	0.0124851	3.62991
chr1_155830081_155830689	intron	26910	GON4L	0.84677	0.00669884	0.0189757	3.3381
chr1_15584199_15585484	exon	268	AGMAT	-2.13565	5.77089e-06	0.000151545	-8.1566
chr1_155851249_155851585	intron	5878	GON4L	0.703642	0.115416	0.183277	1.71071
chr1_155854233_155854569	intron	2894	GON4L	1.30389	0.0059338	0.017193	3.40697
chr1_155856445_155857919	5' UTR	113	GON4L	-1.41839	0.000192556	0.00109191	-5.50041
chr1_155858557_155862277	intron	948	SYT11	-1.99224	4.91691e-05	0.000426733	-6.45565
chr1_155864702_155865620	intron	5692	SYT11	0.448195	0.0742912	0.129318	1.97385
chr1_155867907_155868547	exon	8758	SYT11	-0.0357903	0.914917	0.935893	-0.109344
chr1_155870685_155872813	intron	12280	SYT11	-0.83861	0.0108102	0.0280171	-3.06791
chr1_155877229_155877579	intron	17935	SYT11	0.645432	0.0961369	0.15863	1.82108
chr1_155877990_155878544	intron	18798	SYT11	0.162121	0.691	0.754812	0.408246
chr1_15588132_15588853	Intergenic	-3383	AGMAT	0.115234	0.806414	0.850309	0.251093
chr1_155891781_155894738	Intergenic	17655	RIT1	-1.1981	0.000978012	0.00392773	-4.46448
chr1_155910467_155912173	promoter-TSS	82	RIT1	-1.78466	3.5558e-06	0.000131151	-8.58132
chr1_155933382_155935645	promoter-TSS	-72	KIAA0907	-2.32186	2.22352e-05	0.000270074	-7.05423
chr1_155937157_155937963	Intergenic	-3118	KIAA0907	0.602718	0.0288526	0.0613528	2.51615
chr1_155939953_155942950	promoter-TSS	-237	RXFP4	-0.378506	0.166616	0.244571	-1.48222
chr1_155944872_155946569	Intergenic	4032	RXFP4	-0.238206	0.314353	0.404909	-1.05478
chr1_155950152_155950608	TTS	956	MIR6738	0.168901	0.473638	0.5604	0.742241
chr1_155950645_155951466	TTS	280	MIR6738	0.102127	0.81327	0.855913	0.242006
chr1_155952005_155952909	intron	-1121	MIR6738	0.573074	0.0599336	0.109219	2.09905
chr1_155957376_155958182	exon	-6443	MIR6738	0.0928745	0.778476	0.827266	0.288369
chr1_155959458_155959828	intron	-8307	MIR6738	-0.236404	0.498891	0.583965	-0.699516
chr1_155960668_155963208	intron	-10602	MIR6738	0.214145	0.398675	0.489177	0.878415
chr1_155964406_155964986	intron	-13360	MIR6738	1.07586	0.0015253	0.00565486	4.19652
chr1_155965395_155967293	intron	11831	ARHGEF2	0.400699	0.119154	0.187892	1.69126
chr1_155967549_155968098	intron	10351	ARHGEF2	-0.249784	0.189018	0.270164	-1.4011
chr1_155968397_155970258	intron	8847	ARHGEF2	-0.103585	0.684719	0.749316	-0.41708
chr1_155970519_155971330	intron	7250	ARHGEF2	-0.499763	0.0996862	0.163266	-1.79934
chr1_155972051_155972691	intron	5804	ARHGEF2	-0.349953	0.276277	0.365373	-1.14616
chr1_155973112_155973609	intron	4814	ARHGEF2	-0.601376	0.0596583	0.108818	-2.10172
chr1_155974196_155980612	intron	771	ARHGEF2	-1.37008	0.000752515	0.00317347	-4.62527
chr1_155981286_155985825	Intergenic	-5011	ARHGEF2	-1.58419	0.000503682	0.00229411	-4.87594
chr1_155986411_155987311	Intergenic	-8316	ARHGEF2	-0.0104967	0.969544	0.977375	-0.0390668
chr1_155988639_155990699	Intergenic	-11124	ARHGEF2	-1.33292	0.000209583	0.00116357	-5.4439
chr1_155990881_155991380	Intergenic	-12586	ARHGEF2	1.41918	0.00281716	0.00933671	3.83515
chr1_155994031_155994897	Intergenic	-15919	ARHGEF2	0.674229	0.0159329	0.0382421	2.85001
chr1_156001360_156002099	Intergenic	19237	SSR2	-0.156248	0.5632	0.642871	-0.596235
chr1_156002410_156003288	Intergenic	18118	SSR2	0.306554	0.472838	0.559641	0.743617
chr1_156019971_156021452	intron	255	SSR2	-1.62123	0.000160454	0.000956196	-5.62308
chr1_156023412_156024309	Intergenic	-2894	SSR2	0.787839	0.0255883	0.0557981	2.58382
chr1_156024492_156025569	Intergenic	-4064	SSR2	0.379394	0.154464	0.230333	1.53021
chr1_15602681_15605164	Intergenic	-13535	DDI2	-1.52369	0.000323055	0.00161807	-5.15991
chr1_156040918_156042338	exon	12197	UBQLN4	1.13777	0.00514144	0.0152832	3.48862
chr1_156044876_156045351	intron	8711	UBQLN4	0.683787	0.109497	0.175801	1.7427
chr1_156049658_156051514	intron	3239	UBQLN4	1.07485	0.0333356	0.068751	2.43452
chr1_156052225_156052710	intron	1357	UBQLN4	0.0374539	0.925623	0.944152	0.0955366
chr1_156053102_156055757	promoter-TSS	-296	LAMTOR2	-1.81305	0.000118097	0.000768298	-5.83251
chr1_156059268_156059638	TTS	-1696	RAB25	0.829447	0.0931141	0.154678	1.84019
chr1_156063369_156063962	intron	2517	RAB25	0.289969	0.231339	0.317427	1.26766
chr1_156065446_156066378	exon	4763	RAB25	0.557612	0.0878421	0.147652	1.87491
chr1_156066607_156067624	intron	5967	RAB25	0.198059	0.378146	0.46919	0.918689
chr1_156068966_156071317	intron	8993	RAB25	-0.27063	0.279397	0.368555	-1.13832
chr1_156076469_156077761	exon	4883	MEX3A	0.872025	0.0208109	0.047301	2.70005
chr1_156080068_156083753	promoter-TSS	87	MEX3A	-1.61123	0.000232856	0.00126005	-5.37409
chr1_156090278_156091440	intron	8313	LMNA	-0.689712	0.00988665	0.0260404	-3.11818
chr1_156094008_156094542	intron	11729	LMNA	0.497777	0.155425	0.231425	1.5263
chr1_156096176_156099243	intron	15164	LMNA	-0.763186	0.0147579	0.0359765	-2.89301
chr1_156101692_156107742	intron	-9953	LMNA	-0.951657	0.0100218	0.0263362	-3.11053
chr1_156110691_156111448	intron	-3600	LMNA	-0.344604	0.153332	0.229	-1.53485
chr1_156112208_156116979	promoter-TSS	-76	LMNA	-0.891757	0.0111335	0.0286806	-3.05133
chr1_156118050_156118636	intron	3673	LMNA	0.106234	0.739134	0.79485	0.341621
chr1_156119169_156120924	intron	5377	LMNA	0.00776951	0.976119	0.982447	0.0306293
chr1_156122455_156131233	exon	727	LMNA	-1.21094	0.00396561	0.0123592	-3.63738
chr1_156132975_156133399	intron	7070	LMNA	0.647865	0.0188499	0.0437462	2.75563
chr1_156133656_156137898	intron	9660	LMNA	0.835092	0.0131547	0.0328198	2.95758
chr1_156138305_156139132	TTS	-11225	SEMA4A	0.540888	0.24095	0.327652	1.24018
chr1_156139606_156139980	exon	-10151	SEMA4A	0.19456	0.591872	0.668425	0.55233
chr1_156146716_156148231	Intergenic	-2470	SEMA4A	-0.16683	0.473904	0.560635	-0.741785
chr1_156149773_156150456	intron	171	SEMA4A	0.455372	0.175861	0.255191	1.44768
chr1_156150762_156151454	intron	1164	SEMA4A	0.869099	0.1073	0.173069	1.75497
chr1_156153458_156154729	intron	516	SEMA4A	0.649096	0.0109832	0.0283716	3.05898
chr1_156154991_156156031	intron	1933	SEMA4A	0.846318	0.0195751	0.0450687	2.73444
chr1_156157638_156163342	exon	6912	SEMA4A	-0.589808	0.0464422	0.0893739	-2.24586
chr1_15616184_15617249	promoter-TSS	-741	DDI2	-1.46221	0.000261545	0.00137604	-5.29759
chr1_156167797_156168285	intron	14463	SEMA4A	-0.892657	0.00588487	0.0170743	-3.41168
chr1_15617513_15618260	intron	429	DDI2	-1.51022	3.49632e-05	0.000349087	-6.70862
chr1_156192483_156194654	promoter-TSS	-363	SLC25A44	-2.16227	7.37742e-06	0.000164845	-7.94729
chr1_156194957_156196130	intron	1612	SLC25A44	0.321529	0.239094	0.325751	1.24542
chr1_156197584_156198233	intron	3977	SLC25A44	0.563795	0.155451	0.231444	1.52619
chr1_156198493_156198848	intron	4739	SLC25A44	1.11589	0.0152748	0.0369683	2.87368
chr1_156198970_156200741	exon	5924	SLC25A44	1.11848	0.0440553	0.0857593	2.27602
chr1_156202041_156202929	intron	8553	SLC25A44	0.912099	0.00178193	0.00641483	4.10406
chr1_156205077_156205541	intron	-7679	PMF1-BGLAP	0.197665	0.646066	0.716145	0.472249
chr1_156206553_156207103	intron	-6160	PMF1-BGLAP	0.569604	0.150829	0.226117	1.5452
chr1_156207985_156208299	intron	-4846	PMF1-BGLAP	1.03369	0.0515489	0.0970185	2.18602
chr1_156210024_156210545	exon	-2703	PMF1-BGLAP	0.891493	0.0251034	0.0549673	2.5946
chr1_156211848_156214501	TTS	187	PMF1-BGLAP	-1.87357	5.9459e-05	0.000481593	-6.31729
chr1_156216222_156217025	intron	3636	PMF1-BGLAP	0.0239941	0.924254	0.943204	0.0973014
chr1_156220992_156221602	intron	8309	PMF1-BGLAP	1.06566	0.00140549	0.00528304	4.24543
chr1_156221802_156222821	intron	9324	PMF1-BGLAP	0.564496	0.036607	0.0740728	2.38146
chr1_156223071_156223892	intron	10494	PMF1-BGLAP	0.199393	0.646732	0.716758	0.471285
chr1_156231137_156231960	intron	-10413	BGLAP	0.50943	0.138896	0.211925	1.59673
chr1_156232036_156232587	intron	-9650	BGLAP	-0.438792	0.244697	0.331803	-1.22971
chr1_156236034_156236644	exon	-5623	BGLAP	0.609265	0.144185	0.218231	1.57343
chr1_156238614_156239022	intron	-3144	BGLAP	1.10646	0.0767892	0.13263	1.95442
chr1_156240393_156241982	promoter-TSS	-774	BGLAP	0.527896	0.0523174	0.0981352	2.17751
chr1_156242091_156242870	TTS	519	BGLAP	0.34823	0.147568	0.222284	1.55892
chr1_156243889_156244411	TTS	2188	BGLAP	0.0585199	0.814984	0.857305	0.239738
chr1_156244765_156245741	intron	2864	PAQR6	0.274096	0.225377	0.310804	1.28517
chr1_156246736_156248497	5' UTR	500	PAQR6	-1.347	0.000739832	0.00312954	-4.63578
chr1_156248973_156252239	exon	-2489	PAQR6	0.229673	0.38572	0.476583	0.903656
chr1_156252658_156253233	exon	-4829	PAQR6	0.475165	0.231675	0.317773	1.26668
chr1_156259150_156259858	intron	-11387	PAQR6	0.684317	0.116299	0.184396	1.70606
chr1_156260265_156260768	exon	-12400	PAQR6	0.510532	0.116444	0.184563	1.70531
chr1_156260843_156261493	intron	-13051	PAQR6	1.23706	0.000687021	0.00294889	4.68165
chr1_156261718_156262517	intron	-14001	PAQR6	0.956987	0.0160108	0.0383887	2.84727
chr1_156262710_156263617	intron	-15047	PAQR6	0.72498	0.177103	0.256592	1.44316
chr1_156267228_156267829	exon	15300	SMG5	1.05975	0.109726	0.176084	1.74143
chr1_156280041_156280484	intron	2566	SMG5	0.507876	0.275835	0.364899	1.14727
chr1_156281363_156284924	promoter-TSS	231	TMEM79	-1.07373	0.00237747	0.00811994	-3.93421
chr1_156285128_156286984	intron	1777	TMEM79	0.846224	0.024682	0.0542203	2.60413
chr1_156294981_156296103	exon	147	GLMP	-1.74794	8.99724e-06	0.000177625	-7.78101
chr1_156307397_156308093	Intergenic	-8108	VHLL	0.876717	0.0120558	0.0305742	3.00659
chr1_156309046_156309346	non-coding	-9559	VHLL	0.74786	0.162073	0.239206	1.49979
chr1_156313630_156314623	intron	-14490	VHLL	1.00338	0.00172162	0.00623842	4.12448
chr1_156331916_156332279	intron	-5216	TSACC	0.12931	0.714574	0.774345	0.375392
chr1_156337671_156338316	promoter-TSS	421	CCT3	-0.820952	0.0130128	0.0325288	-2.96367
chr1_156338505_156339595	promoter-TSS	148	TSACC	-2.36521	1.19123e-06	0.000107242	-9.60331
chr1_156355067_156355429	Intergenic	-13941	RHBG	0.556613	0.12482	0.194985	1.66279
chr1_156358115_156358607	Intergenic	-10828	RHBG	-0.684622	0.117689	0.186104	-1.69881
chr1_156359444_156360646	Intergenic	-9144	RHBG	-0.487542	0.0958506	0.158237	-1.82287
chr1_156368607_156370040	exon	135	RHBG	-1.58891	0.000283863	0.00146327	-5.244
chr1_156373822_156374312	intron	4878	RHBG	0.702704	0.109326	0.175599	1.74365
chr1_156376406_156378838	intron	8433	RHBG	0.0416848	0.890875	0.917352	0.14044
chr1_156380981_156382248	intron	12426	RHBG	0.397493	0.180446	0.260473	1.43112
chr1_156384335_156393600	Intergenic	19779	RHBG	-1.40186	0.0012317	0.00474016	-4.32472
chr1_156394879_156395296	Intergenic	25341	MIR9-1	0.846581	0.0647779	0.116155	2.05393
chr1_156395713_156396147	Intergenic	24499	MIR9-1	0.232387	0.758646	0.810996	0.31509
chr1_156398677_156404567	Intergenic	18807	MIR9-1	-1.14463	0.00188537	0.0067163	-4.07066
chr1_156404856_156414906	intron	10548	MIR9-1	-1.43723	0.00078313	0.00327987	-4.60067
chr1_156415205_156417232	intron	4210	MIR9-1	-0.959024	0.00516201	0.0153339	-3.48635
chr1_156417642_156418219	non-coding	2498	MIR9-1	-0.25446	0.217632	0.302138	-1.3085
chr1_156419185_156421709	promoter-TSS	-18	MIR9-1	-0.846772	0.0064099	0.0183031	-3.36312
chr1_156422437_156422907	promoter-TSS	-906	C1orf61	-0.0644682	0.78494	0.832905	-0.279708
chr1_156427919_156428732	intron	1222	C1orf61	-0.0256489	0.921723	0.94128	-0.100564
chr1_156428791_156438571	Intergenic	-4133	C1orf61	-1.57941	0.000564224	0.00251512	-4.80451
chr1_156438927_156439463	Intergenic	-9647	C1orf61	-1.31058	8.05579e-05	0.000588623	-6.09995
chr1_156445636_156446663	Intergenic	-16602	C1orf61	-1.6328	1.32762e-05	0.000208444	-7.46238
chr1_156455921_156458516	Intergenic	-27671	C1orf61	-1.82575	7.87336e-05	0.00057944	-6.11619
chr1_156461995_156462671	Intergenic	28266	MEF2D	1.39757	0.00233761	0.00800553	3.94411
chr1_156462952_156463478	TTS	27384	MEF2D	0.465199	0.219058	0.303782	1.30415
chr1_156464819_156465692	3' UTR	25343	MEF2D	0.851921	0.0321937	0.0669054	2.45424
chr1_156466476_156467082	3' UTR	23820	MEF2D	1.14066	0.000153752	0.000927672	5.65198
chr1_156467700_156469397	intron	22050	MEF2D	1.26713	0.0134561	0.0334143	2.94486
chr1_156471326_156472087	intron	18892	MEF2D	0.123118	0.734857	0.791292	0.347471
chr1_156472105_156472805	intron	18144	MEF2D	0.552866	0.13223	0.203952	1.62724
chr1_156475285_156475926	intron	14993	MEF2D	1.08674	0.0102724	0.0268594	3.09663
chr1_156476105_156477086	intron	14003	MEF2D	0.36887	0.075091	0.130386	1.96757
chr1_156477230_156478501	intron	12733	MEF2D	0.976644	0.00665507	0.0188736	3.34182
chr1_156479077_156481453	intron	10334	MEF2D	1.10577	0.0305244	0.0641585	2.48434
chr1_156482130_156483973	intron	7547	MEF2D	1.08318	0.000565749	0.00252017	4.80282
chr1_156486936_156490001	intron	2130	MEF2D	0.41674	0.069185	0.122249	2.01555
chr1_156490177_156493092	intron	-1036	MEF2D	0.387761	0.125058	0.195293	1.66161
chr1_156494306_156495239	intron	-4174	MEF2D	1.37303	0.00610478	0.0175911	3.39082
chr1_156496175_156497704	intron	3902	MEF2D	0.198305	0.537373	0.619262	0.63685
chr1_156498689_156499539	intron	1728	MEF2D	0.146894	0.750018	0.803963	0.32679
chr1_156499891_156506235	Intergenic	-2221	MEF2D	-1.76637	0.000226284	0.00123416	-5.39303
chr1_156508715_156509714	Intergenic	-8373	MEF2D	0.0476435	0.887279	0.914613	0.145103
chr1_156509943_156511350	Intergenic	-9805	MEF2D	-1.15071	0.00110627	0.00434103	-4.38961
chr1_156524763_156525320	TTS	-24200	MEF2D	0.383771	0.189203	0.270387	1.40046
chr1_156535309_156535756	intron	-34691	MEF2D	-0.0814194	0.848153	0.883812	-0.196085
chr1_156540609_156541081	exon	31759	IQGAP3	0.361849	0.42489	0.514604	0.829005
chr1_156556268_156556733	intron	16103	IQGAP3	2.10789	0.00748394	0.0207664	3.27533
chr1_156571686_156572671	intron	425	IQGAP3	-1.62316	0.00010807	0.000721318	-5.89393
chr1_156580214_156584125	intron	805	TTC24	-1.06474	0.00151841	0.00563505	-4.19923
chr1_156584577_156585185	exon	3516	TTC24	-0.308812	0.397606	0.488078	-0.880477
chr1_156585525_156587226	intron	5011	TTC24	0.66275	0.00919545	0.0245543	3.15902
chr1_156589283_156589654	Intergenic	-2297	NAXE	2.25327	0.000960385	0.00386882	4.47557
chr1_156590624_156594584	exon	838	NAXE	-1.02324	0.00358945	0.0113843	-3.69479
chr1_156594736_156596094	exon	3649	NAXE	0.279624	0.361196	0.452463	0.953117
chr1_156600422_156602850	promoter-TSS	-149	GPATCH4	-2.30086	1.5209e-05	0.000222868	-7.35327
chr1_156615245_156617605	intron	-2869	HAPLN2	-1.71914	0.000135824	0.000848114	-5.73643
chr1_156623302_156625940	exon	-2693	LOC101928177	0.00126768	0.995384	0.996677	0.00591989
chr1_156627666_156628241	Intergenic	-6026	LOC101928177	-0.506028	0.044075	0.0857854	-2.27577
chr1_156637424_156643190	Intergenic	-1641	BCAN	-1.5085	0.00073354	0.0031075	-4.64106
chr1_156643226_156648398	intron	3864	BCAN	-0.229354	0.387241	0.478083	-0.900663
chr1_156648521_156649279	intron	6952	BCAN	0.708913	0.0253211	0.05533	2.58974
chr1_156650390_156651075	intron	8785	BCAN	0.639585	0.0966713	0.159324	1.81776
chr1_156651279_156653318	exon	10351	BCAN	0.65185	0.0223458	0.050079	2.66006
chr1_156654418_156672324	Intergenic	14026	NES	-0.887079	0.0209247	0.0475103	-2.69699
chr1_156672622_156673897	intron	4137	NES	-0.662851	0.0136305	0.0337536	-2.93763
chr1_156673999_156678315	intron	1240	NES	-1.14928	0.00211204	0.00737421	-4.0037
chr1_156678425_156678990	Intergenic	-1311	NES	-0.414027	0.25626	0.344131	-1.19818
chr1_156681157_156681639	Intergenic	-4001	NES	0.433305	0.238347	0.32492	1.24754
chr1_156682883_156686163	Intergenic	-7126	NES	0.586197	0.0347829	0.0710928	2.41045
chr1_156688637_156694988	Intergenic	13854	CRABP2	-0.296378	0.301331	0.391319	-1.08503
chr1_15669244_15669626	Intergenic	9722	RSC1A1	0.127964	0.874394	0.904423	0.16184
chr1_156698878_156699502	TTS	6477	CRABP2	1.11601	0.0286034	0.0609484	2.52104
chr1_156699796_156700646	intron	5446	CRABP2	0.676353	0.108852	0.175024	1.74628
chr1_156701113_156702133	intron	4044	CRABP2	0.570117	0.0333396	0.068757	2.43445
chr1_156703657_156709048	promoter-TSS	-537	CRABP2	-0.305989	0.32405	0.414762	-1.03286
chr1_156709665_156710985	Intergenic	-4509	CRABP2	0.390648	0.235945	0.322308	1.25438
chr1_156712164_156712882	Intergenic	-6707	CRABP2	0.366699	0.370542	0.461708	0.933996
chr1_156714548_156714963	Intergenic	-8940	CRABP2	0.0621012	0.910217	0.932274	0.115413
chr1_156726536_156727381	exon	1480	ISG20L2	0.689956	0.0101269	0.0265537	3.10466
chr1_156727632_156729973	promoter-TSS	332	RRNAD1	-1.76478	0.00021518	0.00118743	-5.42638
chr1_156731757_156732449	exon	3632	RRNAD1	0.117459	0.684071	0.748806	0.417993
chr1_156733799_156734494	exon	5676	RRNAD1	0.530666	0.167934	0.24601	1.4772
chr1_156735781_156736748	intron	4866	MRPL24	0.251419	0.421116	0.51089	0.835988
chr1_156738119_156738811	intron	2666	MRPL24	0.625114	0.102892	0.167429	1.7803
chr1_156739890_156742125	intron	123	MRPL24	-1.95683	1.67675e-05	0.000234348	-7.27564
chr1_156742737_156753178	intron	3335	HDGF	-1.11003	0.00419942	0.0129453	-3.60447
chr1_156765742_156768670	promoter-TSS	-276	PRCC	-1.8623	7.96216e-05	0.000583847	-6.10823
chr1_156769691_156770787	intron	2757	PRCC	-0.1715	0.427491	0.517051	-0.824215
chr1_15678323_15678660	Intergenic	-5840	PLEKHM2	0.608647	0.26245	0.350701	1.18176
chr1_156803083_156804005	Intergenic	-12206	NTRK1	0.841088	0.113983	0.18148	1.71832
chr1_15681157_15681854	Intergenic	-2826	PLEKHM2	0.454349	0.0639053	0.114909	2.06182
chr1_156813597_156814496	intron	-1703	NTRK1	-0.00532729	0.977985	0.983909	-0.0282351
chr1_15683014_15685133	promoter-TSS	-258	PLEKHM2	-2.34309	6.17944e-06	0.000154787	-8.0979
chr1_156839365_156839844	intron	19315	INSRR	0.517442	0.188596	0.269674	1.40255
chr1_156844788_156845467	exon	13792	INSRR	0.507849	0.159268	0.235895	1.51086
chr1_156851720_156852721	intron	6699	INSRR	0.30815	0.246558	0.333729	1.22456
chr1_156860875_156861874	intron	496	NTRK1	0.237346	0.254657	0.342394	1.20248
chr1_156863756_156864536	intron	3267	NTRK1	0.886481	0.0355653	0.072349	2.39784
chr1_156864565_156865335	intron	4071	NTRK1	0.566621	0.203026	0.28601	1.35441
chr1_156866212_156866641	intron	5548	NTRK1	0.286126	0.507729	0.592246	0.684876
chr1_156866846_156867514	intron	6301	NTRK1	0.77941	0.101126	0.165159	1.79072
chr1_156868040_156868858	intron	7570	NTRK1	0.37042	0.102116	0.166452	1.78486
chr1_156869626_156870147	intron	9008	NTRK1	0.390783	0.363111	0.454336	0.949171
chr1_156871060_156872036	intron	10669	NTRK1	0.347079	0.267289	0.355898	1.16914
chr1_156880164_156880840	intron	-13229	PEAR1	1.06505	0.0112817	0.0289811	3.0439
chr1_156881292_156882016	3' UTR	-12077	PEAR1	0.330804	0.1642	0.241742	1.49151
[truncated: 107,450 more rows]
