# Supplementary material for: Epigenetic and molecular coordination between HDAC2 and SMAD3-SKI regulates essential brain tumour stem cell characteristics
Source: Nat Commun. 2023 Aug 19;14:5051. doi: 10.1038/s41467-023-40776-y (PMC10439933; doi:10.1038/s41467-023-40776-y)
Supplement: Supplementary file 7 — Supplementary Data 4 [file 41467_2023_40776_MOESM7_ESM.xlsx]

## Sheet: HDAC1_HDAC2_SMAD3_peaks_common_
PeakID	Chr	Start	End	Annotation	Distance_TSS	Gene	HDAC1-1	HDAC1-2	HDAC1-3	HDAC2-1	HDAC2-2	HDAC2-3	SMAD3-1	SMAD3-2	SMAD3-3	AVERAGE
chrX_78103280_78104885	chrX	78103281	78104885	promoter-TSS	-165	PGK1	16.15	6.98	33.13	9.52	5.42	16.49	8.05	6.58	21.58	13.7667
chr16_90031527_90033617	chr16	90031528	90033617	intron	-2671	GAS8-AS1	2.97	3.27	3.34	14.83	13.49	14.96	18.8	19.04	32.31	13.6678
chr20_52422369_52425213	chr20	52422370	52425213	Intergenic	-197047	LINC01524	3.11	3.02	3.08	11.89	11.89	12.98	16.05	17.65	28.87	12.06
chr7_102572103_102572945	chr7	102572104	102572945	promoter-TSS	97	POLR2J3	5.97	6.41	5.33	13.76	13.31	13.44	15.98	15.34	16.58	11.7911
chr7_4641357_4642595	chr7	4641358	4642595	Intergenic	-40319	FOXK1	5.18	5.39	4.92	14.06	12.44	13.41	12.25	12.33	14.46	10.4933
chr7_875725_877242	chr7	875726	877242	promoter-TSS	-70	GET4	3.79	3.36	3.84	11.59	10.71	11.36	13.84	14.49	15.77	9.86111
chr20_45970931_45972902	chr20	45970932	45972902	intron	286	ZNF335	2.93	3.41	3.05	10.42	9.96	10.36	13.21	12.33	16.04	9.07889
chr20_3819732_3821155	chr20	3819733	3821155	promoter-TSS	-80	AP5S1	3.82	4.14	3.76	9.12	8.8	9.99	11.4	11.32	14.24	8.51
chr7_100100130_100102516	chr7	100100131	100102516	promoter-TSS	-320	AP4M1	4.22	4.11	2.93	9.61	9.54	9.86	10.8	10.33	12.27	8.18556
chr7_75092095_75093784	chr7	75092096	75093784	intron	350	GTF2IRD2B	3.12	2.94	2.88	8.95	8.62	9.46	11.94	11.96	12.98	8.09444
chr20_33731647_33732872	chr20	33731648	33732872	intron	264	ZNF341	4.46	3.02	2.95	9.48	8.19	8.41	11.15	12.13	12.41	8.02222
chr7_75598798_75600191	chr7	75598799	75600191	intron	-71372	PMS2P3	3.28	3.12	2.51	10.14	8.08	9.37	9.28	9.54	12.91	7.58111
chr3_32401274_32402127	chr3	32401275	32402127	intron	9848	CMTM7	2.84	2.83	2.62	8.98	10.16	10.08	8.15	9.37	11.98	7.44556
chr3_184716068_184718245	chr3	184716069	184718245	intron	4914	LOC107986163	3.21	2.56	2.73	8.52	7.5	8.55	9.29	10.05	11.95	7.15111
chr19_1382887_1384320	chr19	1382888	1384320	promoter-TSS	-303	NDUFS7	3.02	2.8	3.59	8.64	7.25	8.16	8.5	9.57	11.37	6.98889
chr20_45933532_45935753	chr20	45933533	45935753	promoter-TSS	-40	PCIF1	3.41	2.78	2.78	6.77	7.32	7.54	9.22	10.78	12.11	6.96778
chr7_152463090_152465681	chr7	152463091	152465681	non-coding	262	LINC01003	3.23	3.27	2.57	8.84	7.62	8.33	9.01	9.09	10.74	6.96667
chr20_5609867_5611631	chr20	5609868	5611631	intron	257	GPCPD1	2.65	2.69	2.15	6.61	7.27	7.39	10.07	10.32	12.97	6.90222
chr7_100705234_100706673	chr7	100705235	100706673	promoter-TSS	-167	POP7	3.46	3.21	2.93	8.74	7.94	6.58	9.15	8.82	11.19	6.89111
chr7_73005287_73006751	chr7	73005288	73006751	promoter-TSS	-61	PMS2P7	3.96	3.64	2.84	8.49	6.34	7.42	9.07	9.16	10.99	6.87889
chr20_62666212_62669129	chr20	62666213	62669129	intron	-1050	SLCO4A1-AS1	3.03	3.2	2.75	8.4	7.57	8.29	8.23	8.81	11.13	6.82333
chr20_32356959_32359691	chr20	32356960	32359691	promoter-TSS	-19	ASXL1	2.77	3.04	2.38	7.82	7.41	7.63	9.15	9.49	11.44	6.79222
chr3_186209268_186211011	chr3	186209269	186211011	intron	-101051	ETV5	2.64	2.19	1.96	6.72	7.64	8.53	8.64	9.71	11.65	6.63111
chr7_139358587_139361108	chr7	139358588	139361108	promoter-TSS	2	LUC7L2	3.26	3.06	2.63	7.4	6.95	7.6	8.9	8.53	11.28	6.62333
chr7_26198865_26202827	chr7	26198866	26202827	promoter-TSS	-100	HNRNPA2B1	2.83	2.81	2.42	8.07	7.39	7.3	9.17	8.9	10.52	6.60111
chr3_188051519_188053034	chr3	188051520	188053034	Intergenic	-75870	LINC01991	3.28	3.21	2.47	7.44	6.06	7.77	8.73	8.76	11.01	6.52556
chr3_9395752_9399091	chr3	9395753	9399091	promoter-TSS	72	THUMPD3-AS1	2.69	2.73	2.15	7.91	6.39	7.54	9.51	9.2	10.22	6.48222
chr9_40991669_40992936	chr9	40991670	40992936	promoter-TSS	42	FRG1HP	2.79	3.38	2.87	7.71	6.2	7.51	8.7	7.89	10.44	6.38778
chr3_12158050_12159862	chr3	12158051	12159862	promoter-TSS	-44	TIMP4	2.43	2.7	1.73	7.9	7.2	7.59	8.11	8.37	10.93	6.32889
chr20_1466257_1467242	chr20	1466258	1467242	exon	942	NSFL1C	3.46	3.37	2.63	8.06	6.77	7.09	7.35	8.84	9.34	6.32333
chr20_63955111_63957693	chr20	63955112	63957693	promoter-TSS	14	UCKL1	2.82	2.91	2.4	6.38	6.58	6.37	9.09	9.3	10.92	6.30778
chr3_157174171_157176237	chr3	157174172	157176237	Intergenic	-14444	CCNL1	2.76	2.5	2.43	7.16	6.44	6.51	8.68	8.59	11.7	6.30778
chr17_7483033_7485693	chr17	7483034	7485693	promoter-TSS	-3	POLR2A	2.86	2.42	2.21	6.72	6.35	7.02	9.23	8.87	11.09	6.30778
chr20_323699_328007	chr20	323700	328007	promoter-TSS	282	SOX12	2.62	2.67	2.44	8.08	6.75	7.44	8.47	8.17	10.04	6.29778
chr3_9730921_9732272	chr3	9730922	9732272	promoter-TSS	-132	BRPF1	3.19	2.72	2.48	7.43	8.03	7.06	7.82	7.46	10.48	6.29667
chr20_2101491_2103571	chr20	2101492	2103571	intron	704	STK35	2.58	2.48	2.39	7.1	7.39	6.78	8.66	8.92	10.24	6.28222
chr7_100874197_100876022	chr7	100874198	100876022	promoter-TSS	7	SRRT	2.69	2.93	2.32	6.71	6.61	6.74	7.73	9.31	11.35	6.26556
chr3_12556390_12557858	chr3	12556391	12557858	promoter-TSS	37	MKRN2	3.1	2.92	2.64	7.3	5.75	7.64	8.04	7.59	11.08	6.22889
chr7_74253948_74255242	chr7	74253949	74255242	promoter-TSS	-137	RFC2	2.94	3.08	2.53	7.4	6.33	7.92	7.38	7.49	10.87	6.21556
chr3_182364246_182365906	chr3	182364247	182365906	Intergenic	121286	LINC01994	2.87	2.5	1.85	7.35	6.44	8.1	7.54	8.33	10.81	6.19889
chr7_158828170_158830315	chr7	158828171	158830315	exon	266	ESYT2	3.07	3.52	3.07	7.66	7.18	8.19	6.79	7.53	8.59	6.17778
chr7_43582453_43584680	chr7	43582454	43584680	intron	459	STK17A	2.82	3.23	2.5	6.75	6.66	6.81	8.01	8.21	10.56	6.17222
chr22_26272638_26274011	chr22	26272639	26274011	intron	103851	SEZ6L	2.23	2.45	2.27	7.67	6.76	6.86	8.73	8.21	10.35	6.17
chr20_25032012_25033704	chr20	25032013	25033704	promoter-TSS	-152	ACSS1	2.93	2.18	2.3	7.34	6.8	7.4	8.17	7.95	10.34	6.15667
chr20_35740768_35743170	chr20	35740769	35743170	non-coding	291	RBM39	2.78	2.12	2.36	6.63	5.85	6.72	9	8.77	11	6.13667
chr7_75738490_75740206	chr7	75738491	75740206	promoter-TSS	-407	HIP1	2.98	2.67	2.1	8.06	7.09	8.04	7.24	8.42	8.61	6.13444
chr20_3887950_3890381	chr20	3887951	3890381	promoter-TSS	-221	PANK2	3.24	2.49	2.31	6.66	6.55	6.55	8.87	8.35	9.89	6.10111
chr17_19187584_19188660	chr17	19187585	19188660	non-coding	106	SNORD3A	1.85	2.11	2.19	6.96	5.72	6.01	8.58	8.8	12.5	6.08
chr7_120949951_120951654	chr7	120949952	120951654	promoter-TSS	26	ING3	3.03	2.54	2.24	6.27	6.16	7.03	9.15	8.68	9.55	6.07222
chr3_12840984_12842186	chr3	12840985	12842186	promoter-TSS	-3	RPL32	2.82	2.5	2.14	6.89	5.45	5.75	7.59	8.63	12.83	6.06667
chr19_1274854_1276436	chr19	1274855	1276436	TTS	115	C19orf24	3.03	2.49	2.64	7.65	6.54	6.63	7.37	7.93	10.16	6.04889
chr3_9932688_9934364	chr3	9932689	9934364	promoter-TSS	-308	CRELD1	3.79	2.81	3.08	7.22	6.31	6.99	7.74	7.17	9.08	6.02111
chr17_76736030_76738641	chr17	76736031	76738641	promoter-TSS	-5	SRSF2	2.37	2.72	1.93	7.04	6.89	6.67	8.24	8.31	9.75	5.99111
chr20_33992556_33994922	chr20	33992557	33994922	promoter-TSS	-172	RALY	2.75	2.32	2.96	6.6	6.53	6.41	8.22	8.04	10.04	5.98556
chr7_140607119_140608541	chr7	140607120	140608541	intron	-5288	DENND2A	3.14	2.47	2.05	7	5.6	7.15	7.76	7.95	10.69	5.97889
chr19_40284456_40286114	chr19	40284457	40286114	promoter-TSS	60	AKT2	2.41	2.47	2.15	7.85	7.2	7.63	7.49	7.74	8.65	5.95444
chr3_186782723_186784834	chr3	186782724	186784834	intron	202	EIF4A2	3.02	2.46	2.64	6	6.91	6.49	8.22	7.63	10.1	5.94111
chr3_9422284_9423801	chr3	9422285	9423801	intron	25343	SETD5	3.13	2.97	2.61	5.59	6.78	6.82	7.31	7.52	10.5	5.91444
chr9_89317989_89319722	chr9	89317990	89319722	promoter-TSS	5	SECISBP2	2.66	2.62	2.18	7.2	6.21	6.25	8.3	8.03	9.77	5.91333
chr3_9863648_9865705	chr3	9863649	9865705	Intergenic	14135	CIDEC	2.85	2.86	2.57	7.08	6.12	7.54	7.21	6.91	9.97	5.90111
chr20_57281960_57283833	chr20	57281961	57283833	Intergenic	-16256	BMP7	2.05	2.32	2.32	6.17	6.45	6.37	8.45	8.03	10.83	5.88778
chr5_138463720_138472020	chr5	138463721	138472020	exon	2391	EGR1	2.32	2.61	1.95	6	5.66	6.18	8.26	8.51	11.45	5.88222
chr3_23944773_23947881	chr3	23944774	23947881	intron	206	NR1D2	2.57	2.5	2.57	6.93	6.07	6.37	8.12	8.32	9.48	5.88111
chr3_150215688_150217220	chr3	150215689	150217220	Intergenic	-22065	LINC01213	2.41	2.67	2.68	7.2	6.6	8.14	6.59	7.94	8.69	5.88
chr7_100482940_100484075	chr7	100482941	100484075	promoter-TSS	-419	NYAP1	3.59	4	3.33	7.63	6.22	7.07	6.26	6.99	7.79	5.87556
chr19_5719560_5720947	chr19	5719561	5720947	promoter-TSS	-108	LONP1	2.89	3.35	3.2	7.12	6.95	7.08	6.53	7.06	8.66	5.87111
chr1_228165241_228166732	chr1	228165242	228166732	promoter-TSS	183	IBA57	2.6	2.46	3.01	6.47	5.74	6.74	7.82	8.4	9.49	5.85889
chr2_85771928_85773351	chr2	85771929	85773351	intron	11037	MIR6071	2.24	2.12	2.02	7.67	7.01	7.32	7.73	7.98	8.19	5.80889
chr22_42613967_42616005	chr22	42613968	42616005	promoter-TSS	-24	POLDIP3	2.5	2.05	1.86	6.51	6.08	6.43	8.21	7.74	10.74	5.79111
chr20_11979269_11980387	chr20	11979270	11980387	Intergenic	61935	BTBD3	2.34	2.62	2.27	5.98	6.49	5.91	7.57	8.2	10.65	5.78111
chr20_3172832_3174635	chr20	3172833	3174635	promoter-TSS	-185	LZTS3	3.01	2.99	2.42	7.06	7.22	6.95	6.6	7.22	8.55	5.78
chr13_113296541_113297840	chr13	113296542	113297840	promoter-TSS	-48	LAMP1	2.65	2.1	2.01	6.56	6.69	6.84	7	8.34	9.75	5.77111
chr7_101244056_101245460	chr7	101244057	101245460	intron	323	FIS1	2.92	3.01	2.59	6.27	5.18	6.22	7.87	7.53	10.32	5.76778
chr16_87778901_87779786	chr16	87778902	87779786	promoter-TSS	-196	LOC102724467	3.67	2.41	3.39	6.41	6.22	6.98	6.54	7.51	8.68	5.75667
chr7_44122998_44124206	chr7	44122999	44124206	promoter-TSS	-32	POLD2	2.93	3.12	2.11	6.16	6.16	7.13	7.87	7.23	9.04	5.75
chr12_122752335_122753281	chr12	122752336	122753281	promoter-TSS	-16	DENR	2.68	2.47	1.79	6.16	5.89	6.51	7.69	8.1	10.38	5.74111
chr7_121796531_121799822	chr7	121796532	121799822	Intergenic	-74984	PTPRZ1	2.38	1.96	2.14	5.97	6.52	6.68	7.92	8.13	9.72	5.71333
chr7_5592323_5595525	chr7	5592324	5595525	intron	1108	FSCN1	2.7	2.47	2.95	6.54	6.39	6.91	7.64	7.33	8.27	5.68889
chr12_133079657_133081269	chr12	133079658	133081269	5' UTR	260	ZNF140	1.98	2.12	1.57	5.78	5.35	5.56	8.52	9.01	10.79	5.63111
chr7_40134165_40135496	chr7	40134166	40135496	promoter-TSS	-145	SUGCT	2.9	2.64	2.45	6.78	5.49	6.63	7.08	7.97	8.69	5.62556
chr7_121395436_121396955	chr7	121395437	121396955	5' UTR	112	FAM3C	2.67	2.81	2.57	6.03	6.35	7.13	7.04	7.27	8.41	5.58667
chr3_23915959_23918250	chr3	23915960	23918250	promoter-TSS	7	RPL15	2.48	2.36	2.18	6.02	5.87	6.55	7.73	7.18	9.82	5.57667
chr20_37527421_37528579	chr20	37527422	37528579	promoter-TSS	-69	BLCAP	2.48	2.54	2.5	6.36	6.76	6.07	8.18	6.35	8.82	5.56222
chr9_95316766_95318080	chr9	95316767	95318080	promoter-TSS	-169	FANCC	2.64	2.14	2.68	6.38	6.42	6.36	7.53	6.74	9.14	5.55889
chr8_42842355_42843899	chr8	42842356	42843899	5' UTR	198	THAP1	2.2	2.05	1.84	6.18	6.15	6.49	7.42	7.92	9.77	5.55778
chr20_5112341_5113664	chr20	5112342	5113664	promoter-TSS	73	TMEM230	2.84	2.93	3.19	6.41	5.79	6.17	6.88	7.2	8.59	5.55556
chr9_136363179_136364230	chr9	136363180	136364230	promoter-TSS	39	DNLZ	2.96	2.44	2.93	6.9	5.81	6.38	6.88	6.89	8.73	5.54667
chr3_33439261_33441621	chr3	33439262	33441621	promoter-TSS	-36	UBP1	2.97	2.43	1.82	6.02	5.62	6.83	6.97	7.63	9.62	5.54556
chr21_46323373_46325557	chr21	46323374	46325557	promoter-TSS	-202	PCNT	2.75	2.55	2.01	5.67	6.24	7.14	7.14	7.35	8.95	5.53333
chr5_141520715_141522181	chr5	141520716	141522181	intron	32207	PCDHGC5	2.05	1.74	1.71	5.76	5.65	6.01	7.77	7.77	11.31	5.53
chr3_9986394_9987583	chr3	9986395	9987583	promoter-TSS	96	EMC3-AS1	3.25	3.37	2.25	6.34	6.03	6.66	7.43	6.01	8.24	5.50889
chr7_36389147_36390971	chr7	36389148	36390971	exon	197	ANLN	2.85	2.67	2.69	6.84	5.72	7.04	6.74	6.7	8.33	5.50889
chr19_39411660_39414413	chr19	39411661	39414413	promoter-TSS	368	PLEKHG2	1.97	2.2	2.08	7.03	5.77	6.29	8.41	7.15	8.54	5.49333
chr3_182241204_182242857	chr3	182241205	182242857	Intergenic	244331	LINC01994	2.53	2.03	2.09	6.74	6.02	6.14	7.12	7.28	9.46	5.49
chr19_49639827_49642594	chr19	49639828	49642594	promoter-TSS	-998	SCAF1	1.86	1.88	1.68	6.11	6.06	6.6	7.78	8.34	9.1	5.49
chr1_166946875_166948355	chr1	166946876	166948355	intron	27925	ILDR2	1.95	2.06	1.4	6.39	5.98	6.68	7.57	7.39	9.98	5.48889
chr20_31612477_31613339	chr20	31612478	31613339	Intergenic	5722	MIR3193	4.1	4.56	3.41	6.4	6.34	5.4	5.79	5.56	7.81	5.48556
chr20_63652091_63654156	chr20	63652092	63654156	promoter-TSS	300	STMN3	3.04	2.46	2.18	6.53	5.89	6.77	7.34	6.45	8.62	5.47556
chr3_177359359_177360786	chr3	177359360	177360786	Intergenic	65631	LINC00501	2.55	2.64	2.23	6.76	5.58	5.85	6.85	7.5	9.23	5.46556
chr7_20329286_20332661	chr7	20329287	20332661	promoter-TSS	74	ITGB8	2.5	2.12	2.27	6.33	6.04	6.81	6.96	6.97	9.08	5.45333
chr20_62816044_62820051	chr20	62816045	62820051	intron	998	COL9A3	2.43	2.22	2.22	6.6	6.28	6.95	7.14	7.31	7.86	5.44556
chr7_149261221_149262778	chr7	149261222	149262778	promoter-TSS	-196	ZNF783	2.51	3.21	2.92	5.87	6.48	6.28	6.64	6.86	8.1	5.43
chr3_138915190_138916328	chr3	138915191	138916328	Intergenic	28261	LINC01391	4.04	3.39	3.32	6.24	5.86	5.85	6.7	5.57	7.86	5.42556
chr3_184560979_184563669	chr3	184560980	184563669	exon	539	EPHB3	3.54	3.01	2.83	5.93	5.91	6.06	6.61	6.54	8.4	5.42556
chr12_108690799_108693090	chr12	108690800	108693090	intron	11053	CORO1C	2.2	2.18	1.76	6.58	5.24	6.25	7.64	7.18	9.73	5.41778
chr19_10501833_10503494	chr19	10501834	10503494	intron	107	KEAP1	2.16	2.4	2.08	6.18	6.3	6.64	6.84	7.15	9.01	5.41778
chr3_10025678_10026941	chr3	10025679	10026941	promoter-TSS	-77	FANCD2	2.89	3.35	2.45	6.64	6.05	6.17	5.74	6.36	9.02	5.40778
chr17_82097195_82099950	chr17	82097196	82099950	promoter-TSS	-337	FASN	2.4	2.56	2.14	6.31	6.19	6.9	6.75	6.89	8.46	5.4
chr20_3795125_3797114	chr20	3795126	3797114	5' UTR	381	CDC25B	2.48	2.39	2.1	6.87	5.81	6.52	7.08	6.97	8.37	5.39889
chr19_58572498_58574219	chr19	58572499	58574219	promoter-TSS	-24	MZF1	2.41	2.32	1.8	6.35	5.3	5.56	7.74	7.5	9.6	5.39778
chr16_29804842_29806339	chr16	29804843	29806339	promoter-TSS	-533	MAZ	1.96	2.51	2.78	5.85	6.26	5.65	7.18	7.48	8.78	5.38333
chr17_45160640_45162226	chr17	45160641	45162226	promoter-TSS	-412	HEXIM2	2.41	2.44	1.55	5.89	5.2	5.41	7.45	7.29	10.79	5.38111
chr20_50190154_50193411	chr20	50190155	50193411	non-coding	286	CEBPB-AS1	3.29	2.75	2.81	6.56	6.21	6.21	6.73	6.44	7.32	5.36889
chr20_5118799_5120568	chr20	5118800	5120568	promoter-TSS	98	PCNA-AS1	3.21	2.66	2.57	6.17	5.41	5.58	6.88	6.73	9.02	5.35889
chr7_135662032_135663217	chr7	135662033	135663217	intron	111	STMP1	2.61	2.65	2.8	6.09	5.35	5.76	7.03	7.33	8.6	5.35778
chr3_184313957_184315583	chr3	184313958	184315583	promoter-TSS	164	EIF4G1	2.71	2.33	1.99	6.47	5.16	6.91	6.91	7.38	8.27	5.34778
chr6_33199906_33201376	chr6	33199907	33201376	promoter-TSS	24	RXRB	1.88	2.53	2.04	5.52	5.09	6.16	7.51	7.53	9.78	5.33778
chr7_75687504_75689496	chr7	75687505	75689496	intron	50441	HIP1	2.01	1.97	2.04	6.37	6.78	6.73	6.8	6.81	8.39	5.32222
chr6_19803859_19805458	chr6	19803860	19805458	promoter-TSS	100	LOC100506885	1.82	1.91	1.53	6.64	5.94	5.77	9.08	6.63	8.45	5.30778
chr12_104741821_104743589	chr12	104741822	104743589	intron	151072	MIR3922	1.8	1.66	1.99	6.34	5.86	6.45	6.86	7.56	9.25	5.30778
chr3_193960139_193961550	chr3	193960140	193961550	intron	33393	DPPA2P3	1.84	2.18	1.52	5.32	5.3	6.28	6.83	7.88	10.61	5.30667
chr3_149969028_149972210	chr3	149969029	149972210	promoter-TSS	276	PFN2	2.88	2.67	2.29	5.61	5.33	6.11	7.57	7.21	7.96	5.29222
chr3_5026200_5027515	chr3	5026201	5027515	Intergenic	-46897	BHLHE40-AS1	2.63	2.81	2.05	6.28	5.48	6.23	7.42	6.68	8.05	5.29222
chr20_62120977_62123733	chr20	62120978	62123733	promoter-TSS	-120	LSM14B	2.5	2.06	1.83	6.72	6.29	6.59	6.81	6.83	7.94	5.28556
chr10_78302514_78303818	chr10	78302515	78303818	Intergenic	35824	LINC00595	2.36	2.76	2.08	7.41	5.43	6.97	6.23	6.59	7.64	5.27444
chr7_45111087_45112537	chr7	45111088	45112537	promoter-TSS	-65	TBRG4	2.48	2.73	2.13	5.67	5.43	5.95	7.47	7.03	8.58	5.27444
chr3_156673737_156676266	chr3	156673738	156676266	promoter-TSS	76	TIPARP	3	2.89	2.56	6.13	6.23	6.45	6.48	6.57	7.14	5.27222
chr3_157087981_157089771	chr3	157087982	157089771	TTS	-1005	LINC00881	2.57	3	2.21	6.09	5.37	6.62	6.45	6.76	8.38	5.27222
chr3_185936373_185938839	chr3	185936374	185938839	intron	408	TRA2B	2.74	2.31	2.35	5.85	5.58	5.81	6.94	6.96	8.9	5.27111
chr2_70141822_70143776	chr2	70141823	70143776	Intergenic	-17483	LINC01816	2.58	2.44	2.07	6.37	5.44	5.51	7.48	7.25	8.26	5.26667
chr8_140510468_140512584	chr8	140510469	140512584	promoter-TSS	204	CHRAC1	2.85	2.41	1.9	5.54	5.71	6.31	6.55	6.84	9.25	5.26222
chr17_76725733_76727555	chr17	76725734	76727555	promoter-TSS	-38	JMJD6	2.66	2.46	2.39	6.29	5.78	6.53	6.51	6.64	8.08	5.26
chr3_150761810_150764402	chr3	150761811	150764402	promoter-TSS	63	SIAH2	2.49	2.39	2.42	5.77	6.06	6.21	6.85	7.07	8.07	5.25889
chr10_78972480_78975343	chr10	78972481	78975343	intron	93536	ZMIZ1-AS1	2.41	2.26	1.83	6.07	5.64	6.2	7.13	6.67	9.12	5.25889
chr7_36302887_36304152	chr7	36302888	36304152	Intergenic	63720	KIAA0895	2.47	2.58	2.49	6.38	6.26	6.49	7.01	6.29	7.32	5.25444
chr3_4977642_4980875	chr3	4977643	4980875	promoter-TSS	-178	BHLHE40	2.27	2.57	2.27	6.68	6.3	6.78	6.69	6.41	7.29	5.25111
chr2_43100281_43102243	chr2	43100282	43102243	intron	1183	LINC02580	2.1	1.98	1.68	6.66	5.42	5.76	7.93	7.74	7.96	5.24778
chr17_75514900_75517211	chr17	75514901	75517211	promoter-TSS	-472	TSEN54	2.67	2.95	2.71	6.32	5.8	6.28	6.8	6.48	7.21	5.24667
chr11_72102749_72103844	chr11	72102750	72103844	promoter-TSS	0	LAMTOR1	2.06	2.15	2.18	6.48	6.07	5.75	7.02	7.18	8.3	5.24333
chr8_143814485_143816401	chr8	143814486	143816401	TTS	330	SCRIB	2.76	2.26	2.14	6.28	5.6	6.49	7	6.57	7.94	5.22667
chr3_169771603_169773883	chr3	169771604	169773883	promoter-TSS	-653	MYNN	2.6	2.77	2.36	6.47	6.14	5.46	6.36	6.78	8.08	5.22444
chr11_83285493_83286842	chr11	83285494	83286842	exon	239	CCDC90B	2.04	1.79	2.03	5.16	5.3	4.95	7.79	7.6	10.35	5.22333
chr17_79796549_79798355	chr17	79796550	79798355	promoter-TSS	-375	CBX8	2.11	2.33	1.68	6.23	6.06	5.6	7.6	7.43	7.96	5.22222
chr7_155467715_155468948	chr7	155467716	155468948	Intergenic	10203	EN2	2.33	2.96	2.18	5.77	6.37	6.27	6.58	6.5	8.03	5.22111
chr7_23473219_23475364	chr7	23473220	23475364	Intergenic	-3801	IGF2BP3	2.68	2.46	2.49	6.22	5.92	5.9	6.63	7.02	7.65	5.21889
chr20_20497902_20499310	chr20	20497903	20499310	intron	130502	INSM1	2.35	2.1	1.51	5.91	5.4	6.67	7.48	6.62	8.87	5.21222
chr7_98878167_98879647	chr7	98878168	98879647	intron	417	TRRAP	2.43	2.46	2.01	6.61	5.64	5.87	6.36	6.54	8.95	5.20778
chr20_46088467_46090450	chr20	46088468	46090450	intron	503	NCOA5	2.78	2.35	2.27	5.93	5.6	6.49	6.63	7.39	7.43	5.20778
chr3_27483088_27485068	chr3	27483089	27485068	exon	306	SLC4A7	2.63	2.28	1.87	6.17	6.04	5.88	6.47	7.47	7.93	5.19333
chr1_200669195_200670693	chr1	200669196	200670693	promoter-TSS	-37	DDX59	2.41	2.52	1.77	5.54	4.66	5.6	6.46	8.55	9.17	5.18667
chr3_39406208_39407481	chr3	39406209	39407481	intron	125	RPSA	2.79	2.5	2.64	5.47	4.99	5.4	7.04	7.25	8.56	5.18222
chr17_43024332_43025545	chr17	43024333	43025545	promoter-TSS	-292	RND2	3.02	2.69	1.66	6.12	5.46	6.02	6.8	6.97	7.87	5.17889
chr3_186107027_186110703	chr3	186107028	186110703	intron	224	ETV5	2.31	2.25	2.19	6.21	5.79	6.06	7.18	6.73	7.87	5.17667
chr7_105011554_105016259	chr7	105011555	105016259	promoter-TSS	234	KMT2E-AS1	2.37	2.1	2.08	5.56	5.19	5.15	7.53	7.61	8.94	5.17
chr2_232550162_232551417	chr2	232550163	232551417	promoter-TSS	-16	EIF4E2	2.29	2.28	1.76	5.93	5.81	6.34	7.05	6.62	8.36	5.16
chr22_50507154_50508843	chr22	50507155	50508843	promoter-TSS	-217	NCAPH2	2.29	2.2	1.52	5.78	5.76	5.89	7.21	7.75	8.01	5.15667
chr3_48465176_48467114	chr3	48465177	48467114	promoter-TSS	-85	TREX1	2.26	2.53	1.95	5.78	5.25	6.61	6.46	7.17	8.29	5.14444
chr15_89334136_89335875	chr15	89334137	89335875	promoter-TSS	-182	POLG	2.19	2.29	1.96	5.79	6.31	6.3	7.13	6.49	7.81	5.14111
chr7_92589635_92590888	chr7	92589636	92590888	promoter-TSS	128	FAM133B	2.6	2.62	2.86	6.44	5.24	5.89	6.27	6.58	7.59	5.12111
chr8_144326253_144327604	chr8	144326254	144327604	promoter-TSS	-77	DGAT1	2.37	2.37	1.53	5.15	5.52	6.12	7.5	7.73	7.75	5.11556
chr7_44490050_44491328	chr7	44490051	44491328	promoter-TSS	-31	NUDCD3	2.42	2.83	2.31	5.03	5.19	5.92	5.91	6.89	9.53	5.11444
chr17_51152805_51154180	chr17	51152806	51154180	promoter-TSS	-43	NME1-NME2	2.4	2.69	2.79	6.05	6.33	6.37	5.38	6.4	7.61	5.11333
chr3_182092239_182093612	chr3	182092240	182093612	Intergenic	140562	LINC01206	2.42	2.53	2.17	7	6.02	5.58	6.27	6.6	7.4	5.11
chr19_18279182_18282984	chr19	18279183	18282984	promoter-TSS	539	JUND	2.15	2.18	1.91	6.29	5.41	6.4	6.94	7.2	7.37	5.09444
chr9_34501631_34503292	chr9	34501632	34503292	intron	20528	ENHO	1.89	2.47	2.06	6.53	5.6	5.06	7.01	7.15	8.08	5.09444
chr1_10429998_10431314	chr1	10429999	10431314	promoter-TSS	-91	CENPS-CORT	2.55	2.13	2.63	5.98	4.93	6.84	6.91	6.06	7.81	5.09333
chr19_35716420_35718608	chr19	35716421	35718608	promoter-TSS	-505	KMT2B	2.47	1.85	1.92	6.14	5.52	5.5	7.32	6.97	8.09	5.08667
chr2_162475438_162476461	chr2	162475439	162476461	intron	131582	GCA	1.39	1.97	1.83	5.74	5.71	5.66	7.44	6.75	9.27	5.08444
chr11_20387027_20388290	chr11	20387028	20388290	promoter-TSS	-57	PRMT3	2.84	2.19	1.81	5.82	6.28	5.84	7.56	6.4	7.02	5.08444
chr12_48716251_48717724	chr12	48716252	48717724	promoter-TSS	-281	CCNT1	2.18	1.99	1.76	5.19	5.63	5.91	6.93	7.15	8.96	5.07778
chr7_74306044_74308174	chr7	74306045	74308174	intron	17634	CLIP2	2.38	2.32	1.91	6.25	5.73	6.26	5.95	5.95	8.94	5.07667
chr3_20185615_20186869	chr3	20185616	20186869	promoter-TSS	-9	SGO1	2.69	2.58	2.47	5.98	5.38	5.92	6.26	6.39	8.01	5.07556
chr20_4172000_4172949	chr20	4172001	4172949	intron	-20615	LINC01433	3.29	3.31	3.05	6.35	5.89	5.1	5.76	6.25	6.67	5.07444
chr2_11829075_11831300	chr2	11829076	11831300	Intergenic	6798	MIR4262	2.37	2.24	1.79	6.1	5.17	5.3	6.71	6.83	9.08	5.06556
chr4_1711474_1713207	chr4	1711475	1713207	promoter-TSS	-22	SLBP	2.02	2.93	2.23	5.46	5.84	6.11	6.31	6.43	8.26	5.06556
chr7_73667222_73668642	chr7	73667223	73668642	5' UTR	101	VPS37D	3	2.56	2.11	6.55	5.95	6.42	6.08	6.12	6.68	5.05222
chr2_99489090_99490828	chr2	99489091	99490828	promoter-TSS	58	REV1	2.34	2.02	2.12	6.4	6.24	6.57	6.11	6.72	6.85	5.04111
chr7_43646440_43649427	chr7	43646441	43649427	intron	64826	STK17A	2.06	2.28	2.21	6.07	5.45	6.32	6.23	7.07	7.67	5.04
chr7_30283947_30286140	chr7	30283948	30286140	5' UTR	447	ZNRF2	2.7	2.31	1.67	6.32	5.38	5.98	6.36	6.35	8.2	5.03
chr2_156341142_156343081	chr2	156341143	156343081	promoter-TSS	8	FLJ46875	2.19	2.35	1.68	5.43	4.9	5.66	7.24	7.19	8.62	5.02889
chr11_67468775_67469833	chr11	67468776	67469833	promoter-TSS	-53	TMEM134	2.89	3.04	2.05	5.86	5.54	5.4	6.66	6.01	7.79	5.02667
chr7_66653525_66655318	chr7	66653526	66655318	promoter-TSS	-97	LOC100996437	2.66	2.08	1.99	6.55	6.11	5.77	6.49	6.18	7.41	5.02667
chr2_152175091_152176479	chr2	152175092	152176479	promoter-TSS	-22	STAM2	2.26	2.05	2.58	5.95	5.58	5.65	7.07	6.05	8.03	5.02444
chr9_2843827_2844589	chr9	2843828	2844589	promoter-TSS	-113	PUM3	2.35	2.49	2.32	5.89	5.48	5.98	6.75	6.38	7.54	5.02
chr3_169966331_169967533	chr3	169966332	169967533	promoter-TSS	125	SEC62	2.9	2.33	2.16	5.01	5.31	5.92	6.46	6.14	8.92	5.01667
chr22_21937924_21938875	chr22	21937925	21938875	non-coding	163	LOC100286925	2.63	2.89	1.67	6.74	5.57	7	5.82	6.37	6.45	5.01556
chr3_16264526_16265747	chr3	16264527	16265747	promoter-TSS	59	OXNAD1	2.21	2.28	2.12	6.21	5.94	6.14	5.89	6.23	8.07	5.01
chr7_36036705_36037980	chr7	36036706	36037980	Intergenic	-57967	LOC101928618	1.99	2.68	2.1	5.11	5.38	5.58	6.97	6.76	8.48	5.00556
chr7_55501749_55502977	chr7	55501750	55502977	intron	24517	VOPP1	2.12	2.3	2.03	5.21	5.84	5.03	6.72	7.09	8.59	4.99222
chr17_45146957_45150262	chr17	45146958	45150262	5' UTR	1293	HEXIM1	2.43	2.07	1.9	5.2	5.32	5.31	7.38	6.92	8.37	4.98889
chr3_142577924_142579496	chr3	142577925	142579496	promoter-TSS	23	ATR	2.27	2.56	2.33	5.5	5.01	5.63	6.41	6.62	8.52	4.98333
chr9_97632189_97634184	chr9	97632190	97634184	promoter-TSS	181	TSTD2	2.18	1.89	2.25	5.7	5.07	6.05	6.54	6.45	8.66	4.97667
chr17_57934980_57936450	chr17	57934981	57936450	intron	19697	CUEDC1	1.97	2.03	1.56	4.85	5.24	5.91	7.01	7	9.13	4.96667
chr7_12686457_12688055	chr7	12686458	12688055	promoter-TSS	-30	ARL4A	3.16	2.39	2.28	5.84	5.3	5.41	6.49	5.81	8.01	4.96556
chr20_48728003_48729403	chr20	48728004	48729403	intron	99296	PREX1	1.89	2.54	2.21	6.11	4.96	6.14	6.63	6.17	8	4.96111
chr9_107489230_107490643	chr9	107489231	107490643	promoter-TSS	-168	KLF4	2.54	2.64	1.86	5.6	5.37	5.93	6.27	6.96	7.35	4.94667
chr20_4108599_4109210	chr20	4108600	4109210	Intergenic	-39874	SMOX	3.92	4.69	3.26	5.75	5.92	5.52	3.98	5.4	6.08	4.94667
chr19_1247777_1254481	chr19	1247778	1254481	intron	2576	MIDN	2.06	2.11	1.78	6.5	5.97	5.71	6.62	6.24	7.49	4.94222
chr19_41859365_41860944	chr19	41859366	41860944	promoter-TSS	-100	RPS19	1.84	1.85	1.27	5.67	5.07	5.88	6.45	7.78	8.57	4.93111
chr7_140561977_140564141	chr7	140561978	140564141	intron	39483	DENND2A	2.16	1.79	2.22	5.18	4.76	5.34	6.5	7.07	9.35	4.93
chr20_49978984_49979465	chr20	49978985	49979465	Intergenic	-3755	SNAI1	4.52	4.57	2.85	3.98	5.02	5.09	5.65	6.52	6.15	4.92778
chr3_143970643_143973916	chr3	143970644	143973916	promoter-TSS	482	DIPK2A	2.43	2.59	2.37	5.67	5.59	5.78	6.4	6.18	7.34	4.92778
chr12_120290858_120293562	chr12	120290859	120293562	promoter-TSS	-307	RNU4-2	2.53	2.42	1.88	5.61	4.4	5.58	5.88	6.98	9.06	4.92667
chr19_3184897_3186534	chr19	3184898	3186534	promoter-TSS	-214	NCLN	2.22	2.14	1.83	5.02	5.37	5.59	6.27	7.39	8.51	4.92667
chr22_40856046_40857534	chr22	40856047	40857534	promoter-TSS	-151	ST13	1.93	1.95	1.9	5.28	5.7	5.89	6.4	6.69	8.53	4.91889
chr4_82428605_82431358	chr4	82428606	82431358	promoter-TSS	243	HNRNPDL	2.2	2.09	2.39	6.21	5.13	5.28	6.87	6.29	7.77	4.91444
chr11_62879649_62882350	chr11	62879650	62882350	promoter-TSS	104	SLC3A2	1.87	1.75	1.84	5.1	4.42	5.48	7.61	7.17	8.89	4.90333
chr20_5126052_5127642	chr20	5126053	5127642	promoter-TSS	-161	CDS2	3.36	2.29	2.44	6.28	5.42	5.96	5.64	6.25	6.48	4.90222
chr1_234722985_234725630	chr1	234722986	234725630	intron	266	LINC01132	2.05	1.72	1.88	5.67	5.31	5.65	6.61	6.63	8.59	4.90111
chr7_151518027_151520842	chr7	151518028	151520842	intron	460	RHEB	2.3	2.21	1.81	5.55	5.51	5.31	6.66	6.6	8.15	4.9
chr17_28742744_28746047	chr17	28742745	28746047	TTS	385	TRAF4	2.18	1.96	1.66	5.7	5.9	5.32	6.33	6.82	8.23	4.9
chr4_6909146_6910447	chr4	6909147	6910447	promoter-TSS	-29	TBC1D14	2.23	2.67	1.37	5.42	4.9	6.21	7.12	6.35	7.7	4.88556
chr20_1117991_1119143	chr20	1117992	1119143	promoter-TSS	-35	PSMF1	2.53	2.52	2.29	4.97	5.23	5.57	6.67	6.78	7.4	4.88444
chr5_142356402_142358163	chr5	142356403	142358163	intron	31990	SPRY4-AS1	1.91	1.83	1.51	6.31	5.69	6.24	5.63	6.78	8.05	4.88333
chr7_7639959_7641358	chr7	7639960	7641358	promoter-TSS	-93	UMAD1	2.82	2.85	2.34	5.54	5.41	5.63	6.22	5.42	7.72	4.88333
chr12_124913883_124915527	chr12	124913884	124915527	promoter-TSS	-55	UBC	2.02	2.28	1.92	4.87	4.98	5.29	6.84	6.39	9.36	4.88333
chr1_163321301_163322467	chr1	163321302	163322467	promoter-TSS	-70	NUF2	2.19	2.49	1.93	5.28	4.72	5.78	6.66	6.32	8.42	4.86556
chr9_137188090_137189448	chr9	137188091	137189448	promoter-TSS	93	SSNA1	2.68	2.28	1.66	6.3	5.91	6.4	5.66	6.24	6.65	4.86444
chr17_58006324_58008181	chr17	58006325	58008181	promoter-TSS	-7	SRSF1	2.44	2.73	1.7	5.27	4.84	5.31	6.74	5.8	8.88	4.85667
chr17_75904484_75905640	chr17	75904485	75905640	promoter-TSS	38	MRPL38	2.31	2.51	1.84	6.81	4.69	5.49	6.06	6.67	7.21	4.84333
chr3_136750775_136753387	chr3	136750776	136753387	intron	297	STAG1	2.58	2.57	2.45	5.36	4.83	5.6	6.1	6.68	7.36	4.83667
chr1_15523731_15527309	chr1	15523732	15527309	promoter-TSS	-730	CASP9	1.89	1.74	1.65	5.7	5.28	5.6	6.69	6.39	8.58	4.83556
chr7_70776180_70777663	chr7	70776181	70777663	intron	-355222	GALNT17	2.03	2.21	2.24	5.95	5.18	5.63	6.72	6.24	7.27	4.83
chr7_72924537_72925757	chr7	72924538	72925757	intron	29616	NSUN5P2	2.86	2.36	2.77	5.16	4.53	5.96	6.72	5.54	7.54	4.82667
chr11_66421138_66422193	chr11	66421139	66422193	intron	631	NPAS4	3.34	2.68	2.19	8.24	8.27	8.75	3.11	2.76	3.98	4.81333
chr12_49706309_49707894	chr12	49706310	49707894	exon	303	FMNL3	2.33	2.8	3.12	5.8	5.2	5.99	6	5.24	6.83	4.81222
chr6_5260373_5262025	chr6	5260374	5262025	promoter-TSS	181	FARS2	2.41	2.03	2.1	5.37	5.33	5.74	6.01	6.05	8.24	4.80889
chr6_26155544_26159996	chr6	26155545	26159996	promoter-TSS	-351	HIST1H2BD	2.17	2.04	2.03	4.82	4.59	5.29	6.71	6.72	8.91	4.80889
chr6_73519866_73522127	chr6	73519867	73522127	promoter-TSS	35	EEF1A1	2.5	2.59	1.77	5.22	4.85	5.46	6.67	6.39	7.83	4.80889
chr4_17810154_17811523	chr4	17810155	17811523	promoter-TSS	-82	DCAF16	2.54	1.88	2.23	5.11	4.54	5.38	6.49	6.59	8.47	4.80333
chr5_61330311_61332618	chr5	61330312	61332618	promoter-TSS	-793	ZSWIM6	2.32	2.07	1.9	6.49	5.75	5.89	6.16	6.26	6.34	4.79778
chr12_118376006_118377058	chr12	118376007	118377058	promoter-TSS	-23	SUDS3	2.59	2.48	2.22	5.93	5.14	5.22	6.21	6.41	6.98	4.79778
chr20_58650146_58652864	chr20	58650147	58652864	non-coding	222	STX16	2.16	2.49	2.37	5.18	5.12	5.84	5.97	5.87	8.18	4.79778
chr2_159711883_159713311	chr2	159711884	159713311	promoter-TSS	91	2023-03-07	1.83	2.03	1.87	5.58	5.67	5.69	6.25	6.85	7.37	4.79333
chr1_28647896_28649303	chr1	28647897	28649303	promoter-TSS	0	RNU11	1.81	2.02	1.74	5.15	4.71	5.1	6.91	6.77	8.86	4.78556
chr8_102810129_102811352	chr8	102810130	102811352	non-coding	3919	GASAL1	2.32	2.47	2.2	5.82	5.95	5.08	6.15	6.34	6.65	4.77556
chr19_46859685_46861765	chr19	46859686	46861765	promoter-TSS	-272	ARHGAP35	1.9	2.35	2.31	5.86	5.22	5.59	6.29	6.72	6.63	4.76333
chr2_171999477_172000497	chr2	171999478	172000497	promoter-TSS	34	METAP1D	2.72	2.38	1.83	5.62	5.03	5.34	6.52	6.18	7.23	4.76111
chr1_155194173_155196885	chr1	155194174	155196885	TTS	352	MIR92B	1.79	2.05	1.97	5.24	4.43	5.39	6.95	6.9	8.11	4.75889
chr19_50510322_50512130	chr19	50510323	50512130	promoter-TSS	-35	JOSD2	2.37	2.15	1.34	5.02	4.58	5.32	7.53	6.71	7.8	4.75778
chr2_48111066_48112281	chr2	48111067	48112281	Intergenic	-203008	FOXN2	2.65	2.41	2.73	5.42	5.35	5.41	5.72	6.4	6.69	4.75333
chr1_225474916_225475441	chr1	225474917	225475441	Intergenic	-46324	LBR	3.78	3.77	4.25	5.35	3.88	4.47	5.75	5.97	5.53	4.75
chr1_93078614_93079694	chr1	93078615	93079694	promoter-TSS	-81	MTF2	1.99	1.99	1.58	6.12	5.06	4.58	7.15	6.53	7.74	4.74889
chr2_241700851_241702998	chr2	241700852	241702998	promoter-TSS	-114	ING5	2.52	2.31	2.01	6.47	5.33	6.03	5.7	6.24	6.13	4.74889
chr19_12734204_12735413	chr19	12734205	12735413	promoter-TSS	-125	TRIR	2.14	2.3	1.81	5.01	4.81	5.34	5.95	6.58	8.75	4.74333
chr3_49092905_49094871	chr3	49092906	49094871	promoter-TSS	183	QRICH1	1.79	2.11	1.44	5.91	5.01	5.14	6.48	6.81	7.99	4.74222
chr20_13784456_13785673	chr20	13784457	13785673	promoter-TSS	37	NDUFAF5	2.54	2.94	2.73	5.27	5.22	4.91	5.71	4.83	8.53	4.74222
chr17_7856445_7858793	chr17	7856446	7858793	promoter-TSS	272	NAA38	2.21	2.15	1.88	4.85	4.88	5.14	6.02	6.81	8.72	4.74
chr13_114313859_114315175	chr13	114313860	114315175	promoter-TSS	14	CHAMP1	2.39	2.01	1.51	5.38	5.34	4.9	6.03	6.7	8.32	4.73111
chr15_70062140_70063014	chr15	70062141	70063014	intron	16891	MIR629	2.06	2.44	1.68	5.6	4.97	5.72	5.71	5.8	8.54	4.72444
chr17_57454472_57456414	chr17	57454473	57456414	intron	68154	LOC101927557	1.88	1.51	1.5	5.78	4.73	5.52	5.84	6.36	9.39	4.72333
chr1_25997636_25998843	chr1	25997637	25998843	promoter-TSS	-177	PAFAH2	2.25	2.13	1.55	4.38	4.96	4.68	5.93	7.17	9.44	4.72111
chr7_112204969_112207199	chr7	112204970	112207199	promoter-TSS	315	DOCK4	2.56	2.75	1.98	4.81	5.14	5.4	5.53	6.06	8.21	4.71556
chr9_128322103_128323397	chr9	128322104	128323397	promoter-TSS	30	TRUB2	2.12	2.02	2.64	5.18	5.59	5.79	5.87	5.52	7.68	4.71222
chr5_399337_400626	chr5	399338	400626	intron	43178	EXOC3-AS1	2.05	2.12	1.53	5.19	5.4	5.34	6.12	6.27	8.3	4.70222
chr19_45767300_45771232	chr19	45767301	45771232	promoter-TSS	-14	SIX5	2.38	2.3	2.08	5.54	5.01	5.27	6.48	6.39	6.82	4.69667
chr20_1427252_1428325	chr20	1427253	1428325	Intergenic	-34617	FKBP1A-SDCBP2	1.74	1.75	2.17	5.85	5.21	5.98	5.48	6.38	7.71	4.69667
chr20_17530777_17531682	chr20	17530778	17531682	exon	149	BFSP1	2.55	2.69	2.53	5.36	6.22	6.64	5.35	4.76	6.13	4.69222
chr17_43360234_43362364	chr17	43360235	43362364	Intergenic	27599	LINC00910	2.15	2.24	1.76	4.36	4.65	4.93	6.81	6.08	9.22	4.68889
chr19_49486927_49488205	chr19	49486928	49488205	promoter-TSS	12	RPL13A	2.04	2.64	2.39	4.22	4.37	5.06	7.46	5.91	8.1	4.68778
chr3_150407435_150411124	chr3	150407436	150411124	non-coding	982	TSC22D2	2.62	2.24	2.08	5.06	5.16	5.85	6.19	6.25	6.72	4.68556
chr1_174998527_175000760	chr1	174998528	175000760	promoter-TSS	209	CACYBP	1.95	1.86	1.48	4.64	5.26	5.23	6.79	6.46	8.48	4.68333
chr8_140635451_140636487	chr8	140635452	140636487	promoter-TSS	-336	AGO2	2.35	2.33	1.67	5.63	5.68	5.62	5.64	6.74	6.47	4.68111
chr20_8131704_8133200	chr20	8131705	8133200	5' UTR	186	PLCB1	2.95	2.61	2.61	6.17	4.83	5.81	5.49	5.87	5.79	4.68111
chr20_11890312_11892851	chr20	11890313	11892851	promoter-TSS	859	BTBD3	2.59	2.59	2.29	5.36	5.44	5.32	5.9	5.63	6.95	4.67444
chr7_16644504_16646931	chr7	16644505	16646931	promoter-TSS	36	ANKMY2	2.02	2.12	2.37	5.52	4.53	5.24	6.46	5.86	7.93	4.67222
chr1_244969314_244971961	chr1	244969315	244971961	intron	231	LOC101928068	1.82	1.66	1.75	5.6	5.41	5.33	6.22	6.6	7.64	4.67
chr2_96335066_96336373	chr2	96335067	96336373	promoter-TSS	-46	NCAPH	2.34	2.45	2.2	5.29	5.36	5.83	6.05	5.89	6.59	4.66667
chr19_58518921_58520458	chr19	58518922	58520458	promoter-TSS	-88	ZBTB45	3.03	2.4	1.69	5.57	5.11	4.87	5.51	6.28	7.51	4.66333
chr1_60903162_60904784	chr1	60903163	60904784	Intergenic	66803	NFIA-AS2	2.09	1.78	1.47	5.33	5.97	5.37	6.7	6.22	6.99	4.65778
chr1_111754979_111756461	chr1	111754980	111756461	promoter-TSS	77	INKA2	2.59	2.73	2.07	5.96	4.98	5.08	5.6	5.22	7.63	4.65111
chr7_28572227_28574188	chr7	28572228	28574188	intron	-112925	CREB5	2.07	2.03	1.72	5.17	5.4	5.53	5.82	6.32	7.79	4.65
chr1_203324211_203326229	chr1	203324212	203326229	Intergenic	19701	BTG2	2.09	1.67	1.46	4.99	5.31	5.71	6.22	6.8	7.57	4.64667
chr11_66408457_66409284	chr11	66408458	66409284	Intergenic	-12133	NPAS4	3.43	2.94	2.55	6.25	6.11	5.42	4.76	4.59	5.75	4.64444
chr10_102132329_102134137	chr10	102132330	102134137	intron	193	PPRC1	2.35	1.99	1.97	5.2	4.73	4.79	6.56	5.89	8.31	4.64333
chr7_2232130_2233383	chr7	2232131	2233383	intron	188	MAD1L1	2.55	2.74	1.92	5.26	4.83	4.64	7.34	5.7	6.76	4.63778
chr19_38848958_38852998	chr19	38848959	38852998	intron	-1001	HNRNPL	1.96	2	1.84	5.39	4.72	5.65	6.44	6.41	7.25	4.62889
chr19_17510544_17512519	chr19	17510545	17512519	promoter-TSS	-117	PGLS	2.67	1.96	1.94	5.06	4.87	5.82	5.95	6.22	7.15	4.62667
chr3_153160406_153163615	chr3	153160407	153163615	promoter-TSS	-215	RAP2B	2.65	2.22	2.26	5.22	5.32	5.5	5.72	5.67	7.04	4.62222
chr19_10105816_10106959	chr19	10105817	10106959	promoter-TSS	26	PPAN-P2RY11	2.5	1.38	2.48	5.73	4.87	5.77	5.87	5.69	7.31	4.62222
chr7_92697883_92699201	chr7	92697884	92699201	intron	-108152	FAM133B	1.95	2.13	1.8	5.4	4.56	4.91	5.32	6.59	8.92	4.62
chr21_36288968_36290247	chr21	36288969	36290247	intron	-30581	MORC3	1.27	2.05	1.62	4.6	4.53	4.79	6.51	7.23	8.96	4.61778
chr3_148991016_148992322	chr3	148991017	148992322	intron	261	GYG1	2.57	2.57	2.05	5.19	4.79	5.96	5.21	6.44	6.74	4.61333
chr9_136727561_136729040	chr9	136727562	136729040	promoter-TSS	-117	SNHG7	2.53	2.3	2	5.92	4.62	5.35	6	6.45	6.35	4.61333
chr7_55254600_55256101	chr7	55254601	55256101	non-coding	284	ELDR	3.44	2.99	2.73	5.99	5.85	5.97	4.76	4.56	5.21	4.61111
chr3_195259470_195260762	chr3	195259471	195260762	intron	11043	XXYLT1	3.16	2.77	1.91	5.11	4.76	5.32	6.02	6.09	6.34	4.60889
chr18_63366638_63368341	chr18	63366639	63368341	promoter-TSS	-284	KDSR	2.08	1.61	1.99	5.36	5.18	5.92	6.09	5.84	7.35	4.60222
chr12_6531987_6535856	chr12	6531988	6535856	promoter-TSS	-595	GAPDH	1.94	1.82	1.74	5.07	4.74	5.2	6.11	6.41	8.34	4.59667
chr1_182614378_182616913	chr1	182614379	182616913	non-coding	506	LINC01686	2.04	1.96	1.71	5.64	5.46	5.78	5.93	5.89	6.96	4.59667
chr21_33063745_33065689	chr21	33063746	33065689	non-coding	-5424	OLIG1	1.68	1.9	1.65	5.51	4.72	4.37	6.2	6.16	9.15	4.59333
chr8_28411581_28412812	chr8	28411582	28412812	Intergenic	-25737	ZNF395	2.2	2.13	1.57	5.64	4.98	5.91	6.3	5.58	7.02	4.59222
chr20_49186756_49189007	chr20	49186757	49189007	intron	488	STAU1	1.99	1.87	1.57	5.09	5.03	4.67	6.58	6.94	7.59	4.59222
chr19_17074834_17076441	chr19	17074835	17076441	promoter-TSS	-105	HAUS8	2.2	2.1	1.65	5.11	4.47	4.7	6.77	6.74	7.58	4.59111
chr3_13648145_13648697	chr3	13648146	13648697	Intergenic	-2300	LINC00620	3.67	3.48	4.05	4.31	4.75	4.47	4.65	5.18	6.74	4.58889
chr12_106357476_106358492	chr12	106357477	106358492	promoter-TSS	-98	POLR3B	2.72	2.66	2.26	5.26	4.25	5.09	5.43	5.8	7.73	4.57778
chr19_4790532_4792472	chr19	4790533	4792472	promoter-TSS	-232	FEM1A	2.43	2.37	1.98	4.94	4.68	3.84	6.11	6.34	8.51	4.57778
chr17_7685412_7689099	chr17	7685413	7689099	promoter-TSS	-173	WRAP53	2.12	2.3	1.92	4.82	4.17	4.61	6.02	6.59	8.57	4.56889
chr17_59105760_59107634	chr17	59105761	59107634	non-coding	183	TRIM37	2.33	2.2	2.03	5.75	4.44	5.25	5.57	6.06	7.45	4.56444
chr19_983997_984990	chr19	983998	984990	exon	166	WDR18	2.04	2.35	1.8	5.85	5.65	6.69	5.22	5.73	5.73	4.56222
chr7_140626052_140627335	chr7	140626053	140627335	intron	13604	DENND2A	1.67	2.48	2.07	5.74	5.7	5	5.05	5.51	7.81	4.55889
chr17_80454233_80455573	chr17	80454234	80455573	Intergenic	21704	NPTX1	1.91	2.39	1.45	5.63	4.88	4.42	6.62	5.72	8	4.55778
chr19_10332719_10334056	chr19	10332720	10334056	TTS	141	RAVER1	2.39	2.41	1.65	5.54	4.62	4.9	6.21	6.02	7.26	4.55556
chr2_177211605_177213775	chr2	177211606	177213775	promoter-TSS	-4	HNRNPA3	1.64	1.88	1.88	5.3	4.45	5.34	6.81	6.47	7.21	4.55333
chr17_38868994_38871296	chr17	38868995	38871296	promoter-TSS	87	LASP1	2.25	2.33	1.82	5.59	5.24	5.1	6.81	5.93	5.88	4.55
chr3_141050855_141053188	chr3	141050856	141053188	intron	675	SPSB4	2.42	2.15	1.91	5.97	5.4	6.6	4.85	5.37	6.25	4.54667
chr7_69934158_69935107	chr7	69934159	69935107	intron	336158	AUTS2	2.03	2.08	2.16	6.04	5.43	5.47	4.9	5.73	7.03	4.54111
chr7_26667274_26668197	chr7	26667275	26668197	3' UTR	29865	C7orf71	2.61	3.49	2.29	5.03	4.8	5.9	5.21	4.77	6.74	4.53778
chr11_62839097_62842787	chr11	62839098	62842787	promoter-TSS	-732	WDR74	2.03	2.1	1.97	4.73	4.99	5.35	5.49	6.16	7.99	4.53444
chr8_100720817_100723175	chr8	100720818	100723175	promoter-TSS	92	PABPC1	2.27	1.99	1.96	4.63	4.84	5.12	5.87	6.76	7.33	4.53
chr3_53346975_53348115	chr3	53346976	53348115	promoter-TSS	-2	DCP1A	2.21	2.17	1.68	4.84	4.43	4.86	6.48	6.41	7.63	4.52333
chr7_76314115_76314799	chr7	76314116	76314799	Intergenic	11784	HSPB1	3.5	4.05	3.65	4.53	3.92	5.11	4.99	5.44	5.52	4.52333
chr9_92764208_92765811	chr9	92764209	92765811	promoter-TSS	-177	BICD2	2.51	1.96	1.82	5.22	4.7	5.08	5.97	6.34	7.11	4.52333
chr1_212607787_212610168	chr1	212607788	212610168	intron	217	ATF3	2.35	2.26	2.23	5.13	4.7	5.3	6.03	5.55	7.15	4.52222
chr17_20188967_20190365	chr17	20188968	20190365	intron	33594	SPECC1	1.73	1.92	1.32	5.67	5.47	5.23	5.83	6.14	7.39	4.52222
chr22_50783192_50784107	chr22	50783193	50784107	promoter-TSS	-14	RABL2B	2.66	2.18	2	5.33	5.72	5.67	4.76	5.5	6.86	4.52
chr16_720005_722070	chr16	720006	722070	promoter-TSS	-108	FAM173A	2.56	1.86	1.64	5.73	4.84	5.16	5.85	5.8	7.23	4.51889
chr15_63503925_63506174	chr15	63503926	63506174	intron	457	USP3	2.15	2.36	1.97	5.3	4.96	5.58	5.72	6.52	6.09	4.51667
chr1_23376720_23378142	chr1	23376721	23378142	Intergenic	-7595	ZNF436	1.46	1.61	1.47	4.7	5.07	5.37	5.51	6.2	9.26	4.51667
chr7_55963912_55965356	chr7	55963913	55965356	promoter-TSS	49	NIPSNAP2	2.75	2.2	2.51	5.28	5.17	5.01	5.15	6.02	6.55	4.51556
chr20_24994751_24995540	chr20	24994752	24995540	Intergenic	-2395	APMAP	2.91	3.48	3.24	4.79	5.03	5.3	4.51	5.11	6.24	4.51222
chr10_101353339_101354993	chr10	101353340	101354993	promoter-TSS	1	BTRC	1.93	2.2	1.85	4.76	4.12	4.39	6.37	6.1	8.88	4.51111
chr7_92614107_92615361	chr7	92614108	92615361	3' UTR	-24344	FAM133B	2.02	2.02	1.8	5.81	4.79	4.76	5.81	6.3	7.18	4.49889
chr2_38750229_38751975	chr2	38750230	38751975	intron	259	SRSF7	2.1	1.97	2.39	5.18	4.13	5.01	5.91	5.46	8.3	4.49444
chr11_67391206_67392429	chr11	67391207	67392429	promoter-TSS	-168	RAD9A	1.83	2.44	1.86	5.08	5.66	5.36	5.59	6.01	6.6	4.49222
chr13_21175989_21177263	chr13	21175990	21177263	promoter-TSS	-32	MRPL57	2.22	2.14	2.05	5.25	5.02	4.63	6.33	6.1	6.63	4.48556
chr7_129054312_129055794	chr7	129054313	129055794	promoter-TSS	120	TNPO3	2.28	2.08	1.71	5.39	5.23	4.91	5.88	5.45	7.37	4.47778
chr20_50794419_50795707	chr20	50794420	50795707	exon	169	BCAS4	2.56	2.72	2.34	5.05	5.07	5.58	6.3	5.92	4.74	4.47556
chr2_200811051_200812822	chr2	200811052	200812822	promoter-TSS	27	BZW1	1.96	1.65	1.94	4.51	4.89	5.35	6.14	6.27	7.53	4.47111
chr1_231923051_231925009	chr1	231923052	231925009	intron	-1804	DISC1-IT1	1.8	1.81	1.69	4.87	4.84	4.83	6.01	5.93	8.41	4.46556
chr2_48414761_48416423	chr2	48414762	48416423	Intergenic	-25174	PPP1R21	1.78	1.72	1.5	5.21	5.34	4.83	6.48	6.51	6.79	4.46222
chr15_20356291_20356873	chr15	20356292	20356873	Intergenic	73838	CHEK2P2	3.43	4.49	3.53	4.86	4.86	4.18	4.41	4.59	5.81	4.46222
chr17_8138173_8139633	chr17	8138174	8139633	Intergenic	6168	MIR6883	2.07	2.19	1.47	4.74	3.54	5.05	6.58	5.55	8.94	4.45889
chr3_37175507_37177002	chr3	37175508	37177002	non-coding	105	LRRFIP2	1.87	2.43	2.03	4.95	5.43	5.6	5.19	5.41	7.21	4.45778
chr3_187989277_187990870	chr3	187989278	187990870	Intergenic	-13667	LINC01991	1.71	1.45	1.26	5.31	4.92	5.31	6.31	5.93	7.84	4.44889
chr3_45507559_45510352	chr3	45507560	45510352	intron	589	LARS2-AS1	1.65	1.83	1.65	4.94	4.73	5.85	5.53	5.09	8.77	4.44889
chr7_5520525_5531429	chr7	5520526	5531429	TTS	4624	ACTB	2.11	2.08	1.9	4.77	4.35	5.07	5.94	6.1	7.7	4.44667
chr5_138542494_138544132	chr5	138542495	138544132	promoter-TSS	-77	ETF1	2.23	1.71	1.82	5.06	4.53	4.95	5.83	5.75	8.12	4.44444
chr12_121888154_121889480	chr12	121888155	121889480	promoter-TSS	27	PSMD9	2.67	1.74	2.52	5.67	4.45	5.25	5.11	5.78	6.81	4.44444
chr9_136525575_136528754	chr9	136525576	136528754	intron	-7539	MIR4673	1.73	1.85	1.51	6.07	5.51	5.69	5.77	5.48	6.38	4.44333
chr20_20052010_20053434	chr20	20052011	20053434	promoter-TSS	190	CFAP61	2.58	2.64	2.58	5.61	4.79	5.35	4.68	5.04	6.72	4.44333
chr3_38346559_38347313	chr3	38346560	38347313	intron	151	XYLB	2.98	2.67	3.52	4.32	5.21	6.04	4.87	5.18	5.19	4.44222
chr8_89983366_89984959	chr8	89983367	89984959	intron	508	NBN	2.56	1.96	1.9	5.33	4.37	5.45	5.64	5.02	7.74	4.44111
chr20_48682272_48683530	chr20	48682273	48683530	intron	145098	PREX1	2.66	2.25	1.71	5.95	4.99	4.6	5.84	4.83	7.14	4.44111
chr7_88218241_88221303	chr7	88218242	88221303	TTS	312	SRI	2.43	2.21	1.98	5.38	4.52	5.11	5.44	5.8	7.05	4.43556
chr15_64989246_64990462	chr15	64989247	64990462	promoter-TSS	60	SPG21	2.41	1.95	1.88	4.84	4.65	5.67	6.23	5.66	6.62	4.43444
chr1_31787895_31789675	chr1	31787896	31789675	Intergenic	-24445	ADGRB2	2.62	2.77	2.36	4.9	4.26	4.05	6.5	4.95	7.49	4.43333
chr20_50071010_50072009	chr20	50071011	50072009	Intergenic	-29881	TRERNA1	3.79	3.76	2.6	5.68	4.83	4.01	4.47	4.52	6.23	4.43222
chr19_40420431_40421776	chr19	40420432	40421776	TTS	4888	SERTAD1	2.35	2.48	1.7	5.72	4.96	5.37	5.88	5.43	5.98	4.43
chr3_158801558_158802557	chr3	158801559	158802557	promoter-TSS	4	MFSD1	2.63	2.12	2.07	5.52	4.51	5.47	5.22	5.09	7.24	4.43
chr11_66855806_66857499	chr11	66855807	66857499	promoter-TSS	-411	LRFN4	2.25	2	1.55	4.49	4.45	5.4	5.88	6.54	7.3	4.42889
chr4_185395479_185397314	chr4	185395480	185397314	promoter-TSS	-444	ANKRD37	2.41	2.38	1.75	5.5	5.46	5.24	5.26	5.1	6.75	4.42778
chr12_109097319_109098824	chr12	109097320	109098824	promoter-TSS	-100	UNG	3.11	1.93	2.12	4.75	5.65	5.07	5.54	5.36	6.23	4.41778
chr20_47383627_47384552	chr20	47383628	47384552	non-coding	-27201	ZMYND8	2.81	3.46	2.91	5.94	4.58	5.59	4.3	4.32	5.84	4.41667
chr11_121695456_121697933	chr11	121695457	121697933	Intergenic	244381	SORL1	1.97	1.8	1.68	4.52	4.71	5.19	6.09	5.51	8.27	4.41556
chr8_27773915_27774987	chr8	27773916	27774987	promoter-TSS	-103	ESCO2	1.72	2.3	2.1	4.89	4.65	4.61	5.64	6.27	7.43	4.40111
chr19_7943185_7944763	chr19	7943186	7944763	promoter-TSS	-308	TIMM44	2.39	2.52	2.01	4.8	4.59	4.89	5.24	5.81	7.35	4.4
chr20_10500621_10502188	chr20	10500622	10502188	intron	66100	SLX4IP	2.19	2.11	2.08	5.39	5.05	5.11	5.1	5.56	7	4.39889
chr1_143254224_143255415	chr1	143254225	143255415	Intergenic	167772	LSP1P5	5.68	4.08	3.17	4.76	3.7	4.63	4.79	4.68	4.09	4.39778
chr13_113489945_113491825	chr13	113489946	113491825	promoter-TSS	-136	TMCO3	2.19	2.08	1.76	5.69	5.17	5.77	5.42	5.72	5.78	4.39778
chr22_39519251_39521807	chr22	39519252	39521807	promoter-TSS	-30	ATF4	2.1	2.11	1.74	4.85	4.84	4.87	5.95	5.78	7.33	4.39667
chr3_142723688_142725109	chr3	142723689	142725109	promoter-TSS	-25	TRPC1	2.26	2.49	2.36	4.9	5.04	4.96	5.38	5.79	6.38	4.39556
chr20_38434451_38435663	chr20	38434452	38435663	non-coding	320	SNHG17	2.03	2.22	1.96	5.05	5.18	4.52	5.63	6.5	6.46	4.39444
chr15_31325561_31328636	chr15	31325562	31328636	5' UTR	264	KLF13	2.24	2.14	1.63	5.68	5.58	5.12	5.55	5.74	5.86	4.39333
chr20_20463448_20464703	chr20	20463449	20464703	intron	95972	INSM1	1.51	2.06	2.24	5.45	4.97	4.83	5.55	5.47	7.36	4.38222
chr3_172039070_172042000	chr3	172039071	172042000	promoter-TSS	4	FNDC3B	2.36	2.16	2.08	5.02	4.8	5.32	5.62	5.38	6.69	4.38111
chr22_41831764_41834234	chr22	41831765	41834234	promoter-TSS	-106	SREBF2	1.92	2.17	1.85	5.07	4.62	5.6	5.75	5.51	6.91	4.37778
chr2_121529759_121532119	chr2	121529760	121532119	promoter-TSS	59	RNU4ATAC	1.96	2.02	1.76	4.57	4.84	4.69	5.76	6.28	7.51	4.37667
chr4_41256263_41257961	chr4	41256264	41257961	promoter-TSS	184	UCHL1	2.53	1.92	1.76	5.19	4.64	5.7	5.29	5.88	6.45	4.37333
chr17_4703717_4704792	chr17	4703718	4704792	promoter-TSS	25	LOC101559451	2.25	2.33	1.55	5.39	4.43	5.56	5.35	5.43	6.94	4.35889
chr7_151085787_151088168	chr7	151085788	151088168	exon	503	AGAP3	1.95	2.64	2.39	5.43	4.8	4.82	5.43	5.95	5.79	4.35556
chr11_119375668_119376991	chr11	119375669	119376991	intron	5360	USP2	2.45	2.15	1.97	5.01	4.79	5.54	5.62	5.41	6.23	4.35222
chr5_68186876_68188467	chr5	68186877	68188467	Intergenic	-2204	LINC02219	2.11	1.7	1.12	4.81	4.39	4.56	5.74	6.6	8.06	4.34333
chr6_14210649_14211841	chr6	14210650	14211841	Intergenic	74209	LINC01108	2.69	2.75	1.97	5.17	5.4	5.66	4.95	4.94	5.55	4.34222
chr20_64083054_64084428	chr20	64083055	64084428	intron	618	LKAAEAR1	2.57	2.32	2.88	6.11	5.37	5.49	4.61	4.4	5.3	4.33889
chr1_154961346_154962514	chr1	154961347	154962514	promoter-TSS	-148	PYGO2	2.53	2.11	1.84	4.09	4.2	4.95	6.69	5.64	6.99	4.33778
chr7_94223210_94224463	chr7	94223211	94224463	Intergenic	168355	COL1A2-AS1	2.29	1.97	2.04	5.96	4.78	5.79	4.57	4.88	6.72	4.33333
chr5_56479393_56482413	chr5	56479394	56482413	intron	866	LINC01948	1.63	1.69	1.6	5.21	5.03	5.04	5.7	5.63	7.46	4.33222
chr11_126081895_126083135	chr11	126081896	126083135	Intergenic	-19223	CDON	1.6	1.67	1.38	5.31	4.44	5.02	5.73	5.85	7.97	4.33
chr3_157247860_157249423	chr3	157247861	157249423	Intergenic	-87882	CCNL1	1.71	1.78	1.63	4.85	4.59	4.58	5.75	6.4	7.67	4.32889
chr7_12715259_12716509	chr7	12715260	12716509	Intergenic	28251	ARL4A	1.84	2.5	2.06	4.71	3.86	5.26	5.47	5.88	7.34	4.32444
chr22_36481130_36482659	chr22	36481131	36482659	promoter-TSS	-255	TXN2	2.28	1.77	1.8	4.55	4.47	4.34	5.92	5.73	8.06	4.32444
chr15_40068823_40069750	chr15	40068824	40069750	Intergenic	29976	SRP14-AS1	2.14	1.9	1.6	6.31	5	5.56	5.22	4.59	6.59	4.32333
chr19_47156857_47157978	chr19	47156858	47157978	intron	26583	SAE1	1.74	1.82	1.43	5.37	4.26	5.57	6.35	4.93	7.38	4.31667
chr11_119094078_119096093	chr11	119094079	119096093	exon	381	H2AFX	2.22	2.56	1.88	4.36	4.93	4.33	5.66	5.97	6.93	4.31556
chr2_96815582_96817354	chr2	96815583	96817354	exon	200	CNNM3	2	2.44	1.74	5.74	5.03	5.86	4.97	5.52	5.54	4.31556
chr3_183447116_183448215	chr3	183447117	183448215	promoter-TSS	15	LINC00888	1.98	2.43	1.61	4.54	4.46	5.37	5.71	5.53	7.2	4.31444
chr6_3246845_3249051	chr6	3246846	3249051	Intergenic	-10999	PSMG4	1.92	1.87	1.29	4.87	4.75	4.77	5.84	5.5	8.01	4.31333
chr7_5419080_5430691	chr7	5419081	5430691	Intergenic	-1340	TNRC18	2.1	1.99	1.92	5.01	4.82	5.01	5.57	5.62	6.73	4.30778
chr10_102713375_102715435	chr10	102713376	102715435	promoter-TSS	-8	ARL3	2.18	1.98	2.05	5.08	4.58	4.88	5.18	5.87	6.95	4.30556
chr19_36127587_36128611	chr19	36127588	36128611	Intergenic	-11967	CAPNS1	2.46	2.62	1.75	4.49	4.16	4.91	5.39	5.88	7.09	4.30556
chr19_19663084_19664568	chr19	19663085	19664568	promoter-TSS	-150	ATP13A1	2.21	1.86	2.36	5.06	4.28	4.65	5.09	5.97	7.26	4.30444
chr20_17680836_17683145	chr20	17680837	17683145	intron	251	RRBP1	2.4	2.32	2.04	5.27	4.83	5.52	5.17	5.14	6.02	4.30111
chr7_100672964_100676413	chr7	100672965	100676413	intron	949	GNB2	2.58	2.04	2	4.75	4.72	4.87	5.88	5.65	6.21	4.3
chr3_35664166_35665320	chr3	35664167	35665320	intron	-14881	ARPP21	2.12	2.02	1.57	5.59	4.65	5.37	5.45	5.78	6.15	4.3
chr7_16989410_16990876	chr7	16989411	16990876	Intergenic	-108160	AGR3	2.28	1.77	1.89	5.42	5.09	4.96	4.79	5.36	7.14	4.3
chr12_49234087_49235635	chr12	49234088	49235635	intron	6842	TUBA1C	2.88	2.36	2.01	4.61	4.16	4.58	5.79	5.69	6.62	4.3
chr17_781755_782769	chr17	781756	782769	promoter-TSS	18	GLOD4	2.14	2.12	2.56	5	6.33	4.79	4.46	4.52	6.77	4.29889
chr11_34104724_34106129	chr11	34104725	34106129	promoter-TSS	-202	NAT10	1.86	2.42	2.03	5.33	3.95	4.86	5.56	5.56	7.11	4.29778
chr15_75367842_75368971	chr15	75367843	75368971	TTS	200	MAN2C1	2.46	2.33	1.89	3.9	4.8	4.97	6.11	5.11	7.05	4.29111
chr3_141737740_141739282	chr3	141737741	141739282	exon	213	RNF7	2.68	2.9	2.16	5.42	3.77	5.19	5.09	5.29	6.09	4.28778
chr17_60676998_60678254	chr17	60676999	60678254	promoter-TSS	-225	BCAS3	1.96	2.41	2.5	4.64	5	5.11	4.53	5.13	7.3	4.28667
chr10_101060053_101062058	chr10	101060054	101062058	promoter-TSS	-186	KAZALD1	2.09	2.35	1.99	4.76	4.38	4.57	5.6	5.56	7.27	4.28556
chr17_78213698_78214766	chr17	78213699	78214766	promoter-TSS	-21	BIRC5	2.14	1.74	1.71	4.65	3.97	5.32	6.28	6	6.72	4.28111
chr9_129610255_129611364	chr9	129610256	129611364	intron	1926	NTMT1	2.72	2.99	2.1	4.87	5.38	5.06	5.08	5.15	5.18	4.28111
chr2_29454797_29456233	chr2	29454798	29456233	intron	19862	LOC105374389	1.79	1.75	1.57	4.66	4.04	5.05	5.76	5.87	8.01	4.27778
chr4_184732956_184734790	chr4	184732957	184734790	intron	223	CENPU	2.19	1.83	1.85	4.58	4.69	5.11	5.41	5.56	7.26	4.27556
chr7_137452581_137455160	chr7	137452582	137455160	intron	-110138	PTN	2.21	2.31	1.82	5.27	4.29	5.41	5.07	5.67	6.38	4.27
chr7_138000906_138002741	chr7	138000907	138002741	5' UTR	262	CREB3L2	2.32	2	2.08	5.11	4.48	5.37	5.23	4.88	6.95	4.26889
chr17_63841669_63843908	chr17	63841670	63843908	promoter-TSS	-104	SMARCD2	2.15	1.96	1.92	5.02	4.7	5.27	5.29	4.95	7.15	4.26778
chr20_34954839_34956218	chr20	34954840	34956218	promoter-TSS	106	GSS	2.87	2.24	1.98	4.31	4.37	4.47	4.77	5.77	7.51	4.25444
chr11_69296863_69298405	chr11	69296864	69298405	TTS	3479	MYEOV	2.15	1.67	1.68	5.08	4.37	4.04	5.61	6.1	7.57	4.25222
chr20_53591924_53595632	chr20	53591925	53595632	Intergenic	-10681	ZNF217	2.14	2.17	1.52	4.6	4.96	4.6	5.71	6.28	6.27	4.25
chr12_132686606_132688274	chr12	132686607	132688274	promoter-TSS	84	POLE	1.95	1.95	1.24	5.02	4.51	5.63	5.72	5.93	6.22	4.24111
chr17_48100597_48101889	chr17	48100598	48101889	promoter-TSS	-57	CBX1	1.72	2.06	1.88	4.87	4.39	5.44	5.15	6.2	6.45	4.24
chr7_2451315_2452294	chr7	2451316	2452294	Intergenic	24578	GRIFIN	3.54	3.27	2.85	5.04	5.31	4.65	4.08	4.44	4.97	4.23889
chr11_66842778_66844277	chr11	66842779	66844277	promoter-TSS	87	RCE1	2.23	1.83	2.28	5.12	4.62	4.98	5.49	5.55	6.03	4.23667
chr12_53675544_53676659	chr12	53675545	53676659	promoter-TSS	-19	ATP5MC2	2.65	2.25	2.56	3.88	4.6	4.42	5.51	4.89	7.37	4.23667
chr10_72043982_72045176	chr10	72043983	72045176	Intergenic	43972	SPOCK2	2.36	2.05	1.23	5.81	5.57	4.44	5.55	5.43	5.68	4.23556
chr16_53089659_53092553	chr16	53089660	53092553	intron	36115	CHD9	1.89	1.69	1.45	4.86	5.02	4.94	5.46	5.39	7.41	4.23444
chr17_6083532_6085604	chr17	6083533	6085604	intron	13954	WSCD1	1.71	1.54	1.58	4.97	5.22	4.79	5.53	5.17	7.6	4.23444
chr6_13762292_13763394	chr6	13762293	13763394	Intergenic	-51008	RANBP9	1.74	1.92	1.44	4.33	4.21	5	5.64	6.23	7.59	4.23333
chr3_151084911_151087461	chr3	151084912	151087461	promoter-TSS	-612	MED12L	2.52	2.21	2.13	5.16	4.89	5.02	5.21	5.51	5.44	4.23222
chr17_19316586_19318607	chr17	19316587	19318607	intron	-11336	EPN2-AS1	1.82	1.92	1.44	4.93	4.73	5.59	5.51	5.16	6.99	4.23222
chr1_230642194_230643043	chr1	230642195	230643043	exon	138	COG2	2.14	2.77	1.66	5.6	5.07	5.14	4.84	5.06	5.77	4.22778
chr19_2268886_2271351	chr19	2268887	2271351	intron	633	OAZ1	1.91	2.32	2.02	4.47	4.86	4.64	5.56	5.59	6.68	4.22778
chr1_28517968_28518989	chr1	28517969	28518989	intron	253	RCC1	2.14	2.67	2.03	5.58	4.66	4.46	5.06	5.52	5.9	4.22444
chr17_79991402_79992558	chr17	79991403	79992558	intron	-41127	TBC1D16	2.25	2.14	1.95	5.67	5.18	5.37	5.1	4.92	5.43	4.22333
chr12_89350784_89354940	chr12	89350785	89354940	promoter-TSS	-361	DUSP6	1.86	1.73	1.54	4.73	4.56	4.87	5.79	5.47	7.46	4.22333
chr1_11907512_11910408	chr1	11907513	11910408	TTS	806	RNU5E-1	1.71	2.01	1.83	5.05	4.25	4.11	5.37	5.8	7.87	4.22222
chr9_128126925_128128986	chr9	128126926	128128986	promoter-TSS	-227	PTGES2	2.09	2.02	1.52	5.29	4.86	5.35	5.12	5.23	6.52	4.22222
chr17_58517492_58519506	chr17	58517493	58519506	promoter-TSS	-619	MTMR4	2.25	2.24	1.55	4.61	4.35	4.56	5.76	5.45	7.21	4.22
chr12_131710475_131711465	chr12	131710476	131711465	promoter-TSS	-120	SFSWAP	2.22	2.14	1.64	4.47	5.56	4.56	5.16	6.12	6.08	4.21667
chr22_37607032_37609439	chr22	37607033	37609439	promoter-TSS	-238	GGA1	1.92	1.9	1.68	5.13	4.79	4.47	5.84	5.76	6.46	4.21667
chr1_15833181_15836845	chr1	15833182	15836845	non-coding	-12694	SPEN	1.87	1.74	1.96	4.63	4.64	4.94	5.66	5.72	6.78	4.21556
chr11_15649693_15650673	chr11	15649694	15650673	intron	6298	LOC102724957	2.78	2.34	1.78	4.58	4.64	5.17	5.48	4.64	6.49	4.21111
chr11_121655233_121656957	chr11	121655234	121656957	Intergenic	203781	SORL1	2.62	2.54	1.91	4.56	4.55	4.96	5.77	4.95	6.04	4.21111
chr5_177599446_177600513	chr5	177599447	177600513	promoter-TSS	-152	B4GALT7	2.33	1.78	1.43	5.02	3.93	4.51	5.93	5.28	7.65	4.20667
chr1_143262748_143264107	chr1	143262749	143264107	Intergenic	159164	LSP1P5	5.16	4.58	4.7	3.86	3.87	4.11	4.14	4.48	2.92	4.20222
chr2_46698260_46699978	chr2	46698261	46699978	promoter-TSS	159	SOCS5	1.71	1.83	1.64	5.34	4.68	4.75	5.85	6.34	5.67	4.20111
chr9_33024504_33026262	chr9	33024505	33026262	promoter-TSS	110	DNAJA1	1.81	1.94	1.68	4.86	3.75	4.12	6.49	5.91	7.22	4.19778
chr11_66615860_66617528	chr11	66615861	66617528	promoter-TSS	64	RBM14	2.05	2.07	1.96	4.6	4.6	5.14	5.22	5.78	6.33	4.19444
chr11_57656990_57658060	chr11	57656991	57658060	promoter-TSS	-219	CLP1	1.63	2.03	1.13	3.94	3.98	4.48	6.14	5.8	8.6	4.19222
chr13_52651691_52653532	chr13	52651692	52653532	promoter-TSS	-224	SUGT1	1.52	1.68	2.27	5.11	3.9	4.54	5.27	5.61	7.82	4.19111
chr2_85537638_85540491	chr2	85537639	85540491	promoter-TSS	-103	MAT2A	2.1	1.98	2.23	4.62	4.18	4.93	5.49	5.43	6.71	4.18556
chr8_33811755_33813280	chr8	33811756	33813280	Intergenic	-212412	DUSP26	1.51	1.66	1.19	5.23	4.58	4.76	5.66	6	7.03	4.18
chr3_10551726_10554734	chr3	10551727	10554734	intron	-47644	ATP2B2	1.96	1.79	1.57	4.77	5.25	4.63	4.98	5.57	7.06	4.17556
chr2_113603069_113604702	chr2	113603070	113604702	promoter-TSS	-169	DDX11L2	2.44	1.89	2.28	4.96	4.57	5.04	5.35	5.54	5.5	4.17444
chr1_87410567_87411695	chr1	87410568	87411695	Intergenic	-39476	LINC01364	1.65	1.63	1.46	4.2	4.26	5.49	5.85	5.42	7.59	4.17222
chr18_74147222_74148833	chr18	74147223	74148833	promoter-TSS	-194	FBXO15	1.81	1.89	1.65	5.3	4.19	4.23	5.27	5.59	7.6	4.17
chr12_120446024_120447016	chr12	120446025	120447016	promoter-TSS	76	GATC	2.21	2.43	1.62	4.95	5.36	4.12	4.96	6.2	5.67	4.16889
chr20_56391817_56393163	chr20	56391818	56393163	promoter-TSS	119	CSTF1	2.33	2.86	2.3	4.5	4.85	5.14	4.28	4.91	6.33	4.16667
chr8_60792456_60793442	chr8	60792457	60793442	intron	51690	CHD7	2.01	1.38	1.84	5.26	4.38	5.26	5.06	5.21	7.08	4.16444
chr8_38956807_38958340	chr8	38956808	38958340	intron	-16654	HTRA4	1.88	1.92	1.38	4.51	4.68	5.25	5.14	5.49	7.2	4.16111
chr22_45978323_45979412	chr22	45978324	45979412	Intergenic	-1706	WNT7B	3.39	3.52	2.42	3.94	4.35	5.01	4.57	5.06	5.17	4.15889
chr1_244861958_244865502	chr1	244861959	244865502	exon	795	HNRNPU	1.94	1.85	1.7	4.89	4.41	4.92	6.04	5.23	6.43	4.15667
chr20_10670983_10675557	chr20	10670984	10675557	intron	729	JAG1	2.25	2.19	2.38	4.76	4.64	4.86	5.17	5.09	6.07	4.15667
chr6_26103302_26104523	chr6	26103303	26104523	promoter-TSS	-35	HIST1H4C	1.77	1.81	1.86	4.55	4.32	4.46	4.64	5.94	8.04	4.15444
chr6_52551099_52552736	chr6	52551100	52552736	intron	25142	TRAM2	2	1.82	1.47	4.86	4.94	4.78	5.12	5.66	6.74	4.15444
chr15_75201481_75203070	chr15	75201482	75203070	intron	394	C15orf39	1.9	2.24	2.29	4.89	4.5	4.53	5.74	4.95	6.34	4.15333
chr6_30066577_30067674	chr6	30066578	30067674	promoter-TSS	-72	PPP1R11	2.06	2.47	2.02	3.91	4.21	4.48	4.84	5.79	7.59	4.15222
chr5_141618170_141619547	chr5	141618171	141619547	exon	141	DIAPH1	2.2	2.57	2.1	4.78	5.02	4.29	5.31	4.96	6.13	4.15111
chr5_81749794_81752112	chr5	81749795	81752112	intron	300	SSBP2	1.79	1.63	1.51	4.87	4.35	4.55	5.16	5.85	7.63	4.14889
chr9_72363460_72366193	chr9	72363461	72366193	promoter-TSS	-235	ZFAND5	1.97	1.88	1.54	4.39	4.58	4.65	5.86	5.87	6.56	4.14444
chr20_50929288_50932207	chr20	50929289	50932207	promoter-TSS	-236	ADNP-AS1	1.95	2.14	1.73	4.43	4.82	4.99	5.88	5.18	6.18	4.14444
chr7_22589013_22590347	chr7	22589014	22590347	Intergenic	26343	LOC100506178	2.27	1.88	2.32	4.82	4.25	4.62	4.9	4.93	7.3	4.14333
chr16_30775046_30776548	chr16	30775047	30776548	3' UTR	11408	ZNF629	1.89	1.99	1.3	4.22	3.87	4.03	5.69	6.14	8.13	4.14
chr3_13496243_13496920	chr3	13496244	13496920	intron	16276	HDAC11	2.97	3.77	3.09	4.49	4.51	4.07	4.04	4	6.32	4.14
chr1_225998830_226000181	chr1	225998831	226000181	promoter-TSS	-163	SDE2	1.9	1.96	1.25	4.95	4.34	4.18	6.06	5.48	7.1	4.13556
chr6_2988186_2991384	chr6	2988187	2991384	intron	1818	LINC01011	2.15	1.91	1.73	4.79	4.43	4.02	5.52	5.77	6.87	4.13222
chr8_128794112_128795441	chr8	128794113	128795441	Intergenic	171224	LINC00976	1.35	1.37	1.41	4.33	3.94	5.06	5.83	5.69	8.19	4.13
chr16_23556657_23558374	chr16	23556658	23558374	promoter-TSS	-141	EARS2	2.11	1.75	2.05	5.47	4.38	5.19	5.55	4.9	5.7	4.12222
chr21_33479059_33480940	chr21	33479060	33480940	promoter-TSS	9	TMEM50B	1.97	1.77	1.57	5.39	5.34	5.32	4.95	4.93	5.86	4.12222
chr2_219217717_219219410	chr2	219217718	219219410	TTS	394	ABCB6	2.23	1.69	1.58	5.03	4.16	4.66	5.46	5.87	6.41	4.12111
chr3_157081324_157082129	chr3	157081325	157082129	promoter-TSS	-114	LINC02029	3.04	3.32	3.02	5.01	4.36	4.72	4.59	3.8	5.21	4.11889
chr4_498544_499679	chr4	498545	499679	promoter-TSS	44	ZNF721	1.32	1.88	1.61	4.84	5.24	5.22	5.28	4.46	7.22	4.11889
chr13_38821227_38822985	chr13	38821228	38822985	intron	5485	FREM2-AS1	1.42	1.2	1.73	4.21	3.84	4.99	5.61	6.34	7.73	4.11889
chr7_123747381_123749980	chr7	123747382	123749980	exon	322	WASL	1.97	1.89	1.86	4.66	4.88	4.29	5.42	5.46	6.62	4.11667
chr1_203860657_203862211	chr1	203860658	203862211	promoter-TSS	-165	SNRPE	2.45	2.33	2.99	4.67	4.13	4.46	4.25	4.35	7.41	4.11556
chr20_2946757_2948395	chr20	2946758	2948395	intron	24369	PTPRA	1.91	1.65	1.84	4.98	3.73	5.21	5.05	5.81	6.82	4.11111
chr11_61966825_61968476	chr11	61966826	61968476	promoter-TSS	-17	FTH1	1.87	1.35	1.86	4.78	4.42	4.61	6.11	5.79	6.2	4.11
chr2_177262850_177265926	chr2	177262851	177265926	promoter-TSS	-257	NFE2L2	1.89	1.89	1.95	4.72	4.4	4.85	5.64	5.45	6.15	4.10444
chr16_69329524_69331212	chr16	69329525	69331212	exon	220	PDF	1.97	2.2	1.6	4.34	4.61	5.18	5.04	5.86	6.13	4.10333
chr4_128634855_128636468	chr4	128634856	128636468	Intergenic	-174038	JADE1	2.36	1.74	1.41	4.36	4.6	4.07	4.99	5.78	7.57	4.09778
chr12_53324511_53326272	chr12	53324512	53326272	Intergenic	-3782	AAAS	2.46	2.54	1.88	4.6	4.07	4.89	5.33	4.73	6.34	4.09333
chr3_181751579_181753978	chr3	181751580	181753978	Intergenic	40854	SOX2	1.75	1.61	1.64	5.05	4.72	4.29	5.45	5.44	6.84	4.08778
chr20_25247420_25249229	chr20	25247421	25249229	exon	240	PYGB	2.11	2.27	2.17	5.46	4.6	4.74	5.01	4.57	5.85	4.08667
chr1_155243797_155245442	chr1	155243798	155245442	promoter-TSS	7	GBA	1.86	2.26	1.31	5.17	4.39	4.45	5.16	5.29	6.89	4.08667
chr1_33341876_33343140	chr1	33341877	33343140	intron	7391	PHC2	1.65	1.61	1.86	4.41	4.31	4.63	5.96	5.73	6.59	4.08333
chr2_201984892_201985703	chr2	201984893	201985703	Intergenic	-49289	FZD7	1.65	1.83	1.49	4.38	5.05	4.5	5.62	5.25	6.98	4.08333
chr20_32652781_32653330	chr20	32652782	32653330	intron	20885	C20orf203	3.79	3.6	4.07	3.66	4.36	4.24	4.05	3.63	5.34	4.08222
chr18_9736962_9738458	chr18	9736963	9738458	intron	29409	RAB31	1.8	1.62	1.45	5.21	4.47	4.75	4.95	5.43	7.03	4.07889
chr1_44775007_44776209	chr1	44775008	44776209	promoter-TSS	68	RPS8	2.29	1.91	1.71	4.22	4.37	4.27	4.89	6.16	6.88	4.07778
chr7_129825083_129826289	chr7	129825084	129826289	Intergenic	-50672	MIR183	3	2.54	2.37	4.32	3.91	4.74	4.56	5.21	6.04	4.07667
chr21_46634921_46636503	chr21	46634922	46636503	promoter-TSS	38	PRMT2	2.59	2.17	1.82	4.63	4.07	4.9	5.12	5.03	6.35	4.07556
chr8_79962938_79964141	chr8	79962939	79964141	intron	66719	MRPS28	1.72	1.84	1.82	4.62	4.94	3.86	4.93	6.52	6.36	4.06778
chr17_44915937_44917655	chr17	44915938	44917655	Intergenic	-1244	GFAP	1.92	1.85	1.51	4.39	4.69	4.65	5.09	5.73	6.78	4.06778
chr2_238287550_238289671	chr2	238287551	238289671	promoter-TSS	-1	PER2	1.84	1.8	1.8	4.42	4.78	4.86	5.13	5.15	6.76	4.06
chr5_81851165_81852481	chr5	81851166	81852481	Intergenic	-100570	SSBP2	1.52	1.67	1.5	4.64	4.75	4.29	5.67	5.4	7.08	4.05778
chr17_75895957_75897536	chr17	75895958	75897536	exon	204	TRIM65	2.06	2.05	1.59	5.87	4.64	4.96	4.74	5.19	5.33	4.04778
chr5_126775761_126778994	chr5	126775762	126778994	promoter-TSS	242	LMNB1	1.78	1.98	2.11	4.71	4.69	4.61	4.89	5.56	6.09	4.04667
chr8_33484357_33485707	chr8	33484358	33485707	promoter-TSS	-150	MAK16	2.18	2.25	1.67	4.45	5.16	4.55	5.51	4.38	6.25	4.04444
chr1_109984122_109985477	chr1	109984123	109985477	promoter-TSS	35	AHCYL1	2.04	2.45	1.88	4.42	4.39	4.37	4.78	5.18	6.83	4.03778
chr5_75662937_75664634	chr5	75662938	75664634	intron	48669	POC5	1.5	1.58	1.29	5.02	4.98	4.82	4.84	5.03	7.28	4.03778
chr8_100308616_100310789	chr8	100308617	100310789	promoter-TSS	250	RNF19A	2.05	1.88	1.69	4.72	4.17	4.74	5.36	5.08	6.63	4.03556
chr11_61827083_61829400	chr11	61827084	61829400	promoter-TSS	-58	FADS2	2.01	1.48	1.53	4.34	5.32	4.59	5.23	5.15	6.64	4.03222
chr17_29042356_29043481	chr17	29042357	29043481	promoter-TSS	-222	PIPOX	2.36	1.98	1.54	4.21	4.75	5.16	5.14	5.04	6.1	4.03111
chr22_17170905_17172158	chr22	17170906	17172158	Intergenic	-6245	HDHD5	1.92	2.19	1.86	5.49	4.84	4.45	4.46	5.25	5.82	4.03111
chr1_94417161_94419364	chr1	94417162	94419364	promoter-TSS	-114	ABCD3	2.28	2.15	1.57	4.55	4.21	5.13	4.76	5.17	6.41	4.02556
chr15_89358589_89359439	chr15	89358590	89359439	Intergenic	-2565	MIR9-3HG	3.06	3.44	2.67	4.84	4.23	4.17	4.01	5.22	4.57	4.02333
chr2_172031303_172032377	chr2	172031304	172032377	intron	31887	METAP1D	1.9	1.42	1.74	5.19	4.7	4.43	5.14	5.13	6.55	4.02222
chr3_188954532_188955052	chr3	188954533	188955052	Intergenic	-7153	TPRG1-AS1	2.99	3.5	2.94	3.64	4.28	5.01	3.55	5.14	5.15	4.02222
chrX_386453_389987	chrX	386454	389987	Intergenic	-1313	PPP2R3B	1.84	1.7	1.42	4.94	4.48	4.71	5.15	5.12	6.81	4.01889
chr11_65539719_65541370	chr11	65539720	65541370	exon	15462	SCYL1	2.73	2.13	1.56	4.58	4.35	5.33	4.35	4.54	6.56	4.01444
chr1_1115817_1116976	chr1	1115818	1116976	promoter-TSS	-308	C1orf159	1.52	1.5	1.13	4.79	3.68	4.67	5.71	5.91	7.21	4.01333
chr19_12791098_12794610	chr19	12791099	12794610	3' UTR	1368	JUNB	1.77	1.95	1.72	4.8	4.64	4.4	5.01	5.36	6.47	4.01333
chr2_32356340_32358110	chr2	32356341	32358110	exon	197	BIRC6	2.03	2.04	2.01	4.49	4.95	4.71	4.86	5.47	5.52	4.00889
chr9_124769697_124772473	chr9	124769698	124772473	exon	226	NR6A1	2.02	1.85	1.64	4.42	4.26	4.66	5.34	5.09	6.8	4.00889
chr11_76380251_76381906	chr11	76380252	76381906	promoter-TSS	53	THAP12	1.73	1.78	1.58	4.83	4.29	5.13	5.36	5.11	6.26	4.00778
chr11_47407796_47409349	chr11	47407797	47409349	promoter-TSS	-17	SLC39A13	1.88	1.48	1.54	5.52	3.97	4.69	5.15	5.88	5.94	4.00556
chr17_28902013_28903375	chr17	28902014	28903375	exon	385	DHRS13	2.18	2.05	2.2	4.89	4.5	4.8	5.26	4.75	5.41	4.00444
chr3_183884372_183885454	chr3	183884373	183885454	promoter-TSS	-33	PARL	2.19	2.19	2.21	4.97	4.3	4.73	4.81	4.27	6.35	4.00222
chr16_22296617_22298000	chr16	22296618	22298000	promoter-TSS	-66	POLR3E	1.79	1.97	2.54	4.88	4.51	5.01	4.81	5.34	5.17	4.00222
chr11_62590993_62592443	chr11	62590994	62592443	promoter-TSS	-195	TUT1	2.07	1.83	1.76	4.76	4.27	4.33	4.95	4.83	7.2	4
chr13_49995988_49997885	chr13	49995989	49997885	promoter-TSS	-105	TRIM13	1.86	1.84	1.68	4.38	3.92	4.49	5.69	5.14	6.99	3.99889
chr11_130861804_130862415	chr11	130861805	130862415	promoter-TSS	0	LINC02551	3.74	4.01	3.13	4.53	3.57	4.21	3.33	4.55	4.89	3.99556
chr15_44102317_44103667	chr15	44102318	44103667	intron	91454	FRMD5	1.16	1.71	1.41	4.84	3.8	4.87	5.12	5.55	7.48	3.99333
chr7_21944590_21946558	chr7	21944591	21946558	intron	325	CDCA7L	1.92	2.02	1.74	4.25	4.65	4.85	5.3	4.9	6.29	3.99111
chr20_32521669_32522161	chr20	32521670	32522161	intron	11956	LOC101929698	4.14	3.78	3.76	4.2	3.04	4.07	4.64	4.05	4.24	3.99111
chr5_88044773_88047205	chr5	88044774	88047205	Intergenic	222856	TMEM161B	1.52	1.59	1.44	4.51	4.11	4.76	5.45	5.1	7.43	3.99
chr2_224038321_224040255	chr2	224038322	224040255	promoter-TSS	31	SERPINE2	1.9	2.3	1.96	4.41	4.85	4.96	4.86	5.02	5.63	3.98778
chr17_36534453_36535999	chr17	36534454	36535999	5' UTR	231	MYO19	1.99	2.06	1.57	4.88	4.62	4.44	5.17	5.54	5.62	3.98778
chr21_36989377_36990631	chr21	36989378	36990631	intron	207	HLCS	1.84	2.38	1.84	5.18	4.14	4.69	5.44	4.48	5.9	3.98778
chr19_40662541_40664165	chr19	40662542	40664165	Intergenic	26811	NUMBL	2.32	2.01	2.25	3.8	4	5	5.3	5.31	5.87	3.98444
chr10_127906768_127908125	chr10	127906769	127908125	intron	344	PTPRE	2.98	2.17	2.92	4.61	4.58	5.06	4.03	4.12	5.37	3.98222
chr11_111601843_111603574	chr11	111601844	111603574	intron	260	SIK2	2.32	1.87	2.04	4.62	4.01	4.6	4.63	5.22	6.53	3.98222
chr16_15642429_15643967	chr16	15642430	15643967	promoter-TSS	-44	MARF1	1.95	1.91	1.66	4.94	4.34	4.02	5.57	5.65	5.8	3.98222
chr19_33176238_33178302	chr19	33176239	33178302	Intergenic	-17060	LRP3	1.75	2.03	1.83	4.64	4.16	4.72	5.18	5.25	6.28	3.98222
chr7_26656843_26659555	chr7	26656844	26659555	Intergenic	20328	C7orf71	1.72	1.78	1.44	5.42	4.47	5.02	4.98	5.18	5.81	3.98
chr3_168248414_168250557	chr3	168248415	168250557	promoter-TSS	-36	EGFEM1P	2.09	2.14	2.04	4.66	5.37	4.28	5.03	4.5	5.68	3.97667
chr12_51082550_51084066	chr12	51082551	51084066	non-coding	288	CSRNP2	1.64	1.39	1.31	3.9	4.04	4.7	6.24	5.54	7.03	3.97667
chr22_41543600_41545303	chr22	41543601	41545303	promoter-TSS	18	POLR3H	1.8	1.96	2.09	4.78	4.37	4.85	5.03	4.92	5.98	3.97556
chr2_10121891_10123471	chr2	10121892	10123471	promoter-TSS	-58	RRM2	1.99	1.46	2	4.81	4.56	4.72	5.16	4.51	6.54	3.97222
chr19_39833061_39834515	chr19	39833062	39834515	TTS	374	DYRK1B	1.98	1.81	1.81	4.36	4.34	4.81	5.1	5.19	6.35	3.97222
chr7_137353879_137355524	chr7	137353880	137355524	Intergenic	-10969	PTN	1.91	2.33	2.04	4.09	4.02	4.38	5.03	5.41	6.53	3.97111
chr7_104794270_104796223	chr7	104794271	104796223	intron	8845	LHFPL3-AS1	2.03	1.93	2.04	4.76	4.15	5.03	4.34	5.26	6.19	3.97
chr8_142726103_142727986	chr8	142726104	142727986	promoter-TSS	-72	LNCOC1	2.13	2	2.08	4.79	5.24	5.05	4.07	5.4	4.96	3.96889
chr11_67288207_67289866	chr11	67288208	67289866	promoter-TSS	-266	ANKRD13D	1.96	2.56	1.51	4.43	4.9	4.42	4.94	4.87	6.11	3.96667
chr20_48825926_48828913	chr20	48825927	48828913	intron	579	PREX1	2.23	2.18	1.98	5.2	4.9	4.95	4.3	4.36	5.6	3.96667
chr4_4541670_4542496	chr4	4541671	4542496	promoter-TSS	-35	STX18	2.55	1.87	1.31	4.44	5.28	4.75	4.84	5.2	5.45	3.96556
chr2_127700674_127702530	chr2	127700675	127702530	exon	105	SFT2D3	1.9	1.99	2.22	4.93	4.2	4.63	5.13	4.87	5.79	3.96222
chr20_47501272_47503325	chr20	47501273	47503325	intron	412	NCOA3	1.98	1.87	2.03	4.93	4.22	4.19	4.77	4.99	6.65	3.95889
chr4_183443615_183445682	chr4	183443616	183445682	promoter-TSS	13	CDKN2AIP	1.9	1.86	1.72	4.47	4.31	4.55	4.67	5.74	6.4	3.95778
chr13_20566249_20567857	chr13	20566250	20567857	promoter-TSS	-104	IFT88	1.9	1.72	1.26	4.65	4	4.82	5.21	5.37	6.68	3.95667
chr5_139765416_139766119	chr5	139765417	139766119	Intergenic	-19545	PSD2-AS1	2.33	3.18	2.6	4.66	4.79	4.65	4.05	3.72	5.61	3.95444
chr15_70605298_70606480	chr15	70605299	70606480	Intergenic	-9658	SALRNA3	1.62	1.86	1.84	4.42	5.08	4.5	4.46	4.88	6.93	3.95444
chr1_23403412_23404341	chr1	23403413	23404341	intron	20871	TCEA3	2.28	1.94	1.43	4.85	5.03	4.2	4.99	4.7	6.15	3.95222
chr1_147171904_147173337	chr1	147171905	147173337	promoter-TSS	-126	CHD1L	1.79	2.19	1.81	4.31	4.13	4.35	5.35	5.69	5.95	3.95222
chr16_57130925_57132052	chr16	57130926	57132052	intron	38906	CPNE2	1.89	1.93	1.69	5.26	4.35	5.53	4.88	4.02	6.02	3.95222
chr19_43594700_43596812	chr19	43594701	43596812	promoter-TSS	379	IRGQ	2.32	1.81	2.09	4.51	4.16	4.26	5.3	4.46	6.61	3.94667
chr9_124658114_124661093	chr9	124658115	124661093	intron	1168	MIR181A2HG	1.54	1.55	1.51	4.86	4.04	4.16	5.69	5.89	6.25	3.94333
chr3_128680220_128681639	chr3	128680221	128681639	Intergenic	-30112	RPN1	2.05	2.51	1.26	4.34	4.11	4.17	5.19	5.27	6.58	3.94222
chr1_36148851_36150609	chr1	36148852	36150609	promoter-TSS	-216	TRAPPC3	2.11	1.91	1.76	4.38	3.9	3.9	5.57	4.95	6.99	3.94111
chr15_93301819_93303170	chr15	93301820	93303170	Intergenic	96429	LOC105370980	1.49	1.68	1.55	5.08	3.89	5.05	5.37	4.88	6.48	3.94111
chr1_241847608_241848599	chr1	241847609	241848599	promoter-TSS	-87	EXO1	1.76	1.7	1.36	4.49	4.42	4.72	5.59	4.68	6.73	3.93889
chr2_11863286_11864556	chr2	11863287	11864556	Intergenic	-26935	MIR4262	1.75	2.05	1.99	4.74	4.61	4.38	4.66	4.96	6.27	3.93444
chr7_35733581_35734716	chr7	35733582	35734716	Intergenic	17712	LOC100506725	1.67	2.14	1.95	4.91	4.8	4.42	4.71	4.87	5.88	3.92778
chr7_104847936_104848858	chr7	104847937	104848858	intron	-44305	LHFPL3-AS1	2.55	2.87	2.22	5.35	4.26	4.27	4.56	3.44	5.83	3.92778
chr7_5494563_5496324	chr7	5494564	5496324	TTS	473	MIR589	2.49	2.54	2.25	4.3	4.41	4.45	4.48	4.9	5.51	3.92556
chr1_100132451_100133781	chr1	100132452	100133781	promoter-TSS	-34	TRMT13	2.08	1.81	2.28	4.07	4.12	4.57	5.17	4.96	6.26	3.92444
chr1_7667544_7669925	chr1	7667545	7669925	promoter-TSS	-995	CAMTA1	2	2.15	1.83	4.69	4.66	4.07	4.55	4.85	6.49	3.92111
chr7_35985089_35985589	chr7	35985090	35985589	Intergenic	-109971	LOC101928618	3.77	4.51	2.37	3.16	4.33	3.29	3.73	2.91	7.21	3.92
chr16_88810963_88813379	chr16	88810964	88813379	promoter-TSS	-243	APRT	1.98	1.87	1.62	4.73	4.45	4.44	4.86	5.11	6.21	3.91889
chr19_2235437_2237749	chr19	2235438	2237749	promoter-TSS	-231	SF3A2	2.18	2.3	1.89	4.54	3.93	4.55	5	5.01	5.86	3.91778
chr17_19305684_19307505	chr17	19305685	19307505	promoter-TSS	-334	EPN2-AS1	1.62	1.94	1.34	4.37	4.33	4.88	5.19	4.78	6.78	3.91444
chr2_62505457_62506765	chr2	62505458	62506765	promoter-TSS	84	TMEM17	1.64	2.21	1.94	4.29	4.57	4.24	5.49	5.05	5.79	3.91333
chr18_77521523_77523064	chr18	77521524	77523064	Intergenic	272446	GALR1	1.93	1.56	1.24	4.2	3.68	4.34	5.08	5.59	7.54	3.90667
chr12_6688434_6690526	chr12	6688435	6690526	promoter-TSS	92	ZNF384	1.77	1.58	1.2	4.69	4.37	4.22	5.54	5.47	6.32	3.90667
chr1_149884333_149889175	chr1	149884334	149889175	promoter-TSS	-72	HIST2H2BE	2.03	1.72	1.46	4.38	3.83	4.47	4.89	5.31	7.02	3.90111
chr19_47230115_47231729	chr19	47230116	47231729	intron	277	BBC3	2.26	1.98	1.86	3.71	3.84	4.68	5.41	5.41	5.96	3.90111
chr3_8498910_8502147	chr3	8498911	8502147	intron	1129	LMCD1-AS1	1.9	1.8	2.14	4.42	4.52	4.4	4.55	5.13	6.24	3.9
chr17_8185285_8188178	chr17	8185286	8188178	promoter-TSS	-213	MIR4521	2.04	1.9	1.71	4.65	4.11	4.64	4.54	5.21	6.27	3.89667
chr8_81368379_81370565	chr8	81368380	81370565	Intergenic	77967	PMP2	1.41	1.75	1.79	4.97	4.02	4.3	4.52	5.51	6.8	3.89667
chr11_130001488_130004218	chr11	130001489	130004218	promoter-TSS	-18	PRDM10	1.62	1.63	1.63	4.91	4.03	4.8	5.12	5.21	6.11	3.89556
chr5_56402005_56403253	chr5	56402006	56403253	Intergenic	79140	LINC01948	1.57	2.06	1.72	4.33	4.25	4.73	5.16	5.46	5.75	3.89222
chr7_14194647_14196559	chr7	14194648	14196559	intron	-204178	ETV1	1.85	1.68	1.73	4.89	4.24	4.99	5.4	4.74	5.5	3.89111
chr19_2474401_2477095	chr19	2474402	2477095	promoter-TSS	-379	GADD45B	2.1	1.9	2.11	4.4	4.34	4.8	5	4.91	5.41	3.88556
chr4_76147688_76148895	chr4	76147689	76148895	intron	105	NUP54	1.86	1.8	1.8	4.97	4.46	5.23	4.85	3.63	6.32	3.88
chr17_28725300_28727670	chr17	28725301	28727670	promoter-TSS	-252	TLCD1	2.33	1.83	1.84	4.62	4.48	4.37	4.91	4.88	5.66	3.88
chr6_34248421_34249717	chr6	34248422	34249717	promoter-TSS	39	SMIM29	2.53	2.29	2.34	4.57	3.41	4.65	4.69	4.43	5.99	3.87778
chr7_155069828_155070630	chr7	155069829	155070630	promoter-TSS	-95	HTR5A	2.51	2.1	2.63	6.01	6.04	6.26	3.22	3.15	2.98	3.87778
chr16_57637011_57639772	chr16	57637012	57639772	intron	-1100	ADGRG1	1.75	1.62	1.86	4.7	4.22	4.05	4.89	5.25	6.54	3.87556
chr7_2519009_2525197	chr7	2519010	2525197	intron	2329	LFNG	1.93	2.28	1.91	4.57	4.18	4.6	4.56	5.11	5.74	3.87556
chr7_138008554_138009211	chr7	138008555	138009211	Intergenic	-6797	CREB3L2	2.33	3.07	1.96	4.51	3.67	4.43	4.39	4.43	6.09	3.87556
chr16_73172121_73173215	chr16	73172122	73173215	Intergenic	-28221	C16orf47	1.82	1.82	1.82	5.04	4.03	4.83	4.53	4.85	6.12	3.87333
chr2_28893821_28895350	chr2	28893822	28895350	promoter-TSS	-81	WDR43	1.8	1.72	1.46	4.74	4.61	4.12	5.28	4.76	6.35	3.87111
chr22_42089782_42091754	chr22	42089783	42091754	promoter-TSS	4	NDUFA6	1.99	2.07	1.9	4.65	4.06	4.79	4.75	4.54	6.08	3.87
chr3_190120170_190121217	chr3	190120171	190121217	promoter-TSS	203	P3H2	1.93	2.62	1.65	5.53	4.07	4.87	4.48	4.64	5.03	3.86889
chr12_55715693_55716813	chr12	55715694	55716813	promoter-TSS	-39	BLOC1S1	1.85	1.68	2.12	4.09	4.38	4.51	4.56	4.95	6.68	3.86889
chr4_189940126_189941342	chr4	189940127	189941342	promoter-TSS	-1	FRG1-DT	1.73	2.03	1.41	4.6	4.84	4.29	4.4	4.97	6.53	3.86667
chr20_64223301_64225216	chr20	64223302	64225216	intron	-31436	PCMTD2	2.42	2.01	1.73	4.76	4.53	4.23	4.86	4.27	5.98	3.86556
chr3_25291176_25292925	chr3	25291177	25292925	intron	-48751	RARB	2.03	2.02	1.49	4.26	4.23	4.95	4.59	5.13	6.08	3.86444
chr8_94719380_94720680	chr8	94719381	94720680	intron	130	DPY19L4	2.18	1.72	1.95	4.39	4.51	3.96	4.98	5.13	5.93	3.86111
chr9_81825740_81827457	chr9	81825741	81827457	Intergenic	-86838	SPATA31D5P	1.44	1.35	1.04	4.79	4.37	4.69	4.95	4.73	7.37	3.85889
chr16_87382780_87384939	chr16	87382781	87384939	promoter-TSS	-84	FBXO31	2.08	1.73	2.04	4.84	4.75	4.81	4.37	4.64	5.46	3.85778
chr3_179652404_179654724	chr3	179652405	179654724	intron	524	USP13	1.57	2.07	1.66	4.91	4.41	4.68	4.55	5.09	5.76	3.85556
chr1_145891792_145892904	chr1	145891793	145892904	3' UTR	-6482	ANKRD35	2.52	1.85	1.25	4.98	3.01	4.33	5.47	4.6	6.61	3.84667
chr3_52685020_52686636	chr3	52685021	52686636	promoter-TSS	85	PBRM1	2.03	2.19	1.44	4.29	4.18	4.54	5.09	5.18	5.68	3.84667
chr2_64143150_64145209	chr2	64143151	64145209	5' UTR	240	PELI1	1.93	1.96	1.94	4.34	4.03	4.39	4.77	4.8	6.45	3.84556
chr2_147843600_147845444	chr2	147843601	147845444	promoter-TSS	5	ACVR2A	2.25	1.6	1.87	5.09	4.66	4.26	5.05	4.63	5.19	3.84444
chr3_112560960_112563161	chr3	112560961	112563161	promoter-TSS	16	SLC35A5	2.06	1.87	1.81	4.51	3.97	4.48	5.01	5.39	5.5	3.84444
chr2_36965624_36967341	chr2	36965625	36967341	promoter-TSS	53	STRN	1.53	1.73	1.43	4.73	4.02	4.8	4.75	5.54	6.05	3.84222
chr9_26946753_26947917	chr9	26946754	26947917	promoter-TSS	35	IFT74	1.67	1.94	1.47	4.19	4.07	4.18	5.6	4.78	6.65	3.83889
chr1_23367848_23370056	chr1	23367849	23370056	promoter-TSS	-19	ZNF436-AS1	1.82	1.7	1.3	3.96	4.22	4.08	5.27	5.34	6.84	3.83667
chr16_56546781_56548478	chr16	56546782	56548478	Intergenic	-17443	MT4	1.25	1.26	1.53	4.32	4.49	4	4.89	5.63	7.13	3.83333
chr21_32770569_32772726	chr21	32770570	32772726	promoter-TSS	107	PAXBP1	2.03	2.1	1.45	4.21	4.96	4.68	4.75	4.56	5.73	3.83
chr6_15444089_15445514	chr6	15444090	15445514	intron	195947	JARID2	1.52	1.9	1.28	4.95	3.88	4.74	5	5.31	5.85	3.82556
chr15_72782975_72784633	chr15	72782976	72784633	promoter-TSS	-46	ADPGK	1.95	1.91	1.53	4.4	3.97	4.63	4.86	4.6	6.58	3.82556
chr8_142608377_142615828	chr8	142608378	142615828	intron	2376	ARC	1.99	1.56	1.71	4.1	4.21	3.84	5.36	5.31	6.34	3.82444
chr17_2029635_2030757	chr17	2029636	2030757	promoter-TSS	84	DPH1	2.1	2.24	1.68	4.71	4.5	4.32	4.84	4.58	5.44	3.82333
chr7_153674522_153676103	chr7	153674523	153676103	Intergenic	-72820	DPP6	1.99	2.05	1.49	4.76	4.4	4.1	4.32	4.81	6.46	3.82
chr4_1720175_1722076	chr4	1720176	1722076	promoter-TSS	197	TMEM129	2.04	1.75	1.24	4.86	4.06	4.51	5.02	5.4	5.49	3.81889
chr20_20450056_20450969	chr20	20450057	20450969	intron	82409	INSM1	1.79	1.99	1.28	5.49	5.19	4.59	4.44	3.91	5.64	3.81333
chr19_42241981_42246836	chr19	42241982	42246836	Intergenic	-1807	GSK3A	1.71	1.47	1.27	3.42	3.4	4.09	5.91	5.5	7.5	3.80778
chr15_63047580_63049067	chr15	63047581	63049067	promoter-TSS	-165	TPM1	1.99	2.09	1.82	4.85	4.88	4.67	4.56	4.06	5.3	3.80222
chr20_41339795_41340367	chr20	41339796	41340367	promoter-TSS	-740	LPIN3	2.82	3.73	3.38	4.09	3.31	4.1	4.71	4.03	4.04	3.80111
chr15_68228965_68230315	chr15	68228966	68230315	promoter-TSS	88	CLN6	1.77	1.93	1.52	4.11	4.45	4.79	4.49	5.07	6.07	3.8
chr2_223956814_223958007	chr2	223956815	223958007	promoter-TSS	-52	MRPL44	1.81	1.57	1.82	3.73	3.1	4.36	5.31	5.25	7.2	3.79444
chr12_65948121_65949216	chr12	65948122	65949216	intron	-66344	HMGA2-AS1	2.14	1.57	1.63	4.77	5.05	3.86	4.52	5.01	5.6	3.79444
chr11_66478991_66481067	chr11	66478992	66481067	promoter-TSS	220	LOC101928069	1.78	1.81	1.7	4.13	3.55	4.38	5.14	5.44	6.21	3.79333
chr2_61536188_61539438	chr2	61536189	61539438	5' UTR	543	XPO1	1.46	1.61	1.45	3.99	3.5	3.83	5.25	5.53	7.51	3.79222
chr3_47282209_47283370	chr3	47282210	47283370	promoter-TSS	9	KIF9	1.97	1.89	1.8	4.89	4.62	4.23	4.82	4.49	5.38	3.78778
chr3_47380255_47382143	chr3	47380256	47382143	intron	178	PTPN23	1.42	1.95	1.58	3.95	3.77	4.66	5.22	5.24	6.3	3.78778
chr22_26756571_26757287	chr22	26756572	26757287	intron	84086	MIATNB	2.65	2.9	2.56	3.98	4.76	4.59	3.58	3.22	5.78	3.78
chr2_86035584_86037613	chr2	86035585	86037613	intron	69287	POLR1A	1.41	1.77	1.43	4.24	4.58	4.65	4.89	4.55	6.5	3.78
chr7_3754158_3755783	chr7	3754159	3755783	intron	-374714	SDK1	1.68	2.2	2.34	4.62	3.68	3.57	5.16	4.53	6.23	3.77889
chr3_177195210_177198408	chr3	177195211	177198408	promoter-TSS	-331	TBL1XR1	1.7	2.01	1.24	4.72	4.34	4.64	5.4	5.19	4.77	3.77889
chr4_2755828_2756901	chr4	2755829	2756901	promoter-TSS	-29	TNIP2	2.06	2.41	1.95	5.31	4.11	3.78	4.27	4.29	5.82	3.77778
chr6_33390816_33392356	chr6	33390817	33392356	promoter-TSS	-237	KIFC1	2.29	1.94	1.59	4.07	3.9	3.73	4.97	4.9	6.58	3.77444
chr16_68084200_68086251	chr16	68084201	68086251	promoter-TSS	-144	NFATC3	2.08	2.02	1.35	4.36	3.93	4.14	5.05	5.06	5.97	3.77333
chr8_28621881_28623635	chr8	28621882	28623635	Intergenic	78706	EXTL3-AS1	2.3	2.02	1.9	4.43	3.99	4.32	5.04	4.7	5.25	3.77222
chr12_6723504_6724803	chr12	6723505	6724803	promoter-TSS	108	COPS7A	2.05	1.54	1.67	4.74	4.03	4.04	4.18	5.44	6.26	3.77222
chr19_13149380_13156695	chr19	13149381	13156695	5' UTR	2627	IER2	1.81	1.64	1.54	4.15	3.89	4.15	5.14	5.23	6.39	3.77111
chr20_63738954_63741505	chr20	63738955	63741505	intron	454	SLC2A4RG	2.06	1.84	1.89	4.75	3.83	4.54	4.86	5.3	4.87	3.77111
chr7_121872291_121877727	chr7	121872292	121877727	intron	1848	PTPRZ1	1.91	1.9	1.66	4.43	4.3	4.21	4.73	4.64	6.15	3.77
chr20_53750685_53752127	chr20	53750686	53752127	Intergenic	124303	SUMO1P1	1.94	1.74	1.85	4.26	3.96	4.3	4.95	4.71	6.21	3.76889
chr2_217162132_217163550	chr2	217162133	217163550	Intergenic	-119892	DIRC3-AS1	1.81	1.55	1.22	5.14	3.82	4.5	5.27	4.53	6.01	3.76111
chr6_3156017_3158385	chr6	3156018	3158385	intron	343	TUBB2A	2.19	2.03	1.6	4.42	4.48	4.19	4.94	4.84	5.16	3.76111
chr12_123363436_123366151	chr12	123363437	123366151	promoter-TSS	49	MIR8072	1.9	1.76	1.41	4.38	4.05	3.99	5.05	5.13	6.15	3.75778
chr7_26375502_26377403	chr7	26375503	26377403	promoter-TSS	-184	LOC105375304	2.29	2.12	1.91	4.98	3.57	4.46	4.52	4.63	5.33	3.75667
chr5_141524386_141525849	chr5	141524387	141525849	intron	-33193	LOC100505658	2.29	2.7	1.77	3.8	3.72	4.69	4.18	4.05	6.56	3.75111
chr7_77121623_77122889	chr7	77121624	77122889	promoter-TSS	33	FAM185BP	2.16	2.28	1.41	4.57	4.14	4	4.78	4.23	6.18	3.75
chr16_29862687_29863837	chr16	29862688	29863837	promoter-TSS	-36	CDIPT	1.82	1.94	1.35	3.81	4.41	4.02	4.75	4.85	6.78	3.74778
chr3_147929878_147931030	chr3	147929879	147931030	Intergenic	-147705	LINC02032	1.86	2.14	2.11	3.64	4.11	3.61	5.27	5.13	5.86	3.74778
chr4_112636498_112637993	chr4	112636499	112637993	promoter-TSS	103	LARP7	1.72	2.14	1.57	4.08	3.63	4.07	5.62	4.94	5.95	3.74667
chr4_184648194_184650371	chr4	184648195	184650371	promoter-TSS	164	CASP3	1.76	1.79	1.32	4.2	3.88	4.09	5	5.02	6.63	3.74333
chr1_225651631_225654351	chr1	225651632	225654351	5' UTR	132	ENAH	1.64	1.6	1.47	4.31	3.92	4.59	4.66	5.1	6.38	3.74111
chr8_80029387_80030773	chr8	80029388	80030773	exon	179	MRPS28	1.78	2.05	1.87	4.39	3.75	4.24	5.41	4.5	5.68	3.74111
chr9_8732983_8734541	chr9	8732984	8734541	intron	184	PTPRD	1.76	1.65	1.75	5.05	4.05	3.91	4.41	4.55	6.54	3.74111
chr8_1823120_1824553	chr8	1823121	1824553	promoter-TSS	-89	ARHGEF10	2.18	2.18	1.61	4.03	4.68	4.48	4.05	4.64	5.79	3.73778
chr11_62786301_62788139	chr11	62786302	62788139	promoter-TSS	-182	TMEM179B	2.19	2.01	2.06	4.36	4	4.3	4.81	4.29	5.59	3.73444
chr13_94705470_94709035	chr13	94705471	94709035	intron	1233	LOC101927248	1.41	1.73	1.6	4.12	3.78	4.46	5.2	4.85	6.45	3.73333
chr13_42039830_42041471	chr13	42039831	42041471	intron	615	DGKH	1.75	1.69	1.32	4.92	3.87	4.71	4.44	5.27	5.59	3.72889
chr5_177454094_177456902	chr5	177454095	177456902	intron	6928	DBN1	2.11	2.05	2.33	4.17	3.57	4.3	4.87	4.11	5.99	3.72222
chr1_23958485_23960987	chr1	23958486	23960987	promoter-TSS	-92	PNRC2	2.01	1.57	1.54	4.18	3.89	4.29	5.03	5.08	5.9	3.72111
chr17_27332400_27333636	chr17	27332401	27333636	Intergenic	38904	WSB1	2.29	2.05	1.54	4.37	4.14	4.32	4.47	4.68	5.62	3.72
chr6_23633579_23636008	chr6	23633580	23636008	Intergenic	-491421	NRSN1	1.35	1.3	1.52	4.77	3.74	4.2	4.98	5.17	6.44	3.71889
chr19_47742601_47744385	chr19	47742602	47744385	TTS	-2053	NOP53	1.75	1.9	1.44	4.7	4.35	4.84	4.5	4.63	5.28	3.71
chr10_110871167_110873232	chr10	110871168	110873232	intron	272	PDCD4	1.92	1.63	1.47	3.99	4.36	4.36	4.82	4.97	5.84	3.70667
chr6_13614270_13616413	chr6	13614271	13616413	promoter-TSS	7	NOL7	1.93	1.96	1.81	4.21	4.29	4.16	4.99	4.48	5.51	3.70444
chr5_14432630_14434147	chr5	14432631	14434147	intron	-30594	SNORD170	1.28	1.64	1.38	4.68	4.48	4.77	4.54	5.01	5.53	3.70111
chr4_2007714_2010231	chr4	2007715	2010231	promoter-TSS	1	NELFA	1.85	1.64	1.54	4.23	4.23	4.79	4.6	4.42	5.96	3.69556
chr3_50227024_50228096	chr3	50227025	50228096	TTS	124	MIR5787	2.61	2.75	2.48	3.62	3.76	3.72	4.48	4.88	4.96	3.69556
chr19_44499885_44501191	chr19	44499886	44501191	promoter-TSS	-16	ZNF180	2.05	1.75	1.32	4.31	3.74	3.64	4.76	5.65	6.03	3.69444
chr11_86068168_86069888	chr11	86068169	86069888	promoter-TSS	56	PICALM	1.88	1.62	1.75	4.26	3.78	4.35	5.2	4.72	5.68	3.69333
chr13_33541659_33543725	chr13	33541660	33543725	intron	134102	STARD13	2.3	1.92	1.81	4.3	3.9	4.05	4.14	4.72	6.09	3.69222
chr9_135960859_135961974	chr9	135960860	135961974	promoter-TSS	-44	UBAC1	1.69	1.84	1.28	3.23	3.58	4.5	5.71	4.97	6.39	3.68778
chr12_6942512_6945343	chr12	6942513	6945343	promoter-TSS	-94	C12orf57	1.87	1.92	1.64	4.02	3.53	4.47	4.5	4.75	6.48	3.68667
chr12_62601995_62604590	chr12	62601996	62604590	promoter-TSS	141	LINC01465	1.92	1.51	1.53	4.5	3.47	4.52	4.97	5.27	5.49	3.68667
chr2_63588034_63589467	chr2	63588035	63589467	promoter-TSS	-212	MDH1	2.09	1.94	1.6	4.26	3.73	3.15	4.55	4.91	6.91	3.68222
chr5_139293059_139295472	chr5	139293060	139295472	intron	516	MATR3	2.05	1.61	1.39	4.77	4.02	4.01	4.74	4.84	5.71	3.68222
chr5_87944118_87945437	chr5	87944119	87945437	Intergenic	282736	LINC02488	1.56	1.33	1.92	4.4	3.61	4.42	4.67	4.75	6.38	3.67111
chr1_155206102_155209735	chr1	155206103	155209735	promoter-TSS	-22	THBS3	1.85	1.61	1.26	4.12	3.5	4.44	5.25	5.3	5.71	3.67111
chr15_74127373_74128038	chr15	74127374	74128038	non-coding	1572	LOC283731	2.38	2.59	3.12	4.31	4	3.5	4.39	4.13	4.62	3.67111
chr1_30717477_30719591	chr1	30717478	30719591	promoter-TSS	-238	MATN1-AS1	2.22	2.02	1.98	4.15	3.53	3.87	4.2	5.5	5.52	3.66556
chr7_152433691_152437290	chr7	152433692	152437290	intron	512	KMT2C	1.91	2.02	2.03	4.21	4.19	4.31	4.45	4.56	5.31	3.66556
chr6_30719159_30723160	chr6	30719160	30723160	promoter-TSS	-478	TUBB	1.92	2.08	1.63	4.26	3.6	3.87	4.71	4.82	6.07	3.66222
chr10_119206189_119208376	chr10	119206190	119208376	promoter-TSS	-288	GRK5	2.34	2	1.49	4.55	4.06	4.81	4.37	4.28	5.06	3.66222
chr17_24188084_24188836	chr17	24188085	24188836	Intergenic	1665349	MTRNR2L1	3.39	3.97	3.48	3.76	4.4	3.62	3.23	3.8	3.29	3.66
chr10_110918269_110920878	chr10	110918270	110920878	promoter-TSS	31	SHOC2	1.59	1.09	1.28	4.39	3.76	4.33	5.2	5.22	6.07	3.65889
chr2_222733620_222735304	chr2	222733621	222735304	Intergenic	62804	MOGAT1	1.67	1.4	1.35	4.1	3.86	4.07	5	4.99	6.48	3.65778
chr17_40113100_40113932	chr17	40113101	40113932	Intergenic	-8455	MSL1	2.61	2.21	1.69	4.8	3.4	3.77	4.05	4.07	6.29	3.65444
chr1_19250870_19252473	chr1	19250871	19252473	promoter-TSS	-133	MRTO4	1.89	1.82	2.23	4.83	3.93	4.03	3.87	4.81	5.46	3.65222
chr7_32494420_32496210	chr7	32494421	32496210	promoter-TSS	-32	LSM5	2.22	1.87	1.55	4.58	3.27	3.96	4.98	4.56	5.88	3.65222
chr22_19717778_19719257	chr22	19717779	19719257	promoter-TSS	49	SEPT5-GP1BB	2.11	2.31	2	5.02	4.86	4.41	3.76	3.77	4.62	3.65111
chr3_114383734_114384943	chr3	114383735	114384943	promoter-TSS	-697	ZBTB20	1.49	1.86	1.41	4.21	4.26	4.19	4.85	4.16	6.42	3.65
chr8_103414222_103415953	chr8	103414223	103415953	promoter-TSS	19	SLC25A32	2.02	1.88	1.78	4.74	3.78	4.55	4.66	4.35	5.09	3.65
chr17_44218085_44223147	chr17	44218086	44223147	promoter-TSS	266	UBTF	1.85	1.78	1.63	4.3	4.27	4.51	4.73	4.31	5.43	3.64556
chr11_19240361_19241875	chr11	19240362	19241875	promoter-TSS	-173	E2F8	2.31	1.72	1.79	4	3.98	4.63	4.6	4.23	5.54	3.64444
chr18_3602236_3604693	chr18	3602237	3604693	promoter-TSS	-272	DLGAP1-AS2	1.52	1.73	1.54	4.33	4.14	4.45	4.33	5.15	5.59	3.64222
chr6_52576312_52578128	chr6	52576313	52578128	promoter-TSS	18	TRAM2-AS1	1.79	1.69	1.72	3.97	3.82	4.4	4.79	5.49	5.1	3.64111
chr19_55516707_55517569	chr19	55516708	55517569	intron	19995	SBK2	2.23	2.5	1.96	4.77	4.46	3.63	4.31	4.02	4.87	3.63889
chr1_179174838_179176269	chr1	179174839	179176269	intron	-32478	ABL2	1.54	1.28	1.6	4.24	4.12	4.33	4.96	4.64	6.02	3.63667
chr4_55948315_55949813	chr4	55948316	55949813	intron	119	CEP135	2.17	1.62	2.05	4.32	3.84	4.72	4.48	4.4	5.13	3.63667
chr20_63978651_63981873	chr20	63978652	63981873	promoter-TSS	-620	SAMD10	2.29	1.99	1.73	3.77	3.87	4.23	5.07	4.56	5.2	3.63444
chr5_115625574_115626761	chr5	115625575	115626761	promoter-TSS	11	TMED7-TICAM2	1.74	2.08	1.66	3.6	2.96	4.84	4.46	4.51	6.85	3.63333
chr21_39312219_39314684	chr21	39312220	39314684	promoter-TSS	180	BRWD1	1.66	1.69	1.34	4.5	4.18	5.05	4.7	3.85	5.72	3.63222
chr18_79249862_79251448	chr18	79249863	79251448	intron	-145275	NFATC1	1.79	1.41	1.19	3.78	3.84	4.06	5.04	4.93	6.64	3.63111
chr5_141560253_141561336	chr5	141560254	141561336	intron	2484	LOC100505658	1.87	2.24	1.93	3.64	3.45	3.78	5.18	4.63	5.95	3.63
chr20_10216467_10220044	chr20	10216468	10220044	promoter-TSS	-542	SNAP25	2.1	1.74	1.98	4.58	4.69	4.47	4.06	3.92	5.13	3.63
chr19_1940072_1942616	chr19	1940073	1942616	5' UTR	172	CSNK1G2	1.75	1.39	1.34	4.28	4.21	4.83	4.77	4.81	5.26	3.62667
chr3_159838699_159841004	chr3	159838700	159841004	promoter-TSS	-9	SCHIP1	2.25	1.65	1.68	4.49	3.75	4.08	4.58	4.62	5.52	3.62444
chr18_13471861_13473022	chr18	13471862	13473022	intron	12495	MIR5190	1.75	1.67	1.28	3.95	4.51	4.11	4.46	4.92	5.94	3.62111
chr1_183470089_183473148	chr1	183470090	183473148	promoter-TSS	363	SMG7-AS1	1.98	1.86	1.46	4.11	3.82	4.08	4.73	5.13	5.39	3.61778
chr13_39037152_39038815	chr13	39037153	39038815	promoter-TSS	92	PROSER1	1.54	1.69	1.46	4.55	3.6	4.22	4.88	4.78	5.84	3.61778
chr7_74477658_74480995	chr7	74477659	74480995	intron	25421	GTF2IRD1	1.84	1.94	1.64	4.65	4.14	3.84	4.48	4.48	5.54	3.61667
chr17_58631068_58632769	chr17	58631069	58632769	intron	60136	TEX14	1.35	1.64	1.61	4.15	3.85	3.75	5.02	4.7	6.45	3.61333
chr3_196867276_196868579	chr3	196867277	196868579	promoter-TSS	8	SENP5	2.11	1.56	1.31	4.64	4.15	4.01	4.67	4.61	5.44	3.61111
chr16_1704969_1706857	chr16	1704970	1706857	promoter-TSS	-270	MAPK8IP3	1.76	1.52	1.47	4.42	3.67	4.2	4.68	4.64	6.14	3.61111
chr10_91908195_91909883	chr10	91908196	91909883	5' UTR	447	FGFBP3	2.01	1.57	1.62	4.14	4.7	3.95	4.82	4.55	5.13	3.61
chr5_891961_893356	chr5	891962	893356	promoter-TSS	-100	BRD9	2.29	1.54	1.35	4.02	4.18	4.54	5.12	4.63	4.8	3.60778
chr12_989763_991876	chr12	989764	991876	promoter-TSS	-403	ERC1	1.74	1.91	1.31	4.45	4.55	3.81	4.47	4.8	5.43	3.60778
chr4_37685240_37687360	chr4	37685241	37687360	promoter-TSS	76	RELL1	1.82	1.76	1.63	3.84	3.61	4.24	4.3	5.21	6.05	3.60667
chr5_175796369_175797547	chr5	175796370	175797547	intron	425	CPLX2	2.15	1.78	1.88	5.81	5.86	5.1	3.37	2.52	3.99	3.60667
chr22_25942544_25944140	chr22	25942545	25944140	intron	201154	MYO18B	1.78	1.81	1.39	4.18	4.56	4.45	4.4	3.88	6.01	3.60667
chr16_55502456_55503810	chr16	55502457	55503810	intron	-5939	LPCAT2	1.48	1.31	1.69	4.92	3.99	4.99	4.13	4.15	5.78	3.60444
chr19_49451419_49454014	chr19	49451420	49454014	promoter-TSS	-508	ALDH16A1	1.52	1.3	1.53	3.82	3.87	4.2	4.85	5.15	6.19	3.60333
chr12_34021865_34022914	chr12	34021866	34022914	promoter-TSS	-106	ALG10	1.74	1.71	1.46	3.75	3.49	3.8	4.49	4.64	7.33	3.60111
chr13_48036997_48038657	chr13	48036998	48038657	exon	101	NUDT15	1.55	2.23	1.57	4.19	4.49	4.12	4.46	4.17	5.59	3.59667
chr9_19379399_19380914	chr9	19379400	19380914	promoter-TSS	79	RPS6	1.67	1.37	1.41	3.6	3.1	4.22	4.81	5.41	6.78	3.59667
chr19_3984718_3986724	chr19	3984719	3986724	promoter-TSS	-258	EEF2	1.71	1.86	1.66	4.13	3.44	4.09	4.63	4.73	6.1	3.59444
chr7_137168894_137169855	chr7	137168895	137169855	Intergenic	-5034	LOC349160	2.92	3.23	2.57	3.67	3.22	4.35	3.65	3.55	5.18	3.59333
chr8_42139799_42141141	chr8	42139800	42141141	Intergenic	-12476	AP3M2	1.83	2.33	1.77	4.26	4.63	4.11	3.8	4.28	5.31	3.59111
chr6_3225759_3233140	chr6	3225760	3233140	Intergenic	-1797	TUBB2B	1.74	1.7	1.69	4.39	3.83	3.97	4.71	4.48	5.79	3.58889
chr2_70293105_70294433	chr2	70293106	70294433	promoter-TSS	2	SNRPG	1.73	1.93	1.86	3.4	3.97	3.67	4.79	4.41	6.53	3.58778
chr18_3447049_3452626	chr18	3447050	3452626	promoter-TSS	187	TGIF1	1.62	1.59	1.64	4.09	3.79	4.49	4.85	4.84	5.38	3.58778
chr1_156129994_156130778	chr1	156129995	156130778	intron	4216	LMNA	2.6	3.13	2.15	2.74	3.23	4.63	4.28	4.49	5.03	3.58667
chr12_57771651_57773117	chr12	57771652	57773117	promoter-TSS	-230	EEF1AKMT3	2.01	2.33	1.75	4.11	4.53	3.81	3.85	4.26	5.62	3.58556
chr7_91880069_91881176	chr7	91880070	91881176	promoter-TSS	79	MTERF1	2.78	2.07	2.4	3.82	3.68	3.57	4.53	3.74	5.67	3.58444
chr12_12723141_12726544	chr12	12723142	12726544	Intergenic	-1074	APOLD1	1.75	1.67	1.34	4.01	3.49	4.09	5.11	4.78	6.01	3.58333
chr5_54517274_54518612	chr5	54517275	54518612	5' UTR	184	SNX18	2.48	2.47	1.94	3.32	4.24	3.95	4.08	4.6	5.15	3.58111
chr2_172172377_172173072	chr2	172172378	172173072	Intergenic	69719	DLX2-DT	2.75	3.13	1.24	4.41	3.62	4.48	3.85	3.63	5.11	3.58
chr1_28736174_28738222	chr1	28736175	28738222	intron	258	YTHDF2	1.79	1.76	1.23	4.22	4.18	3.94	4.43	5.05	5.55	3.57222
chr7_7968084_7972549	chr7	7968085	7972549	intron	1521	GLCCI1	2.17	1.91	1.88	4.35	3.66	3.96	4.48	4.41	5.33	3.57222
chr12_948655_950319	chr12	948656	950319	intron	207	RAD52	1.79	1.75	1.62	3.84	3.55	3.54	4.7	4.86	6.49	3.57111
chr3_129439365_129440830	chr3	129439366	129440830	promoter-TSS	62	IFT122	1.89	2.01	2.21	4.36	4.03	3.45	4.41	4.27	5.47	3.56667
chr4_88456408_88457893	chr4	88456409	88457893	promoter-TSS	32	HERC5	1.5	1.53	1.42	4.79	3.96	4.83	4.92	4.41	4.74	3.56667
chr5_115840992_115842909	chr5	115840993	115842909	promoter-TSS	5	AP3S1	1.9	1.67	1.62	4.06	3.66	4.48	4.86	4.93	4.92	3.56667
chr8_144272766_144275627	chr8	144272767	144275627	intron	7744	SCX	1.69	1.68	1.17	4.82	4.17	4.57	4.36	4.16	5.48	3.56667
chr20_49611061_49612835	chr20	49611062	49612835	Intergenic	-43811	PTGIS	2.1	2.26	2.05	3.82	3.91	3.91	4.39	4.25	5.41	3.56667
chr19_57099009_57099667	chr19	57099010	57099667	Intergenic	-20803	USP29	2.05	2.49	2.69	4.21	3.7	3.93	3.75	4.48	4.79	3.56556
chr4_128809219_128810475	chr4	128809220	128810475	promoter-TSS	-131	JADE1	2.46	2.05	2.66	4.86	3.56	4.22	3.64	3.59	5.02	3.56222
chr1_154972403_154975796	chr1	154972404	154975796	promoter-TSS	276	SHC1	1.6	1.78	1.67	4.11	3.97	3.87	4.39	4.5	6.16	3.56111
chr3_194315190_194316150	chr3	194315191	194316150	Intergenic	-2866	LINC00887	1.79	2.45	1.82	4.41	3.96	4.56	3.61	4.07	5.34	3.55667
chr3_58008062_58009099	chr3	58008063	58009099	exon	159	FLNB	1.99	2.29	2.13	4.46	3.81	4.08	3.92	3.69	5.62	3.55444
chrX_1452304_1454572	chrX	1452305	1454572	promoter-TSS	324	ASMTL	2.02	1.34	1.36	4.09	4.24	3.78	4.67	4.89	5.59	3.55333
chr7_22110032_22111057	chr7	22110033	22111057	Intergenic	83200	RAPGEF5	2.56	3.39	2.35	4.22	4.28	3.09	3.69	3.36	5.03	3.55222
chr7_37006798_37009727	chr7	37006799	37009727	intron	10467	ELMO1-AS1	1.54	1.73	1.49	4.24	4.11	3.83	4.58	4.5	5.95	3.55222
chr19_36489033_36490269	chr19	36489034	36490269	promoter-TSS	24	LOC728752	1.64	1.63	0.86	3.04	2.96	3.57	5.61	5.36	7.29	3.55111
chr7_150898430_150899054	chr7	150898431	150899054	Intergenic	46225	AOC1	2.89	3.2	3	3.09	3.6	3.84	3.69	3.13	5.51	3.55
chr3_152834524_152836163	chr3	152834525	152836163	5' UTR	213	P2RY1	2.19	1.99	2.12	4.34	4.17	4.66	4.16	3.91	4.39	3.54778
chr19_4769247_4770133	chr19	4769248	4770133	promoter-TSS	585	MIR7-3HG	1.99	2.07	2.07	6.16	5.91	5	2.53	2.83	3.34	3.54444
chr17_25352951_25353540	chr17	25352952	25353540	Intergenic	1735995	LOC105371703	4.14	4.36	3.59	4.47	3.46	3.23	2.91	3.25	2.49	3.54444
chr15_68578052_68580171	chr15	68578053	68580171	5' UTR	119	CORO2B	2.37	1.91	1.43	3.92	4.3	4.17	4.51	4.3	4.98	3.54333
chr3_194632430_194634123	chr3	194632431	194634123	5' UTR	142	TMEM44	1.93	2.28	1.73	4.39	4.54	3.98	4.27	3.55	5.22	3.54333
chr1_231052831_231054764	chr1	231052832	231054764	Intergenic	-13544	FAM89A	1.66	1.18	1.55	4.02	3.72	4.37	4.35	4.88	6.1	3.53667
chr12_106954946_106957445	chr12	106954947	106957445	promoter-TSS	289	TMEM263	1.65	1.75	1.39	4.37	4.06	3.82	4.87	4.72	5.19	3.53556
chr12_112418115_112420071	chr12	112418116	112420071	promoter-TSS	146	PTPN11	2.19	1.67	1.46	4.32	3.65	3.54	5.04	4.57	5.38	3.53556
chr20_62366290_62369752	chr20	62366291	62369752	promoter-TSS	-709	LAMA5	2.07	1.77	1.71	4.83	4.22	4.07	4.31	4.23	4.6	3.53444
chr7_130050827_130051897	chr7	130050828	130051897	promoter-TSS	23	ZC3HC1	2.1	2.66	1.97	4.34	3.63	3.49	4.56	4.34	4.71	3.53333
chr1_54487723_54489779	chr1	54487724	54489779	Intergenic	-59477	ACOT11	1.87	1.87	1.86	3.95	4.17	3.98	4.32	4.52	5.25	3.53222
chr3_115783392_115785540	chr3	115783393	115785540	Intergenic	120660	SNORD155	1.86	2.19	1.87	4.02	3.66	4.29	4.09	3.96	5.85	3.53222
chr5_96934350_96936563	chr5	96934351	96936563	promoter-TSS	-623	LNPEP	1.81	1.85	1.56	4.78	4.21	4.28	4.13	4.13	5.02	3.53
chr20_46363588_46365911	chr20	46363589	46365911	promoter-TSS	-292	SLC35C2	1.62	2.14	1.72	3.57	4.04	4.03	4.39	4.74	5.52	3.53
chr1_226061181_226065222	chr1	226061182	226065222	intron	475	H3F3AP4	1.56	1.84	1.45	4.29	3.88	4.12	4.41	5.02	5.18	3.52778
chr9_134443143_134443762	chr9	134443144	134443762	Intergenic	36893	RXRA	2.71	3.99	2.83	3.75	3.26	4.07	3.2	3.33	4.6	3.52667
chr3_133572864_133575249	chr3	133572865	133575249	promoter-TSS	371	CDV3	2.05	1.49	1.42	3.59	4.01	4.31	5.12	4.85	4.89	3.52556
chr1_154219805_154221802	chr1	154219806	154221802	promoter-TSS	-7	C1orf43	1.47	1.78	1.91	4.15	3.36	3.84	4.64	4.21	6.37	3.52556
chr22_28771919_28773460	chr22	28771920	28773460	promoter-TSS	-5	CCDC117	1.67	2.03	1.88	4.05	3.94	3.91	4.25	4.72	5.28	3.52556
chr15_72375302_72376448	chr15	72375303	72376448	promoter-TSS	139	HEXA	1.57	1.97	1.79	3.79	4.37	3.88	4.36	4.9	5.06	3.52111
chr5_174045360_174045920	chr5	174045361	174045920	promoter-TSS	-66	NSG2	2.02	2.51	3.49	4.6	4.09	4.44	3.23	3.39	3.87	3.51556
chr8_22692785_22696279	chr8	22692786	22696279	Intergenic	-1052	EGR3	1.89	1.81	1.32	4.34	3.88	4.5	4.24	4.37	5.29	3.51556
chr9_99819185_99823160	chr9	99819186	99823160	promoter-TSS	-682	NR4A3	1.69	1.83	1.42	4.18	3.93	4.1	4.21	4.93	5.32	3.51222
chr17_73310049_73312529	chr17	73310050	73312529	intron	712	CDC42EP4	1.97	1.78	1.68	4.27	4.19	3.71	4.37	3.99	5.64	3.51111
chr9_4365999_4367497	chr9	4366000	4367497	Intergenic	-66680	GLIS3	1.46	1.58	1.57	3.94	3.72	4.5	4.55	4.28	5.99	3.51
chr15_92808657_92812700	chr15	92808658	92812700	Intergenic	15195	ASB9P1	1.72	1.66	1.49	3.78	3.58	3.99	4.73	4.82	5.81	3.50889
chr3_11194695_11196649	chr3	11194696	11196649	intron	-30309	HRH1	2.08	2.02	1.59	3.75	3.84	4.13	4.16	4.45	5.54	3.50667
chr9_37800247_37801598	chr9	37800248	37801598	exon	126	DCAF10	1.88	1.71	1.56	3.68	4	4.17	4.57	4.77	5.17	3.50111
chr7_36291356_36292109	chr7	36291357	36292109	intron	75507	KIAA0895	2.61	3.47	3.1	3.06	3.81	3.43	3.7	3.35	4.94	3.49667
chr7_100865592_100867568	chr7	100865593	100867568	promoter-TSS	-807	TRIP6	1.71	1.94	1.82	3.93	4.09	4.1	4.44	4.26	5.17	3.49556
chr16_89827393_89829169	chr16	89827394	89829169	promoter-TSS	-194	SPIRE2	1.7	1.62	1.19	5.09	4.37	5.11	3.73	4.5	4.15	3.49556
chr2_158922839_158924431	chr2	158922840	158924431	Intergenic	-44999	TANC1	1.52	1.64	1.3	4.27	3.94	4.64	4.39	4.5	5.23	3.49222
chr7_41704697_41705966	chr7	41704698	41705966	intron	-2242	INHBA	2.03	1.99	2.07	4.42	3.62	3.98	4.08	3.83	5.41	3.49222
chr11_128544253_128545499	chr11	128544254	128545499	intron	18734	ETS1-AS1	1.61	1.35	1.05	3.57	3.74	4.33	4.41	4.95	6.37	3.48667
chr12_56115686_56118877	chr12	56115687	56118877	promoter-TSS	649	RPL41	1.6	1.66	1.33	4.07	3.53	3.53	4.67	4.8	6.19	3.48667
chr15_68559513_68560329	chr15	68559514	68560329	intron	-19072	CORO2B	2.26	3.12	1.6	3.73	3.92	3.88	3.39	3.68	5.8	3.48667
chr10_70461349_70463399	chr10	70461350	70463399	Intergenic	-14426	NODAL	1.76	1.72	1.86	3.77	3.29	3.92	4.46	4.34	6.24	3.48444
chr12_50763412_50765771	chr12	50763413	50765771	intron	491	ATF1	1.64	1.67	1.58	4.17	3.57	4.02	4.89	4.61	5.21	3.48444
chr3_184133622_184136035	chr3	184133623	184136035	promoter-TSS	-529	EIF2B5	1.83	2.03	1.59	4.19	3.76	4.07	4.35	4.27	5.26	3.48333
chr7_155509465_155510567	chr7	155509466	155510567	promoter-TSS	-142	CNPY1	2.46	2.42	1.46	4.6	3.9	5.03	2.7	3.36	5.36	3.47667
chr5_56585530_56587115	chr5	56585531	56587115	intron	19933	C5orf67	1.33	1.45	1.88	4.49	4.35	3.82	4.36	4.14	5.41	3.47
chr11_61814614_61817653	chr11	61814615	61817653	promoter-TSS	-69	FADS2	1.76	1.74	1.36	3.93	3.98	4.1	4.63	4.4	5.33	3.47
chr12_112577264_112578841	chr12	112577265	112578841	intron	2817	RPH3A	1.87	1.57	1.45	3.98	3.36	4.32	4.16	4.05	6.46	3.46889
chr16_23182243_23182952	chr16	23182244	23182952	promoter-TSS	-147	SCNN1G	2.58	2.45	1.93	4.13	3.93	4.11	3.75	3.69	4.65	3.46889
chr3_141875114_141878369	chr3	141875115	141878369	promoter-TSS	99	ATP1B3	1.87	2.08	1.73	4	3.69	3.7	4.34	4.53	5.27	3.46778
chr18_76233993_76235615	chr18	76233994	76235615	Intergenic	25294	LINC01893	1.73	1.19	1.33	4.61	3.62	3.88	4.21	4.94	5.66	3.46333
chr20_56629011_56630898	chr20	56629012	56630898	intron	649	TFAP2C	2.3	2.27	2.29	4.37	3.67	3.74	3.95	3.75	4.83	3.46333
chr11_96242331_96244033	chr11	96242332	96244033	intron	-98256	MIR1260B	1.43	1.74	1.51	4.27	3.84	3.61	4.98	4.68	5.08	3.46
chr7_65750465_65752056	chr7	65750466	65752056	promoter-TSS	156	CCT6P1	2.68	2.1	2.31	4.03	3.32	3.64	4.42	3.83	4.81	3.46
chr1_212034628_212036522	chr1	212034629	212036522	promoter-TSS	-18	INTS7	1.95	1.81	1.74	3.54	3.98	3.6	4.62	4.26	5.62	3.45778
chr17_82735050_82735996	chr17	82735051	82735996	promoter-TSS	-92	FN3K	1.66	2.09	1.51	4.16	3.87	4.38	4.1	4.5	4.85	3.45778
chr4_56434911_56437775	chr4	56434912	56437775	promoter-TSS	83	PAICS	1.89	1.61	1.52	3.84	3.7	4.19	4.31	4.62	5.43	3.45667
chr19_982521_983218	chr19	982522	983218	Intergenic	-1458	WDR18	2.27	2.84	2.94	3.81	2.62	3.73	3.65	4.23	5.01	3.45556
chr3_136194509_136197697	chr3	136194510	136197697	5' UTR	232	MSL2	1.81	1.52	1.25	3.69	3.77	4.16	4.8	4.81	5.29	3.45556
chr2_189440677_189441909	chr2	189440678	189441909	promoter-TSS	-140	WDR75	1.66	2.13	1.47	3.72	3.37	3.99	3.55	4.77	6.42	3.45333
chr22_20418066_20418763	chr22	20418067	20418763	Intergenic	19410	SCARF2	3.1	2.61	2.48	3.3	3.19	3.71	3.73	4.07	4.89	3.45333
chr1_167219767_167222463	chr1	167219768	167222463	intron	229	POU2F1	2.06	1.98	1.42	4.36	4.25	3.93	4.11	4.29	4.67	3.45222
chr9_132877937_132879058	chr9	132877938	132879058	promoter-TSS	154	SPACA9	1.62	1.94	2.06	4.02	4.08	3.53	4.62	3.98	5.22	3.45222
chr3_8970963_8971566	chr3	8970964	8971566	Intergenic	-7793	RAD18	3.26	3.38	2.07	4.5	3.1	2.93	3.25	4.37	4.2	3.45111
chr7_66114249_66115940	chr7	66114250	66115940	intron	248	CRCP	1.93	2.15	1.79	4.14	3.65	3.79	3.99	4.19	5.42	3.45
chr3_194671647_194673011	chr3	194671648	194673011	promoter-TSS	-138	LSG1	1.77	2.16	2.23	3.9	3.49	3.51	4.42	4.02	5.49	3.44333
chr8_42050727_42052910	chr8	42050728	42052910	promoter-TSS	69	LOC105379393	1.42	1.47	1.35	3.66	3.71	4	5.37	5.41	4.6	3.44333
chr16_17404333_17406196	chr16	17404334	17406196	intron	65695	XYLT1	1.25	1.9	1.59	4.31	4.24	4.33	4.24	4.41	4.7	3.44111
chr18_2654735_2656750	chr18	2654736	2656750	promoter-TSS	-144	SMCHD1	1.43	1.63	1.56	3.64	4.38	4.13	3.95	4.7	5.54	3.44
chr15_41332080_41333969	chr15	41332081	41333969	promoter-TSS	144	NUSAP1	2.06	2.15	1.51	4.06	3.89	4.46	3.8	3.98	5.02	3.43667
chr15_22837688_22839360	chr15	22837689	22839360	promoter-TSS	-117	NIPA2	1.87	1.88	1.63	3.94	3.23	4.45	4.61	3.62	5.69	3.43556
chr17_81926510_81928721	chr17	81926511	81928721	promoter-TSS	119	MAFG	1.61	1.49	1.25	4.49	3.87	3.92	4.75	5	4.54	3.43556
chr18_3012178_3014744	chr18	3012179	3014744	Intergenic	-1514	LPIN2	1.81	1.46	1.61	4.11	3.76	4.29	4.48	4.44	4.94	3.43333
chr20_4248994_4250099	chr20	4248995	4250099	promoter-TSS	-260	ADRA1D	2.65	2.84	1.75	4.02	3.67	4.23	3.51	4.15	4.08	3.43333
chr8_80485373_80487892	chr8	80485374	80487892	5' UTR	407	ZBTB10	1.81	1.49	1.74	4.35	3.8	4.51	3.74	4.29	5.16	3.43222
chr2_236171288_236172971	chr2	236171289	236172971	Intergenic	-3744	GBX2	1.7	1.68	1.42	3.74	3.75	3.69	4.41	4.59	5.9	3.43111
chr10_123008102_123009655	chr10	123008103	123009655	promoter-TSS	-34	ACADSB	1.94	1.96	1.46	3.95	2.96	3.63	4.15	5.01	5.8	3.42889
chr1_38046420_38047889	chr1	38046421	38047889	promoter-TSS	-362	POU3F1	1.91	1.75	2.61	4.36	4.36	4.72	3.3	3.26	4.58	3.42778
chr3_47780342_47782640	chr3	47780343	47782640	intron	402	SMARCC1	1.44	1.38	1.92	3.7	3.95	4.11	4.41	4.41	5.52	3.42667
chr2_237898147_237899369	chr2	237898148	237899369	intron	39135	RAMP1	1.99	1.29	1.92	4.29	3.77	3.88	3.84	4.87	4.97	3.42444
chr20_48298778_48299673	chr20	48298779	48299673	Intergenic	-60685	LINC00494	2.03	1.44	2.18	3.51	3.46	3.81	4.17	4.49	5.72	3.42333
chr20_58179456_58180116	chr20	58179457	58180116	Intergenic	28884	C20orf85	2.98	3.27	2.53	4.29	4.44	3.94	2.86	3.24	3.24	3.42111
chr19_10027269_10028139	chr19	10027270	10028139	Intergenic	-10650	MIR5589	2.29	2.25	1.92	3.77	3.11	4.25	3.36	4.17	5.66	3.42
chr16_68310435_68311464	chr16	68310436	68311464	promoter-TSS	-4	SLC7A6OS	1.79	2.19	1.33	4.09	4.3	4.08	3.44	4.35	5.2	3.41889
chr11_112960927_112964044	chr11	112960928	112964044	intron	974	LOC101928847	1.75	1.67	1.43	4.43	3.86	4.04	4.16	4.22	5.2	3.41778
chr7_117019881_117020906	chr7	117019882	117020906	TTS	176	ST7	1.84	1.93	1.98	4.18	3.67	4.46	3.97	3.94	4.75	3.41333
chr5_146181955_146183362	chr5	146181956	146183362	promoter-TSS	-9	LARS	1.65	1.46	1.29	3.35	4.21	3.27	4.62	4.42	6.44	3.41222
chr2_55616488_55619086	chr2	55616489	55619086	promoter-TSS	-165	PPP4R3B	1.69	1.81	1.51	3.71	3.3	3.46	4.67	4.63	5.93	3.41222
chr8_144517052_144518714	chr8	144517053	144518714	promoter-TSS	-57	RECQL4	1.89	1.82	2	3.54	4.45	4.09	3.74	3.79	5.38	3.41111
chr1_234372847_234374090	chr1	234372848	234374090	promoter-TSS	13	COA6	1.77	2.05	1.37	3.48	3.54	4.19	5.05	4.64	4.6	3.41
chr11_40279785_40281812	chr11	40279786	40281812	intron	12331	LRRC4C	1.48	1.73	1.22	4.19	3.51	3.69	4.34	4.26	6.27	3.41
chr2_61853301_61855075	chr2	61853302	61855075	promoter-TSS	-128	FAM161A	1.75	1.57	1.9	4.5	5.04	3.65	3.61	3.63	5.04	3.41
chr4_57163519_57164431	chr4	57163520	57164431	intron	-53590	IGFBP7	2.58	2.51	1.74	3.81	3.65	4.47	3.93	2.71	5.28	3.40889
chr8_79764618_79769226	chr8	79764619	79769226	promoter-TSS	-447	HEY1	1.63	1.5	1.45	4.27	3.94	4.08	4.11	4.49	5.21	3.40889
chr17_65559830_65562097	chr17	65559831	65562097	intron	684	AXIN2	1.69	1.79	1.69	3.88	3.57	3.97	4.08	4.43	5.56	3.40667
chr11_34174267_34175220	chr11	34174268	34175220	intron	69115	NAT10	2.45	2.68	2.26	3.7	2.92	4.35	3.78	3.65	4.84	3.40333
chr2_97112186_97114114	chr2	97112187	97114114	promoter-TSS	-3	ANKRD36	1.87	1.96	1.7	4.21	3.96	3.43	4.43	3.92	5.15	3.40333
chr2_176096345_176098029	chr2	176096346	176098029	Intergenic	-2615	HOXD12	1.72	2.22	1.73	4.03	3.37	3.38	4.52	4.24	5.41	3.40222
chr9_133144294_133144787	chr9	133144295	133144787	intron	4669	RALGDS	2.93	2.61	3.31	4.63	2.91	2.71	4.28	3.44	3.77	3.39889
chr2_46986941_46987604	chr2	46986942	46987604	intron	-45418	MCFD2	2.47	3.13	2.52	3.38	3.61	3.46	3.9	3.7	4.42	3.39889
chr12_120495524_120497299	chr12	120495525	120497299	promoter-TSS	299	DYNLL1	2.15	1.89	1.48	3.92	3.45	3.89	4.29	4.41	5.09	3.39667
chr1_85580327_85582119	chr1	85580328	85582119	intron	462	CCN1	1.8	2.16	1.72	4.02	4.07	3.34	4.3	4.25	4.9	3.39556
chr3_13017803_13019812	chr3	13017804	13019812	intron	-31707	IQSEC1	1.73	1.66	1.46	3.73	3.67	4.29	4.7	4.21	5.06	3.39
chr3_51994945_51996351	chr3	51994946	51996351	intron	247	RPL29	1.48	1.67	1.16	3.34	3.27	3.27	4.76	4.54	7.02	3.39
chr12_57905214_57905782	chr12	57905215	57905782	Intergenic	-9016	LOC283387	2.96	2.47	1.84	3.4	3.81	3.05	3.82	3.25	5.9	3.38889
chr8_60651038_60654124	chr8	60651039	60654124	Intergenic	-26159	CHD7	1.5	1.57	1.5	4.19	3.77	4.32	4.45	4.58	4.61	3.38778
chr6_30880169_30882825	chr6	30880170	30882825	Intergenic	-1116	DDR1	1.16	1.43	1.43	4.4	3.71	3.56	4.54	4.84	5.38	3.38333
chr11_95337136_95339566	chr11	95337137	95339566	Intergenic	-105876	SESN3	1.59	1.52	1.62	4.15	3.35	3.94	4.01	4.54	5.72	3.38222
chr16_29815404_29817182	chr16	29815405	29817182	TTS	141	PAGR1	1.62	1.47	1.38	3.8	3.98	3.96	4.16	4.54	5.52	3.38111
chr9_37119804_37121311	chr9	37119805	37121311	promoter-TSS	-40	ZCCHC7	1.51	1.84	1.36	3.89	3.41	3.52	5.04	3.67	6.14	3.37556
chr6_30716707_30718648	chr6	30716708	30718648	promoter-TSS	-397	MDC1	1.48	1.78	1.78	3.25	3.54	3.75	4.68	4.54	5.57	3.37444
chr9_97921864_97924022	chr9	97921865	97924022	promoter-TSS	-373	TRMO	1.99	1.97	1.82	3.8	3.47	3.79	4.32	4.1	5.1	3.37333
chr9_129173839_129178807	chr9	129173840	129178807	3' UTR	1938	IER5L	1.85	1.61	1.73	3.93	3.94	3.88	4.02	4.36	5.04	3.37333
chr16_53054540_53055912	chr16	53054541	53055912	intron	235	CHD9	2.04	2.13	1.63	3.84	4.09	4.28	3.51	4.05	4.78	3.37222
chr7_76177933_76178865	chr7	76177934	76178865	Intergenic	-23497	SRRM3	2.36	2.46	1.79	3.56	3.99	3.91	3.86	3.1	5.32	3.37222
chr5_172187230_172189801	chr5	172187231	172189801	promoter-TSS	-292	STK10	1.52	1.35	1.59	3.89	4.14	3.87	4.47	4.35	5.16	3.37111
chr9_124852495_124853617	chr9	124852496	124853617	promoter-TSS	-361	WDR38	2.82	2.92	2.38	3.75	3.87	3.33	3.58	3.28	4.41	3.37111
chr13_80338153_80343388	chr13	80338154	80343388	promoter-TSS	355	SPRY2	1.59	1.61	1.4	4.23	3.54	3.8	4.24	4.51	5.4	3.36889
chr1_173824044_173825591	chr1	173824045	173825591	promoter-TSS	145	DARS2	1.7	1.35	1.7	4.25	2.91	3.61	4.35	4.53	5.91	3.36778
chr4_102825357_102828819	chr4	102825358	102828819	promoter-TSS	95	UBE2D3	1.42	1.62	1.25	4.06	3.22	3.54	5.16	4.57	5.47	3.36778
chr1_180501760_180503693	chr1	180501761	180503693	promoter-TSS	-150	ACBD6	1.4	1.71	1.54	4.14	3.72	4	4.52	3.89	5.37	3.36556
chr9_79570372_79573828	chr9	79570373	79573828	non-coding	327	TLE4	1.55	1.4	1.31	3.8	3.14	3.65	4.78	5.26	5.39	3.36444
chr3_119033762_119035278	chr3	119033763	119035278	intron	326	IGSF11	2.03	1.79	1.59	3.64	3.82	4.35	3.98	4.06	4.99	3.36111
chr2_202634245_202636234	chr2	202634246	202636234	exon	271	FAM117B	1.65	1.42	1.78	3.81	4.21	4.05	4.14	4.13	5.05	3.36
chr8_93846004_93847637	chr8	93846005	93847637	Intergenic	69298	MIR378D2	1.48	1.55	1.9	3.74	3.79	4.17	3.91	4.07	5.6	3.35667
chr10_63711894_63714057	chr10	63711895	63714057	Intergenic	-191086	JMJD1C	1.35	1.49	1.12	4.09	4.19	3.99	4.68	4.15	5.14	3.35556
chr17_81391953_81397843	chr17	81391954	81397843	Intergenic	-4476	BAHCC1	1.42	1.8	1.26	3.95	3.54	3.74	4.51	4.68	5.3	3.35556
chr10_68406276_68407925	chr10	68406277	68407925	promoter-TSS	88	RUFY2	1.58	1.74	1.34	3.97	3.44	3.52	4.66	3.66	6.28	3.35444
chr7_92831740_92837425	chr7	92831741	92837425	promoter-TSS	-624	CDK6	2.02	2.01	1.89	4.12	3.63	3.82	4.06	3.64	4.95	3.34889
chr9_130041919_130044004	chr9	130041920	130044004	exon	227	FNBP1	1.93	1.9	1.5	3.83	3.67	4.09	4.25	3.62	5.34	3.34778
chr3_13072159_13073938	chr3	13072160	13073938	5' UTR	380	IQSEC1	2.19	1.88	1.77	3.91	3.79	3.96	3.93	4.14	4.55	3.34667
chr22_46077756_46082241	chr22	46077757	46082241	Intergenic	-5998	MIRLET7BHG	1.53	1.34	1.47	3.99	3.43	3.76	4.32	4.65	5.59	3.34222
chr3_52277496_52280900	chr3	52277497	52280900	promoter-TSS	-549	WDR82	1.58	1.65	1.54	3.78	3.12	3.85	4.24	4.71	5.61	3.34222
chr8_28385320_28387000	chr8	28385321	28387000	intron	300	ZNF395	1.96	2.13	1.57	3.79	3.7	4.11	3.92	4.2	4.69	3.34111
chr5_56448462_56451419	chr5	56448463	56451419	Intergenic	31828	LINC01948	1.42	1.8	1.38	3.63	3.62	4.21	4.37	4.07	5.54	3.33778
chr1_63522779_63524237	chr1	63522780	63524237	promoter-TSS	-17	EFCAB7	1.71	1.68	1.2	3.84	3.42	4.12	4.03	3.95	6.08	3.33667
chr8_61838983_61840702	chr8	61838984	61840702	Intergenic	-49996	LINC02155	1.48	1.41	1.47	3.39	3.46	3.96	4.79	4.73	5.34	3.33667
chr9_15509731_15511796	chr9	15509732	15511796	promoter-TSS	206	PSIP1	1.46	1.6	1.54	3.68	3.98	3.84	3.78	4.26	5.89	3.33667
chr2_10911390_10912516	chr2	10911391	10912516	promoter-TSS	19	KCNF1	1.84	2.37	1.36	4.69	4.54	3.89	3.83	3.55	3.95	3.33556
chr6_32153272_32154830	chr6	32153273	32154830	promoter-TSS	52	PPT2-EGFL8	1.65	2.09	1.52	3.64	3.76	3.51	4.71	4.03	5.11	3.33556
chr19_13093143_13094704	chr19	13093144	13094704	intron	8934	LYL1	1.63	1.8	1.75	4.08	3.87	3.73	4.01	4.1	5.05	3.33556
chr19_33521225_33522335	chr19	33521226	33522335	promoter-TSS	11	PEPD	1.75	1.82	1.65	4.36	3.63	3.52	4.31	4.05	4.89	3.33111
chr16_57648548_57649541	chr16	57648549	57649541	intron	9553	ADGRG1	2.19	2.29	2.31	4.12	3.75	3.83	3.24	3.39	4.85	3.33
chr1_205273456_205273943	chr1	205273457	205273943	TTS	16503	TMCC2	2.91	2.97	2.44	3.89	3.8	3.94	3.14	2.69	4.17	3.32778
chr1_182611551_182612410	chr1	182611552	182612410	Intergenic	-3159	LINC01686	1.86	1.61	1.15	3.97	3.68	3.79	3.77	3.86	6.26	3.32778
chr22_24270400_24272357	chr22	24270401	24272357	intron	548	SPECC1L	2.04	1.66	1.24	3.44	3.59	4.13	4.16	4.43	5.23	3.32444
chr9_97980740_97985564	chr9	97980741	97985564	promoter-TSS	-189	ANP32B	1.21	1.48	1.47	3.93	3.72	3.98	4.31	4.65	5.15	3.32222
chr12_31589492_31591682	chr12	31589493	31591682	promoter-TSS	-145	DENND5B	1.97	1.75	1.42	4.21	3.24	4.08	4.27	4.19	4.75	3.32
chr6_28895064_28897296	chr6	28895065	28897296	promoter-TSS	-350	HCG14	1.45	1.47	1.24	3.92	3.6	4.13	4.18	4.57	5.32	3.32
chr2_181891185_181893002	chr2	181891186	181893002	exon	364	ITPRID2	1.84	1.72	1.64	4.04	3.44	4.07	4.05	4.3	4.77	3.31889
chr12_56635896_56637506	chr12	56635897	56637506	promoter-TSS	-342	BAZ2A	1.81	1.56	1.86	3.28	3.54	3.69	4.45	4.23	5.45	3.31889
chr20_21508286_21515411	chr20	21508287	21515411	3' UTR	2215	NKX2-2	1.72	1.71	1.48	3.76	3.81	3.79	4.17	4.37	5.06	3.31889
chr3_138347501_138349260	chr3	138347502	138349260	promoter-TSS	-198	MRAS	2.08	1.89	1.66	4.09	4.38	3.72	4.36	4.12	3.55	3.31667
chr6_19836509_19839432	chr6	19836510	19839432	exon	601	ID4	1.74	1.89	1.72	3.85	3.42	3.75	4.35	4.4	4.73	3.31667
chr17_8288145_8289393	chr17	8288146	8289393	promoter-TSS	99	RANGRF	1.74	1.82	1.22	3.7	4.01	3.55	4.21	4.65	4.94	3.31556
chr8_23922313_23923730	chr8	23922314	23923730	Intergenic	-68216	STC1	1.21	1.66	1.4	3.74	3.52	4	4.4	4.2	5.7	3.31444
chr5_95730504_95732421	chr5	95730505	95732421	5' UTR	127	RHOBTB3	1.69	1.58	1.08	4.32	3.75	4.13	3.65	4.54	5.08	3.31333
chr12_1474072_1475227	chr12	1474073	1475227	intron	-25841	LINC00942	1.19	1.81	1.27	4.02	3.92	3.97	3.56	4.07	5.99	3.31111
chr16_57631124_57633097	chr16	57631125	57633097	intron	3481	ADGRG1	1.58	1.71	1.02	3.29	3.58	4.02	4.59	4.58	5.42	3.31
chr1_156675464_156678429	chr1	156675465	156678429	exon	460	NES	1.92	1.91	1.57	4.51	3.31	3.76	4.01	3.72	5.04	3.30556
chr2_12715275_12719246	chr2	12715276	12719246	5' UTR	325	TRIB2	1.69	1.79	1.59	4.18	3.72	3.62	4.21	4.36	4.57	3.30333
chr3_191328869_191330767	chr3	191328870	191330767	intron	424	CCDC50	1.96	1.68	1.34	3.98	3.92	3.65	4.23	4.27	4.7	3.30333
chr11_35943341_35945185	chr11	35943342	35945185	intron	201	LDLRAD3	1.95	1.81	1.35	3.96	3.6	4	3.79	4.22	5.02	3.3
chr2_74198037_74200366	chr2	74198038	74200366	intron	587	MTHFD2	1.65	1.87	1.31	3.66	3.19	3.8	4.41	4.03	5.74	3.29556
chr8_101108604_101110075	chr8	101108605	101110075	Intergenic	57286	FLJ42969	1.55	1.65	1.56	4.54	3.06	3.87	4.21	4.07	5.15	3.29556
chr3_181709444_181730763	chr3	181709445	181730763	intron	8179	SOX2	1.75	1.63	1.55	3.7	3.62	3.81	4.35	4.3	4.95	3.29556
chr15_40593299_40595041	chr15	40593300	40595041	promoter-TSS	-79	KNL1	1.5	1.46	1.94	4.4	3.17	3.87	3.79	4.05	5.46	3.29333
chr6_13710429_13712876	chr6	13710430	13712876	5' UTR	182	RANBP9	1.81	1.98	1.15	4.01	3.47	3.77	4.2	4.6	4.64	3.29222
chr4_15000773_15005322	chr4	15000774	15005322	exon	567	CPEB2	1.7	1.42	1.4	4.19	3.72	3.92	4.43	3.91	4.93	3.29111
chr16_15671763_15673953	chr16	15671764	15673953	intron	22613	NDE1	1.48	1.41	1.24	4.01	3.86	3.62	3.94	4.04	6.02	3.29111
chr22_21000778_21003124	chr22	21000779	21003124	promoter-TSS	29	THAP7-AS1	1.76	1.62	1.82	3.22	3.53	3.77	4.45	4.03	5.41	3.29
chr3_154252919_154253533	chr3	154252920	154253533	intron	71261	DHX36	3.16	3	2.69	3.59	3.25	2.76	3.47	3.24	4.45	3.29
chr12_48956027_48958098	chr12	48956028	48958098	intron	424	ARF3	1.53	1.61	1.55	4.13	3.09	3.78	4.62	4.42	4.85	3.28667
chr2_11848948_11850781	chr2	11848949	11850781	Intergenic	-12879	MIR4262	1.39	1.81	1.1	3.99	4.05	3.66	4.21	4.02	5.33	3.28444
chr11_78045812_78046570	chr11	78045813	78046570	promoter-TSS	0	KCTD14	3.03	2.09	2.52	3.58	3.65	2.62	3.18	3.72	5.16	3.28333
chr1_114716250_114717379	chr1	114716251	114717379	promoter-TSS	-44	NRAS	1.64	1.72	1.26	3.66	3.42	3.76	3.95	4.73	5.36	3.27778
chr21_34526321_34527521	chr21	34526322	34527521	promoter-TSS	89	RCAN1	1.47	1.68	1.49	3.17	3.79	3.41	4.08	4.63	5.75	3.27444
chr17_35763982_35764872	chr17	35763983	35764872	exon	3540	C17orf50	2.12	2.13	1.06	4.18	3.25	3.87	3.81	3.81	5.19	3.26889
chr19_3761359_3763638	chr19	3761360	3763638	promoter-TSS	-183	MRPL54	1.51	1.4	1.37	3.85	3.44	3.5	4.36	4.52	5.47	3.26889
chr19_46395452_46396140	chr19	46395453	46396140	Intergenic	17768	CCDC8	3.52	3.85	2.54	2.52	2.78	3.41	3.37	3	4.38	3.26333
chr11_795870_798687	chr11	795871	798687	promoter-TSS	-232	PANO1	1.98	1.95	1.26	4.06	3.66	4.15	3.9	3.96	4.44	3.26222
chr1_210328562_210329554	chr1	210328563	210329554	promoter-TSS	152	HHAT	1.58	2.21	1.42	4.28	3.69	4.16	3.99	3.43	4.57	3.25889
chr13_40788979_40790312	chr13	40788980	40790312	promoter-TSS	35	SLC25A15	1.7	1.75	1.52	3.71	4.49	3.9	4.15	3.72	4.39	3.25889
chr11_96389148_96390388	chr11	96389149	96390388	promoter-TSS	48	CCDC82	1.86	1.82	1.59	3.21	3.13	4.1	4.21	4.29	5.11	3.25778
chr7_90594289_90597603	chr7	90594290	90597603	promoter-TSS	-375	CDK14	1.99	1.98	1.65	3.83	3.67	3.76	3.98	3.94	4.5	3.25556
chr15_40693898_40695593	chr15	40693899	40695593	promoter-TSS	359	RAD51-AS1	1.57	1.76	1.45	3.85	3.58	3.84	4.07	3.61	5.54	3.25222
chr3_173394981_173398608	chr3	173394982	173398608	promoter-TSS	843	NLGN1	1.79	1.83	1.55	3.82	3.38	3.85	4.12	3.95	4.97	3.25111
chr3_181173986_181177213	chr3	181173987	181177213	intron	456	SOX2-OT	1.69	1.78	1.72	3.78	3.27	3.87	4.15	4.19	4.78	3.24778
chr7_100015319_100017110	chr7	100015320	100017110	intron	619	ZKSCAN1	1.53	1.5	1.37	4.35	3.46	3.61	4.09	4.12	5.18	3.24556
chr2_8676480_8679629	chr2	8676481	8679629	intron	3806	ID2-AS1	1.3	1.52	1.42	4.38	3.24	3.81	4.73	3.91	4.88	3.24333
chr17_50200330_50201269	chr17	50200331	50201269	intron	839	COL1A1	2.52	2.63	2.31	3.61	3.65	3.68	3.53	3.12	4.11	3.24
chr2_85285352_85285905	chr2	85285353	85285905	intron	42360	TGOLN2	2.81	2.58	2.44	4.13	2.71	3.16	3.89	2.93	4.48	3.23667
chr16_1610067_1612860	chr16	1610068	1612860	intron	608	IFT140	1.67	1.59	1.49	4.24	3.26	3.72	4.09	4.23	4.84	3.23667
chr12_79933427_79936126	chr12	79933428	79936126	promoter-TSS	174	PPP1R12A	1.41	1.6	1.45	3.89	3.3	3.37	3.99	4.34	5.78	3.23667
chr4_121823075_121824409	chr4	121823076	121824409	TTS	141	CCNA2	1.93	2.34	1.69	3.4	3.63	3.91	2.99	3.98	5.25	3.23556
chr17_72589760_72593166	chr17	72589761	72593166	intron	1341	LINC00673	1.7	1.58	1.5	3.83	3.43	3.56	4.43	4.37	4.72	3.23556
chr17_50478303_50479830	chr17	50478304	50479830	intron	207	RSAD1	2.25	1.75	1.36	3.54	4.23	4.15	3.49	3.58	4.75	3.23333
chr1_33429764_33431669	chr1	33429765	33431669	Intergenic	-41928	ZSCAN20	1.96	1.33	1.31	3.54	3.36	3.6	4.34	3.97	5.69	3.23333
chr3_149273008_149273598	chr3	149273009	149273598	Intergenic	-51474	CP	2.17	3.62	2.8	4.03	3.1	2.82	3.13	3.65	3.77	3.23222
chr7_100269826_100272797	chr7	100269827	100272797	intron	893	CASTOR3	1.8	1.5	1.76	3.84	3.26	3.45	4.43	4.08	4.94	3.22889
chr3_15796620_15798485	chr3	15796621	15798485	non-coding	426	ANKRD28	1.96	1.91	1.36	4.02	3.62	3.79	3.58	4.48	4.33	3.22778
chr3_23202493_23204238	chr3	23202494	23204238	promoter-TSS	39	UBE2E2	1.73	1.92	1.62	3.51	3.39	3.84	4.18	4.33	4.53	3.22778
chr9_33721964_33722499	chr9	33721965	33722499	Intergenic	16184	LINC01251	2.63	2.66	2.78	4.19	2.99	2.43	3.6	2.86	4.9	3.22667
chr9_133990511_133993624	chr9	133990512	133993624	intron	256	VAV2	1.65	2.19	1.54	3.54	3.63	4.29	3.39	3.94	4.86	3.22556
chr1_67684628_67687533	chr1	67684629	67687533	exon	880	GADD45A	1.84	1.78	1.51	4.08	3.67	3.19	4.13	4.08	4.73	3.22333
chr1_156400027_156424467	chr1	156400028	156424467	intron	8182	MIR9-1	1.45	1.53	1.36	3.4	3.16	3.52	4.33	4.56	5.66	3.21889
chr8_26576704_26580139	chr8	26576705	26580139	promoter-TSS	17	DPYSL2	1.81	1.52	1.42	3.68	3.61	4.24	3.78	4.14	4.72	3.21333
chr2_6772886_6773507	chr2	6772887	6773507	Intergenic	-2886	LINC00487	2	2.36	2.36	4.05	2.88	3.45	3.25	3.47	5.08	3.21111
chr6_68633779_68636843	chr6	68633780	68636843	promoter-TSS	29	ADGRB3	1.62	1.64	1.36	3.99	3.45	3.79	3.91	3.75	5.36	3.20778
chr10_75399707_75403202	chr10	75399708	75403202	promoter-TSS	-73	ZNF503-AS2	1.55	1.68	1.64	3.5	3.89	3.83	4.09	4.07	4.61	3.20667
chr20_10553248_10553834	chr20	10553249	10553834	intron	96154	MIR6870	2.91	3.04	1.82	3.93	4.15	2.72	3.28	3.65	3.36	3.20667
chr2_10832275_10832920	chr2	10832276	10832920	promoter-TSS	-113	PDIA6	2.48	2.61	2.68	4.32	2.87	3.11	3.71	3.66	3.41	3.20556
chr17_1714513_1718282	chr17	1714514	1718282	promoter-TSS	-125	WDR81	1.6	1.66	1.36	3.77	3.2	3.23	4.22	4.61	5.18	3.20333
chr13_98142533_98144421	chr13	98142534	98144421	5' UTR	383	FARP1	1.62	2.12	1.6	3.57	4.16	4.04	3.78	4.16	3.73	3.19778
chr11_206886_209370	chr11	206887	209370	promoter-TSS	617	RIC8A	1.66	1.96	1.57	3.37	3.6	3.31	4.27	4.31	4.7	3.19444
chr9_86098698_86100025	chr9	86098699	86100025	intron	196	GOLM1	1.38	1.98	1.54	4.29	3.21	4.18	3.45	4.38	4.33	3.19333
chr6_36442480_36444166	chr6	36442481	36444166	promoter-TSS	323	KCTD20	1.71	1.79	1.5	3.16	3.87	3.89	3.4	4.39	5.02	3.19222
chr19_11293539_11294395	chr19	11293540	11294395	Intergenic	-2193	TSPAN16	1.93	2.1	1.86	3.8	3.76	3.38	4.12	3.53	4.24	3.19111
chr16_85610358_85612467	chr16	85610359	85612467	promoter-TSS	4	GSE1	1.97	1.92	1.56	3.78	3.11	3.46	3.96	4.01	4.95	3.19111
chr13_30615741_30618615	chr13	30615742	30618615	promoter-TSS	409	HMGB1	1.61	1.61	1.26	3.65	3.4	3.85	4.06	4.31	4.96	3.19
chr15_70095930_70101994	chr15	70095931	70101994	Intergenic	-1045	TLE3	1.61	1.62	1.29	3.82	3.3	3.48	4.14	4.25	5.2	3.19
chr11_85854323_85855510	chr11	85854324	85855510	promoter-TSS	-184	CCDC83	2.02	2.01	1.51	3.45	2.91	3.72	3.51	3.79	5.76	3.18667
chr20_59222098_59223277	chr20	59222099	59223277	intron	31668	ZNF831	2.02	2.6	1.52	4.13	3.54	3.45	3.6	3.83	3.99	3.18667
chr1_198681733_198682671	chr1	198681734	198682671	intron	43162	PTPRC	1.51	1.2	1.67	4.14	2.7	4.12	4.82	3.48	5.01	3.18333
chr7_92695208_92696341	chr7	92695209	92696341	intron	-105385	FAM133B	1.99	2.41	1.63	3.13	3.04	3.25	4.49	3.88	4.82	3.18222
chr12_112611470_112612744	chr12	112611471	112612744	intron	36871	RPH3A	1.63	1.58	1.77	3.84	3.28	4.08	3.8	4.15	4.48	3.17889
chr17_15259986_15261535	chr17	15259987	15261535	promoter-TSS	59	PMP22	1.81	1.96	2.02	3.85	3.17	4.49	3.81	3.44	4.03	3.17556
chr4_76948689_76951609	chr4	76948690	76951609	intron	397	SEPTIN11	1.6	1.81	1.31	4.07	3.52	4.09	3.86	3.6	4.72	3.17556
chr7_516533_520693	chr7	516534	520693	intron	1231	PDGFA	1.85	1.77	1.55	4.18	3.52	3.91	3.83	3.92	4.01	3.17111
chr11_74397827_74399499	chr11	74397828	74399499	promoter-TSS	-230	PGM2L1	1.78	1.49	1.14	3.97	3.26	2.92	4.54	3.75	5.69	3.17111
chr1_30911195_30911748	chr1	30911196	30911748	Intergenic	-2714	SDC3	2.69	2.83	2.58	3.32	3.23	3.56	3.92	2.93	3.46	3.16889
chr6_47922046_47923074	chr6	47922047	47923074	intron	135492	OPN5	1.43	1.81	1.17	3.81	4.45	4.06	3.7	3.85	4.24	3.16889
chr13_102394134_102395245	chr13	102394135	102395245	promoter-TSS	112	FGF14-AS2	1.47	1.92	1.61	3.79	3.39	3.27	4.48	4.26	4.33	3.16889
chr11_12673734_12676506	chr11	12673735	12676506	intron	699	TEAD1	1.76	1.37	1.1	3.99	3.25	4.13	3.99	4.34	4.57	3.16667
chr8_26133654_26134487	chr8	26133655	26134487	Intergenic	-88658	EBF2	2.16	2.54	2.41	3.18	3.19	3.14	3.46	3.74	4.66	3.16444
chr22_45163027_45164482	chr22	45163028	45164482	promoter-TSS	26	NUP50-DT	2.03	1.68	1.48	3.3	3.91	3.61	3.92	3.87	4.68	3.16444
chr2_45643454_45644103	chr2	45643455	45644103	Intergenic	-7896	PRKCE	3.27	2.47	1.7	4.93	4.29	3.75	2.38	2.64	3.04	3.16333
chr2_67974222_67975829	chr2	67974223	67975829	Intergenic	87978	C1D	1.41	1.43	1.53	3.31	3.24	3.89	4.31	4.38	4.97	3.16333
chr3_38136485_38139079	chr3	38136486	38139079	promoter-TSS	-540	ACAA1	2.01	1.34	1.59	3.62	3.51	3.34	3.93	4.28	4.83	3.16111
chr16_56519244_56520379	chr16	56519245	56520379	exon	212	BBS2	1.99	1.58	1.56	4.4	3.04	4.3	3.62	3.46	4.41	3.15111
chr10_72319369_72321279	chr10	72319370	72321279	Intergenic	34595	DNAJB12	1.3	1.45	1.35	4	3.95	3.43	4.17	4.32	4.39	3.15111
chr16_54927706_54932323	chr16	54927707	54932323	promoter-TSS	-826	CRNDE	1.48	1.43	1.38	3.8	3.7	3.6	4.01	3.97	4.98	3.15
chr6_16128348_16131601	chr6	16128349	16131601	intron	889	MYLIP	1.72	1.42	1.24	3.92	3.35	3.46	4.43	4.25	4.54	3.14778
chr9_14320208_14323329	chr9	14320209	14323329	intron	618	NFIB	1.28	1.48	1.34	3.86	3.47	3.93	3.4	4.46	5.1	3.14667
chr9_134170585_134171228	chr9	134170586	134171228	Intergenic	-6343	RNU6ATAC	2.85	2.77	2.25	3.82	3.3	2.9	2.99	2.84	4.6	3.14667
chr9_80409761_80410880	chr9	80409762	80410880	Intergenic	435298	LINC01507	1.56	1.18	1.33	3.71	3.21	3.75	4.55	3.69	5.33	3.14556
chr7_30983535_30984104	chr7	30983536	30984104	Intergenic	19867	GHRHR	3.1	3.13	3.32	3.94	2.7	2.65	3.21	2.92	3.32	3.14333
chr7_155456767_155459493	chr7	155456768	155459493	promoter-TSS	1	EN2	2.06	1.48	1.61	4.06	3.57	3.77	3.43	3.79	4.52	3.14333
chr20_41173106_41173691	chr20	41173107	41173691	intron	4376	MIR6871	2.24	3.55	2.2	3.94	1.78	2.93	3.19	3.59	4.82	3.13778
chr19_1258917_1262492	chr19	1258918	1262492	Intergenic	-8563	CIRBP	1.53	1.19	1.46	3.57	3.35	3.47	4.27	4.04	5.36	3.13778
chr2_96857254_96858998	chr2	96857255	96858998	promoter-TSS	-110	ANKRD39	1.72	1.85	1.75	3.55	3.42	3.47	3.77	4.44	4.26	3.13667
chr17_43483291_43484949	chr17	43483292	43484949	exon	145	DHX8	2.31	2.07	1.88	3.17	3.58	3.13	3.87	3.39	4.75	3.12778
chr22_46052617_46057506	chr22	46052618	46057506	intron	1216	PRR34-AS1	1.52	1.44	1.25	3.3	3.3	3.73	4.18	4.37	5.06	3.12778
chr5_142548584_142549225	chr5	142548585	142549225	Intergenic	72429	FGF1	3.01	2.62	1.69	3.86	3.05	3.45	3.59	3.05	3.82	3.12667
chr5_117262075_117263476	chr5	117262076	117263476	Intergenic	-152736	LINC00992	1.49	1.2	1.42	4.24	3.62	4.1	4.19	3.57	4.3	3.12556
chr16_11255425_11257651	chr16	11255426	11257651	promoter-TSS	-356	SOCS1	1.68	1.44	1.4	3.3	3.69	3.3	4.26	4.18	4.88	3.12556
chr2_6080756_6082002	chr2	6080757	6082002	Intergenic	99401	LOC400940	1.55	1.57	1.08	3.44	3.87	3.3	3.84	4.26	5.19	3.12222
chr6_43768937_43773511	chr6	43768938	43773511	promoter-TSS	-744	VEGFA	1.86	1.65	1.45	3.57	3.6	3.6	3.86	3.86	4.65	3.12222
chr18_47748909_47749578	chr18	47748910	47749578	Intergenic	181415	SMAD2	2.49	2.69	1.2	4.23	2.98	3.89	3.3	3.72	3.58	3.12
chr6_5205661_5206690	chr6	5205662	5206690	intron	54774	LYRM4	1.47	2	1.37	3.83	3.41	3.68	3.3	3.83	5.17	3.11778
chr15_89893555_89894881	chr15	89893556	89894881	promoter-TSS	-224	AP3S2	1.56	1.52	1.64	3.65	3.13	3.91	3.85	4.14	4.65	3.11667
chr16_1781629_1783648	chr16	1781630	1783648	promoter-TSS	-68	SPSB3	1.81	1.62	1.09	3.72	3.42	3.58	3.68	4.2	4.93	3.11667
chr11_34631903_34633120	chr11	34631904	34633120	promoter-TSS	-54	EHF	1.66	1.33	1.3	3.94	3.6	3.43	4.01	3.9	4.88	3.11667
chr11_95988726_95989799	chr11	95988727	95989799	intron	-65056	MTMR2	1.55	1.05	1.35	3.4	3.93	3	4.2	4.21	5.35	3.11556
chr11_69640475_69643764	chr11	69640476	69643764	intron	1015	CCND1	1.84	1.59	1.54	3.84	3.86	3.31	3.76	3.89	4.4	3.11444
chr13_66993546_66994894	chr13	66993547	66994894	intron	3334	PCDH9-AS4	1.41	1.58	1.39	3.9	2.85	4.09	4.56	3.89	4.34	3.11222
chr14_76946924_76948458	chr14	76946925	76948458	Intergenic	-11947	LINC01629	1.37	1.67	0.88	4.33	3.35	3.19	3.63	4.04	5.52	3.10889
chr1_232012449_232014273	chr1	232012450	232014273	intron	87527	DISC1-IT1	1.18	1.7	1.05	3.92	3.53	4.04	3.85	3.69	5	3.10667
chr1_30801687_30802345	chr1	30801688	30802345	Intergenic	-22636	LINC01778	2.28	2.94	2.17	3.29	3.03	3.44	3.64	3.36	3.81	3.10667
chr9_100352067_100353388	chr9	100352068	100353388	promoter-TSS	-157	TEX10	1.28	1.56	1.52	3.29	3.84	3.93	3.86	3.71	4.88	3.09667
chr5_170632727_170633634	chr5	170632728	170633634	intron	48289	LOC105377716	2.35	2.64	2.08	3.18	3.44	3.36	3.45	3.29	4.07	3.09556
chr15_44535754_44538092	chr15	44535755	44538092	promoter-TSS	0	EIF3J-DT	1.66	1.51	1.19	3.6	3.7	3.57	3.9	4.22	4.5	3.09444
chr3_50272722_50273385	chr3	50272723	50273385	promoter-TSS	-65	SEMA3B	2.89	2.39	1.85	2.44	3.86	3.23	3.1	3.53	4.55	3.09333
chr5_141039905_141041782	chr5	141039906	141041782	Intergenic	-10532	PCDHB1	2.29	2.07	1.68	3.37	3.05	2.8	3.75	3.97	4.86	3.09333
chr1_211257860_211261154	chr1	211257861	211261154	promoter-TSS	230	RCOR3	1.76	1.31	1.18	3.81	3.12	3.55	4.5	4.13	4.45	3.09
chr2_115160954_115163095	chr2	115160955	115163095	promoter-TSS	89	DPP10	1.32	1.52	1.45	4.2	3.72	3.44	3.83	3.47	4.84	3.08778
chr1_64965589_64967165	chr1	64965590	64967165	5' UTR	172	JAK1	1.71	1.23	1.42	4.14	4.31	3.28	3.26	3.84	4.57	3.08444
chr7_101162545_101167653	chr7	101162546	101167653	intron	470	VGF	1.6	2.08	1.81	3.65	3.89	4.1	3.39	3.23	4	3.08333
chr12_47995835_47996815	chr12	47995836	47996815	intron	8151	COL2A1	1.4	1.49	0.9	3.32	3.14	3.81	4.15	4.15	5.37	3.08111
chr11_133809203_133811259	chr11	133809204	133811259	intron	145	LINC02743	1.66	1.45	1.28	3.91	3.33	3.5	3.66	3.76	5.17	3.08
chr16_30760868_30762738	chr16	30760869	30762738	promoter-TSS	191	RNF40	1.79	1.91	1.42	3.15	3.57	3.6	4.17	3.48	4.63	3.08
chr8_129535575_129536190	chr8	129535576	129536190	intron	39135	CCDC26	2.51	2.54	1.86	3.08	3.42	3.01	3.22	2.76	5.31	3.07889
chr1_228734859_228736488	chr1	228734860	228736488	5' UTR	195	RHOU	2.15	1.98	1.52	3.64	3.21	3.93	3.55	3.71	4.01	3.07778
chr17_72654589_72656836	chr17	72654590	72656836	intron	-15241	LINC00511	1.24	1.22	1.31	3.69	3.4	3.61	4.04	4.42	4.76	3.07667
chr10_97425559_97427616	chr10	97425560	97427616	promoter-TSS	397	PGAM1	1.79	1.61	1.38	4.14	3.55	3.57	3.37	3.36	4.91	3.07556
chr6_27144973_27148117	chr6	27144974	27148117	promoter-TSS	313	HIST1H2BK	1.68	1.63	1.11	3.63	3.01	3.4	3.96	3.84	5.39	3.07222
chr10_71896322_71897049	chr10	71896323	71897049	Intergenic	-45435	PSAP	2.1	2.64	2.68	3.57	3.57	2.83	3.06	2.86	4.3	3.06778
chr5_141557428_141558391	chr5	141557429	141558391	promoter-TSS	-401	LOC100505658	2.2	1.5	2.48	3.58	3.11	3.56	4.03	3.16	3.95	3.06333
chr10_75235340_75236365	chr10	75235341	75236365	exon	104	COMTD1	1.96	2.2	1.71	3.39	3.81	3.47	3.68	3	4.34	3.06222
chr17_49569661_49570637	chr17	49569662	49570637	intron	3915	LOC100288866	2.03	2.17	1.73	3.38	4.24	3.23	2.41	3.83	4.53	3.06111
chr4_184472220_184475598	chr4	184472221	184475598	intron	641	IRF2	1.51	1.68	1.43	3.63	3.31	3.42	4.27	3.98	4.31	3.06
chr20_53578672_53579308	chr20	53578673	53579308	intron	4107	ZNF217	2.29	3.02	1.61	3.83	2.81	3.82	2.96	2.72	4.47	3.05889
chr8_144785881_144787909	chr8	144785882	144787909	intron	450	ZNF34	2.05	1.72	1.04	3.47	3.04	3.86	4.06	3.97	4.31	3.05778
chr11_9572318_9576050	chr11	9572319	9576050	promoter-TSS	-503	WEE1	1.83	1.57	1.13	4	3.2	3.74	3.51	3.85	4.68	3.05667
chr18_3665633_3666643	chr18	3665634	3666643	intron	62401	DLGAP1-AS2	2.86	2.09	1.55	3.53	2.76	3.97	3.38	3.08	4.29	3.05667
chr5_16574477_16575977	chr5	16574478	16575977	intron	-40699	LOC101929524	1.46	1.16	1.25	3.31	3.89	3.29	4.01	4	5.1	3.05222
chr3_23805390_23807376	chr3	23805391	23807376	intron	428	UBE2E1	1.61	1.96	1.65	3.61	3.38	3.16	3.87	4.28	3.94	3.05111
chr2_32009015_32011575	chr2	32009016	32011575	non-coding	369	MEMO1	1.27	1.36	1.41	3.32	3.59	3.8	3.86	4.14	4.7	3.05
chr3_48087223_48089969	chr3	48087224	48089969	intron	252	MAP4	1.55	1.63	1.16	3.65	2.66	3.63	4.08	4.47	4.6	3.04778
chr4_186725129_186727399	chr4	186725130	186727399	Intergenic	-2408	FAT1	1.6	1.56	1.4	4.06	3.81	3.47	3.77	3.54	4.2	3.04556
chr3_47521983_47522774	chr3	47521984	47522774	Intergenic	-8667	ELP6	2.26	2.4	2.29	3.85	3.26	3.49	3.1	2.79	3.95	3.04333
chr18_55321025_55323733	chr18	55321026	55323733	promoter-TSS	-538	TCF4	1.42	1.5	1.17	3.61	2.88	3.31	4.14	4.25	5.08	3.04
chr2_55418236_55420562	chr2	55418237	55420562	5' UTR	457	CCDC88A	1.42	1.65	1.17	3.62	2.71	3.38	4.29	4.13	4.98	3.03889
chr6_28923001_28924505	chr6	28923002	28924505	5' UTR	232	TRIM27	1.99	1.55	1.5	3.89	3.3	3.28	3.83	3.32	4.62	3.03111
chr3_47788564_47789763	chr3	47788565	47789763	Intergenic	-7271	SMARCC1	1.96	1.52	1.58	3.87	3.66	3.45	3.54	3.41	4.25	3.02667
chr9_127423393_127425135	chr9	127423394	127425135	promoter-TSS	-110	ZNF79	1.48	1.86	1.49	3.18	2.78	3.43	3.45	4.33	5.23	3.02556
chr17_8118515_8121243	chr17	8118516	8121243	promoter-TSS	-963	ALOXE3	1.72	1.72	1.37	3.71	3.3	3.53	3.3	3.93	4.64	3.02444
chr15_38129087_38131193	chr15	38129088	38131193	Intergenic	-57150	LINC01852	1.42	2.08	0.97	3.32	3.19	3.54	3.34	4.03	5.3	3.02111
chr17_8209878_8211276	chr17	8209879	8211276	promoter-TSS	-2	AURKB	2.05	1.5	1.39	3.49	3.18	3.61	3.48	3.95	4.53	3.02
chr6_43575253_43576979	chr6	43575254	43576979	promoter-TSS	-25	POLH	2.27	1.46	1.68	3.32	3.47	4.16	3.63	2.78	4.35	3.01333
chr11_65496578_65508793	chr11	65496579	65508793	non-coding	-3431	MASCRNA	1.39	1.42	1.25	3.06	2.74	3.09	4.21	4.35	5.59	3.01111
chr16_51180578_51182181	chr16	51180579	51182181	intron	-30108	SALL1	1.49	1.38	1.18	3.68	3.02	3.03	3.77	3.93	5.62	3.01111
chr6_33206426_33208983	chr6	33206427	33208983	promoter-TSS	-130	MIR219A1	1.3	1.29	1.35	3.73	2.84	4.07	3.6	4.05	4.86	3.01
chr6_37051422_37052108	chr6	37051423	37052108	Intergenic	46110	FGD2	2.53	2.8	1.7	2.84	3.64	3.82	3.76	2.79	3.2	3.00889
chr4_73257231_73259753	chr4	73257232	73259753	exon	306	ANKRD17	1.64	1.29	1.28	3.6	2.99	3.47	4.16	4.07	4.55	3.00556
chr7_139775464_139778785	chr7	139775465	139778785	intron	873	HIPK2	1.83	1.68	1.49	4.01	3.2	3.79	3.31	3.5	4.23	3.00444
chr20_32559537_32561411	chr20	32559538	32561411	intron	24859	NOL4L	1.5	1.71	1.72	3.47	3.59	3.64	3.6	3.87	3.92	3.00222
chr1_229624827_229626777	chr1	229624828	229626777	promoter-TSS	245	TAF5L	1.96	1.46	1.46	3.41	3.52	3.47	3.93	3.54	4.27	3.00222
chr12_57111506_57112741	chr12	57111507	57112741	promoter-TSS	-762	STAT6	1.75	2.16	1.64	2.94	3.42	3.1	3.55	3.56	4.9	3.00222
chr1_209827476_209828617	chr1	209827477	209828617	promoter-TSS	75	UTP25	1.8	1.82	1.9	3.5	3.39	3.93	3.63	2.7	4.34	3.00111
chr1_146035201_146039883	chr1	146035202	146039883	Intergenic	14702	RNVU1-6	1.39	1.54	1.35	3.64	3.28	3.33	3.61	3.59	5.24	2.99667
chr19_57947287_57948372	chr19	57947288	57948372	promoter-TSS	-124	ZNF256	1.46	1.46	1.15	3.16	3.06	2.98	4.24	4.04	5.42	2.99667
chr7_22559930_22560658	chr7	22559931	22560658	Intergenic	-3043	LOC100506178	2.74	2.82	2.43	3.46	3.34	2.8	2.82	3.39	3.13	2.99222
chr19_39532207_39533217	chr19	39532208	39533217	exon	140	EID2B	1.93	2.23	0.98	4.19	2.88	3.07	3.38	3.23	5.04	2.99222
chr17_79836043_79840146	chr17	79836044	79840146	intron	1345	CBX4	1.6	1.42	1.68	3.16	3.15	3.48	3.97	3.83	4.63	2.99111
chr10_63520977_63522626	chr10	63520978	63522626	promoter-TSS	88	JMJD1C	1.61	1.68	1.15	2.71	3.57	3.86	3.65	4.06	4.62	2.99
chr2_12606038_12607404	chr2	12606039	12607404	Intergenic	-110151	TRIB2	1.69	1.87	1.16	3.8	3.38	3.02	3.53	3.52	4.92	2.98778
chr2_130823854_130826259	chr2	130823855	130826259	Intergenic	-11857	ARHGEF4	1.58	1.45	1.35	3.97	3.05	3.69	3.23	3.86	4.71	2.98778
chr1_84504688_84507394	chr1	84504689	84507394	promoter-TSS	-345	SPATA1	1.85	1.18	1.04	3.43	3.77	3.5	3.49	3.95	4.62	2.98111
chr5_14010965_14012114	chr5	14010966	14012114	Intergenic	-67060	DNAH5	1.75	1.81	1.5	3.34	3.44	4.14	3.33	3.83	3.67	2.97889
chr12_43805278_43806789	chr12	43805279	43806789	non-coding	283	TWF1	1.75	1.31	1.25	3.53	3.29	3.17	3.9	4	4.6	2.97778
chr11_78331288_78332601	chr11	78331289	78332601	intron	9935	GAB2	1.49	1.67	1	3.5	3.31	3.81	3.9	3.46	4.65	2.97667
chr3_122513556_122515407	chr3	122513557	122515407	intron	457	KPNA1	1.79	1.24	1.42	3.78	2.83	3.75	4.12	3.46	4.39	2.97556
chr1_230425387_230426975	chr1	230425388	230426975	5' UTR	151	PGBD5	1.6	1.33	1.21	3.73	3.3	3.76	3.19	4.22	4.41	2.97222
chr15_64387119_64388438	chr15	64387120	64388438	promoter-TSS	-57	TRIP4	1.6	1.66	1.72	3.58	3.17	2.71	3.84	3.6	4.86	2.97111
chr3_116139229_116140650	chr3	116139230	116140650	intron	-220084	LSAMP-AS1	1.76	1.4	1.23	3.13	3.79	3.29	3.75	3.87	4.51	2.97
chr5_58459483_58461275	chr5	58459484	58461275	promoter-TSS	-240	PLK2	2.3	1.85	1.7	3.76	3.32	3	3.39	3.08	4.33	2.97
chr2_207710618_207712778	chr2	207710619	207712778	5' UTR	158	CCNYL1	1.82	1.72	1.74	3.83	2.79	3.29	3.54	3.71	4.26	2.96667
chr8_141386773_141387209	chr8	141386774	141387209	Intergenic	-5030	PTP4A3	3.44	2.86	3.19	3.63	2.72	2.16	3.16	2.03	3.49	2.96444
chr10_74175944_74177130	chr10	74175945	74177130	promoter-TSS	48	ADK	1.38	1.73	1.07	3.73	2.63	3.64	3.61	3.85	5.03	2.96333
chr7_137340150_137344218	chr7	137340151	137344218	intron	1549	PTN	1.76	1.54	1.64	3.37	3.36	3.42	3.53	3.76	4.29	2.96333
chr16_85592711_85594585	chr16	85592712	85594585	Intergenic	-17761	GSE1	1.34	1.4	1.28	3.38	3.23	4.18	3.56	3.97	4.32	2.96222
chr3_51973668_51976568	chr3	51973669	51976568	promoter-TSS	54	ABHD14A	1.74	1.8	1.3	3.43	2.82	3.66	3.76	3.33	4.8	2.96
chr6_26053589_26057228	chr6	26053590	26057228	TTS	1062	HIST1H1C	1.33	1.58	1.26	3.06	2.86	2.9	4.21	3.97	5.44	2.95667
chr10_124389019_124389649	chr10	124389020	124389649	Intergenic	29589	OAT	2.58	2.35	1.76	2.54	3.2	2.94	3.29	3.51	4.43	2.95556
chr11_45899365_45901367	chr11	45899366	45901367	exon	6905	C11orf94	1.5	1.68	1.29	3.76	3.03	3.73	3.75	3.71	4.15	2.95556
chr11_34356577_34359772	chr11	34356578	34359772	promoter-TSS	-165	ABTB2	1.66	1.9	1.74	3.35	3.77	3.92	3.31	3.22	3.71	2.95333
chr11_16191427_16192428	chr11	16191428	16192428	intron	164618	SOX6	1.7	2.23	1.08	3.23	2.7	3.63	4.05	3.9	4.02	2.94889
chr5_125484012_125486650	chr5	125484013	125486650	Intergenic	-7930	LINC02240	1.19	1.6	1.24	3.38	3.58	3.43	3.47	3.73	4.91	2.94778
chr17_42675281_42678624	chr17	42675282	42678624	promoter-TSS	41	PLEKHH3	1.44	1.59	1.14	3.88	3.51	3.26	3.62	3.63	4.45	2.94667
chr6_36677973_36680884	chr6	36677974	36680884	promoter-TSS	715	CDKN1A	1.55	1.72	1.57	3.13	3.52	3.87	3.74	3.38	4.03	2.94556
chr3_4905528_4906793	chr3	4905529	4906793	intron	340	BHLHE40-AS1	1.95	1.83	1.41	3.34	3.27	3.44	3.19	3.32	4.76	2.94556
chr7_4681719_4684383	chr7	4681720	4684383	intron	756	FOXK1	1.76	2.03	1.52	3.33	3.14	3.51	3.84	3.92	3.45	2.94444
chr13_74286328_74289515	chr13	74286329	74289515	Intergenic	56478	LINC00402	1.7	1.46	1.2	3.65	3.23	3.5	3.69	3.86	4.2	2.94333
chr6_20400742_20404824	chr6	20400743	20404824	promoter-TSS	-896	E2F3	1.5	1.63	1.34	3.41	3.33	3.31	3.91	3.88	4.16	2.94111
chr7_106042466_106043187	chr7	106042467	106043187	Intergenic	69485	SYPL1	1.93	2.5	2.26	3.49	2.91	2.47	3.03	3.86	4.02	2.94111
chr9_96129440_96130375	chr9	96129441	96130375	Intergenic	-13497	LOC158434	1.37	1.65	1.1	3.38	2.4	3.46	4.03	3.72	5.36	2.94111
chr14_68816109_68817089	chr14	68816110	68817089	Intergenic	-20356	ZFP36L1	1.31	2.36	1.52	3.1	3.73	3.76	2.67	3.38	4.6	2.93667
chrX_52934134_52935790	chrX	52934135	52935790	Intergenic	21793	FAM156B	1.22	1.01	1.04	3.2	3.09	3.16	3.86	3.92	5.91	2.93444
chr5_87898224_87900907	chr5	87898225	87900907	Intergenic	237524	LINC02488	1.64	1.41	1.3	3.48	3.22	3.78	3.82	3.37	4.37	2.93222
chr5_16735720_16738428	chr5	16735721	16738428	intron	-120016	RETREG1	1.36	1.54	1.16	3.32	3.62	3.3	3.41	3.82	4.85	2.93111
chr7_104900061_104901206	chr7	104900062	104901206	intron	26011	LHFPL3-AS2	1.72	1.48	1.67	3.64	3.1	3.38	3.6	3.02	4.77	2.93111
chr8_18083570_18085528	chr8	18083571	18085528	promoter-TSS	-319	LOC101929066	1.4	1.62	1.44	3.16	2.94	3.36	4.03	3.75	4.67	2.93
chr15_93087578_93089602	chr15	93087579	93089602	promoter-TSS	-67	RGMA	1.75	1.83	1.56	3.21	3.14	3.74	3.23	3.52	4.38	2.92889
chr7_25389435_25389984	chr7	25389436	25389984	Intergenic	-161224	NPVF	2.73	2.63	3.37	2.63	3.33	2.31	3.09	2.92	3.34	2.92778
chr6_26031381_26034583	chr6	26031382	26034583	promoter-TSS	586	HIST1H2AB	1.58	1.43	1.33	3.07	2.98	3.33	3.86	3.83	4.93	2.92667
chr3_181698581_181704951	chr3	181698582	181704951	intron	-10159	SOX2	1.57	1.62	1.5	3.29	2.88	3.22	3.81	3.91	4.45	2.91667
chr2_98607905_98609451	chr2	98607906	98609451	promoter-TSS	89	UNC50	1.71	1.67	1.09	3.45	2.85	2.84	3.96	3.97	4.7	2.91556
chr15_75029313_75030124	chr15	75029314	75030124	intron	6129	PPCDC	2.24	2.34	2.11	2.77	2.9	2.89	3.56	3.32	4.1	2.91444
chr7_100467881_100469851	chr7	100467882	100469851	intron	-4606	C7orf61	1.79	1.92	1.8	3.03	3.11	3.7	3.38	3.01	4.47	2.91222
chr8_123395094_123397195	chr8	123395095	123397195	intron	302	ATAD2	1.35	1.49	1.28	3.65	3.04	3.18	3.83	3.72	4.65	2.91
chr11_82796874_82798246	chr11	82796875	82798246	Intergenic	-63696	FAM181B	1.59	1.34	1.2	3.4	2.97	3.54	4.09	3.85	4.2	2.90889
chr1_8987540_8988659	chr1	8987541	8988659	Intergenic	38245	SLC2A7	2.15	1.94	1.9	3.19	3.03	3.49	3.27	3.37	3.82	2.90667
chr11_64148032_64149065	chr11	64148033	64149065	intron	17564	MACROD1	2.08	1.84	1.34	3.08	2.51	3.76	3.54	3.41	4.6	2.90667
chr19_49986861_49987792	chr19	49986862	49987792	intron	17663	SIGLEC16	1.83	1.66	2.03	4.65	4.53	3.71	2.04	2.35	3.33	2.90333
chr6_2634180_2634960	chr6	2634181	2634960	promoter-TSS	33	LINC01600	2.17	2.31	2.04	2.43	3.62	3.1	3.09	3.21	4.15	2.90222
chr3_195892032_195897236	chr3	195892033	195897236	intron	714	TNK2	1.63	1.4	1.28	3.47	3.07	3.1	3.67	3.93	4.56	2.90111
chr22_35376590_35377506	chr22	35376591	35377506	Intergenic	-4048	HMOX1	1.46	1.94	1.47	3.21	3.22	3.38	2.96	3.42	5.04	2.9
chr3_42991046_42992717	chr3	42991047	42992717	intron	12571	GASK1A	1.19	1.21	1.21	3.35	3.39	3.69	4.05	3.87	4.13	2.89889
chr17_74210128_74211510	chr17	74210129	74211510	TTS	2502	MGC16275	1.87	1.79	0.81	3.44	2.66	2.72	4.06	4.06	4.68	2.89889
chr13_30114543_30115604	chr13	30114544	30115604	Intergenic	-6199	LINC00365	1.57	2.01	1.8	3.51	2.94	3.6	3.6	3.23	3.82	2.89778
chr11_7986629_7987760	chr11	7986630	7987760	promoter-TSS	-142	EIF3F	1.54	1.68	1.53	3.07	2.88	3.44	3.45	3.29	5.18	2.89556
chr19_46077179_46078012	chr19	46077180	46078012	promoter-TSS	33	IGFL4	2.1	2.78	1.52	2.74	2.17	4.42	3.17	2.83	4.33	2.89556
chr3_11379216_11380304	chr3	11379217	11380304	intron	107363	ATG7	1.88	2.32	1.63	3.48	3.55	2.52	3.36	3.3	4.01	2.89444
chr2_104842038_104845984	chr2	104842039	104845984	intron	7465	PANTR1	1.72	1.4	1.1	3.71	3.26	3.25	3.33	3.56	4.7	2.89222
chr3_84108175_84109209	chr3	84108176	84109209	Intergenic	760883	LINC00971	1.58	1.8	1.67	3.07	2.79	3.36	3.3	4.24	4.22	2.89222
chr2_85132603_85134671	chr2	85132604	85134671	5' UTR	245	TCF7L1	1.59	1.75	1.42	3.24	3.34	3.23	3.16	3.96	4.33	2.89111
chr1_234499016_234500158	chr1	234499017	234500158	Intergenic	-20408	TARBP1	1.99	1.85	2.06	3.38	2.64	3.04	3	3.1	4.95	2.89
chr2_219529983_219530682	chr2	219529984	219530682	intron	12764	CHPF	2.34	2.97	1.38	3.71	2.68	3.41	2.7	2.77	4.03	2.88778
chr3_187738794_187748469	chr3	187738795	187748469	intron	1836	BCL6	1.59	1.67	1.46	3.54	2.87	3.28	3.92	3.66	4	2.88778
chr3_148943418_148943996	chr3	148943419	148943996	Intergenic	-47701	GYG1	1.98	3.05	1.29	3.38	2.81	2.96	2.87	3.35	4.29	2.88667
chr15_43508748_43511388	chr15	43508749	43511388	intron	572	TP53BP1	1.42	1.44	1.26	3.68	3.13	3.04	3.64	3.88	4.48	2.88556
chr8_8669561_8670112	chr8	8669562	8670112	Intergenic	-32100	CLDN23	2.72	2.3	3.03	3.9	2.72	2.67	2.4	2.11	4.09	2.88222
chr22_40345393_40347086	chr22	40345394	40347086	promoter-TSS	-260	ADSL	1.51	1.69	1.78	3.58	3.21	2.84	3.42	3.51	4.4	2.88222
chr15_92830253_92833121	chr15	92830254	92833121	Intergenic	36203	ASB9P1	1.42	1.38	1.32	2.93	3.24	3.38	3.69	3.88	4.68	2.88
chr9_125407825_125408806	chr9	125407826	125408806	Intergenic	146490	GAPVD1	1.94	2.52	1.39	3.22	3.18	3.11	3.84	2.91	3.76	2.87444
chr1_108962833_108964160	chr1	108962834	108964160	promoter-TSS	2	CLCC1	1.57	2.04	0.97	3.42	3.3	3.4	3.63	3.87	3.65	2.87222
chr6_36027034_36029336	chr6	36027035	36029336	exon	377	MAPK14	1.65	1.76	1.48	2.97	3.03	2.75	3.98	3.5	4.72	2.87111
chr17_75632854_75634265	chr17	75632855	75634265	5' UTR	126	SMIM5	1.95	1.69	1.89	3.62	3.8	2.83	3.07	2.88	4.11	2.87111
chr1_197146161_197147144	chr1	197146162	197147144	promoter-TSS	16	ASPM	2.06	1.81	1.86	2.9	2.68	2.91	3.47	3.62	4.52	2.87
chr8_23978914_23980453	chr8	23978915	23980453	Intergenic	-124878	STC1	1.41	0.86	1.36	4.33	3.37	4.49	2.85	2.92	4.21	2.86667
chr8_120761566_120763152	chr8	120761567	120763152	intron	1106	LOC101927543	1.36	1.38	1.15	3.18	2.96	2.77	4.36	3.63	5	2.86556
chr16_2124204_2126852	chr16	2124205	2126852	intron	-7591	MIR4516	1.25	1.36	1.31	3.44	2.75	3.57	3.68	3.59	4.84	2.86556
chr7_138161252_138162597	chr7	138161253	138162597	Intergenic	38167	MIR4468	1.69	2.5	1.45	3.17	3	2.62	3.47	3.7	4.18	2.86444
chr8_48920656_48922373	chr8	48920657	48922373	promoter-TSS	-86	SNAI2	1.58	1.66	1.57	2.93	3.11	3.78	3.77	3.58	3.8	2.86444
chr1_201559576_201560103	chr1	201559577	201560103	Intergenic	39936	RPS10P7	2.51	2.59	2.33	3.81	2.64	2.63	2.76	2.73	3.74	2.86
chr5_74639013_74642118	chr5	74639014	74642118	non-coding	543	HEXB	1.43	1.77	1.11	3.75	3.23	3.44	3.77	3.32	3.92	2.86
chr19_44844533_44846923	chr19	44844534	44846923	promoter-TSS	-569	NECTIN2	1.52	1.88	1.42	3.15	3.12	3.32	3.58	3.1	4.63	2.85778
chr7_35709407_35710124	chr7	35709408	35710124	Intergenic	-6671	LOC100506725	2.5	2.62	2.05	2.86	2.67	2.89	3.13	2.88	4.12	2.85778
chr10_74418081_74420408	chr10	74418082	74420408	intron	110079	LOC102723439	1.35	1.56	1.32	3.52	3.17	2.8	3.65	3.83	4.5	2.85556
chr2_207768311_207770438	chr2	207768312	207770438	5' UTR	531	FZD5	1.59	1.66	1.38	3.74	2.94	3.5	3.18	2.94	4.76	2.85444
chr8_94894273_94897193	chr8	94894274	94897193	promoter-TSS	-35	NDUFAF6	2	1.52	1.53	3.84	3.61	3.33	3.02	2.84	3.99	2.85333
chr1_109099612_109101574	chr1	109099613	109101574	TTS	400	SCARNA2	1.44	1.26	1.73	3.21	2.35	3.26	4.13	3.66	4.63	2.85222
chr13_44917374_44918695	chr13	44917375	44918695	Intergenic	71436	NUFIP1	1.7	1.76	1.43	2.85	2.96	3.16	3.84	3.18	4.79	2.85222
chr17_29291972_29294905	chr17	29291973	29294905	intron	709	NUFIP2	1.48	1.16	1.45	3.43	3.29	3.16	3.43	3.85	4.41	2.85111
chr8_126555238_126558797	chr8	126555239	126558797	non-coding	1460	LRATD2	1.65	1.2	1.18	3.77	2.99	3.3	3.59	3.73	4.24	2.85
chr4_51842169_51845177	chr4	51842170	51845177	promoter-TSS	94	DCUN1D4	1.08	1.31	0.91	3.62	3.25	3.38	3.34	3.94	4.79	2.84667
chr5_174311759_174312553	chr5	174311760	174312553	Intergenic	-24198	LINC01411	2.32	2.17	1.92	2.55	3.67	3.02	3.28	3.2	3.48	2.84556
chr5_142698966_142699481	chr5	142698967	142699481	Intergenic	-1154	FGF1	2.83	2.42	1.8	2.5	3.15	2.89	3.11	2.65	4.21	2.84
chr15_85840400_85841035	chr15	85840401	85841035	Intergenic	15083	MIR548AP	3.36	2.55	2.19	3.23	2.42	2.45	2.46	2.64	4.26	2.84
chr2_224284100_224284704	chr2	224284101	224284704	Intergenic	117592	FAM124B	2.05	3.34	2.07	3.65	2.38	3.23	3.12	2.32	3.4	2.84
chr12_106135840_106136661	chr12	106135841	106136661	intron	3782	NUAK1	1.78	2.43	1.84	4.18	3.37	3	3.03	2.45	3.46	2.83778
chr21_34885953_34890616	chr21	34885954	34890616	5' UTR	414	RUNX1	1.66	1.5	1.62	3.2	3.1	3.61	3.03	3.47	4.35	2.83778
chr15_38250438_38255268	chr15	38250439	38255268	promoter-TSS	17	SPRED1	1.43	1.42	1.61	3.34	2.96	3.48	3.9	3.42	3.97	2.83667
chr4_122151953_122152940	chr4	122151954	122152940	Intergenic	-18156	KIAA1109	2.19	1.64	1.12	3.46	2.91	3.5	3.65	3.15	3.91	2.83667
chr12_12704512_12705184	chr12	12704513	12705184	Intergenic	-8665	GPR19	2.34	2.27	1.92	3.28	2.85	2.14	3.56	3.81	3.35	2.83556
chr3_162598144_162599237	chr3	162598145	162599237	Intergenic	704610	LINC01192	1.45	1.45	1.73	3.73	2.74	3.79	3.95	2.71	3.94	2.83222
chr9_120935144_120936903	chr9	120935145	120936903	Intergenic	-6851	TRAF1	1.7	1.61	1.54	2.65	2.91	3.33	3.36	4.1	4.29	2.83222
chr5_125410587_125413545	chr5	125410588	125413545	Intergenic	-81195	LINC02240	1.25	1.62	1.45	3.33	2.96	3	3.65	3.65	4.58	2.83222
chr19_47607943_47610446	chr19	47607944	47610446	intron	999	BICRA	1.31	1.18	1.15	3.14	3.14	3.31	4.25	4.15	3.83	2.82889
chr12_1592542_1595450	chr12	1592543	1595450	exon	585	FBXL14	1.32	1.46	1.21	3.6	2.89	3.57	3.71	3.68	4.01	2.82778
chr14_32932540_32936016	chr14	32932541	32936016	Intergenic	-4601	NPAS3	1.31	1.36	1.66	3.36	3.35	3.42	3.37	3.48	4.13	2.82667
chr3_182258260_182260127	chr3	182258261	182260127	Intergenic	227168	LINC01994	1.94	2.3	1.83	3.48	2.55	3.22	3.09	3.39	3.63	2.82556
chr1_230066556_230068991	chr1	230066557	230068991	intron	536	GALNT2	1.49	1.35	1.3	3.78	3.1	3.46	3.41	3.76	3.77	2.82444
chr4_123615850_123618004	chr4	123615851	123618004	Intergenic	-33064	LINC01091	1.16	1.28	1.34	3.14	2.68	2.86	4.08	3.68	5.15	2.81889
chr2_118855184_118856249	chr2	118855185	118856249	Intergenic	-7534	EN1	1.59	2.36	2.06	3	3.06	2.96	3.11	3.63	3.59	2.81778
chr12_1795998_1796676	chr12	1795999	1796676	intron	-23930	LRTM2	2.21	1.72	2.02	3.25	2.76	2.93	3.06	3.37	4.03	2.81667
chr7_141533117_141533621	chr7	141533118	141533621	Intergenic	-18041	AGK	2.73	2.59	1.96	2.83	2.15	2.58	3.37	3.66	3.47	2.81556
chr3_170961468_170962276	chr3	170961469	170962276	Intergenic	-53235	EIF5A2	2.52	2.59	2.12	3.64	2.75	2.82	3.27	2.74	2.86	2.81222
chr2_222707925_222710150	chr2	222707926	222710150	intron	37380	MOGAT1	1.79	1.54	1.54	2.79	3.07	3.04	3.39	3.82	4.32	2.81111
chr17_76264491_76266822	chr17	76264492	76266822	intron	309	UBALD2	1.61	1.7	1.24	3.06	2.92	3.7	4	3.06	3.99	2.80889
chr12_58424717_58426947	chr12	58424718	58426947	Intergenic	-165870	LOC100506869	1.57	1.62	0.96	2.67	3.14	3.45	3.77	3.57	4.52	2.80778
chr5_56814121_56818649	chr5	56814122	56818649	intron	836	MAP3K1	1.39	1.58	1.1	3.2	2.81	3.18	3.33	3.78	4.84	2.80111
chr16_19717146_19719127	chr16	19717147	19719127	promoter-TSS	90	KNOP1	1.97	1.77	1.55	3.21	3.01	3.2	3.28	3.12	4.08	2.79889
chr1_1307255_1309320	chr1	1307256	1309320	promoter-TSS	-292	PUSL1	1.55	1.34	1.18	4.06	3.4	3.37	3.31	3.57	3.41	2.79889
chr16_19886173_19886732	chr16	19886174	19886732	promoter-TSS	-819	GPRC5B	2.17	2.62	2.12	2.69	2.79	2.97	2.77	3.3	3.73	2.79556
chr19_43634056_43636827	chr19	43634057	43636827	intron	4408	CADM4	1.22	0.89	1.09	3.21	3.19	3.06	3.89	4.12	4.49	2.79556
chr1_205354370_205357800	chr1	205354371	205357800	intron	837	KLHDC8A	1.4	1.65	1.21	3.52	2.98	3.2	3.49	3.4	4.3	2.79444
chr2_20446417_20451000	chr2	20446418	20451000	3' UTR	1635	RHOB	1.42	1.45	1.3	2.94	3.03	3.33	3.53	3.65	4.49	2.79333
chr12_38316101_38317282	chr12	38316102	38317282	promoter-TSS	-82	ALG10B	1.78	1.72	0.92	3.83	3.06	2.71	3.96	3.34	3.81	2.79222
chr4_113435742_113436995	chr4	113435743	113436995	Intergenic	143530	ANK2	1.32	1.04	1.73	3.41	2.77	3.28	3.8	3.42	4.36	2.79222
chr17_43544274_43546964	chr17	43544275	43546964	TTS	280	ETV4	1.56	1.31	1.47	2.98	2.96	3.07	3.81	3.68	4.28	2.79111
chr5_65125504_65126908	chr5	65125505	65126908	Intergenic	355714	ADAMTS6	1.31	1.25	1.06	3.28	4.11	2.83	3.14	3.57	4.55	2.78889
chr17_75773769_75780486	chr17	75773770	75780486	3' UTR	2651	H3F3B	1.3	1.38	1.27	2.9	2.71	2.87	3.72	4.11	4.83	2.78778
chr12_32106211_32108567	chr12	32106212	32108567	exon	542	BICD1	1.54	1.37	1.07	2.97	3.56	3.53	3.44	3.44	4.13	2.78333
chr3_30606251_30607611	chr3	30606252	30607611	exon	330	TGFBR2	1.66	2.08	1.46	2.98	3.39	3.55	3.05	3.15	3.72	2.78222
chr17_979295_981478	chr17	979296	981478	promoter-TSS	-611	NXN	1.75	1.57	1.53	3.28	2.8	3.05	3.04	3.69	4.32	2.78111
chr2_15939456_15944430	chr2	15939457	15944430	promoter-TSS	-258	MYCNOS	1.46	1.74	1.41	3.84	2.98	3.06	2.98	3.27	4.29	2.78111
chr13_113724745_113727127	chr13	113724746	113727127	intron	25153	LINC00552	1.03	1.02	0.67	2.82	2.69	2.79	4.02	4.45	5.54	2.78111
chr3_126388667_126389739	chr3	126388668	126389739	Intergenic	5595	CCDC37-DT	2.27	2.16	1.91	3.2	2.89	2.78	2.65	2.8	4.36	2.78
chr17_42275206_42277641	chr17	42275207	42277641	promoter-TSS	-18	STAT5B	1.39	1.72	1.19	3.69	3.16	3.27	3.33	3.38	3.88	2.77889
chr10_97400886_97401783	chr10	97400887	97401783	promoter-TSS	5	RRP12	2.22	2.09	1.46	3.78	2.62	3.26	2.92	2.53	4.11	2.77667
chr4_89110534_89112309	chr4	89110535	89112309	Intergenic	-1395	TIGD2	1.5	1.55	1.87	3.64	3.52	3.32	3.48	3.17	2.93	2.77556
chr4_41360250_41361772	chr4	41360251	41361772	intron	204	LIMCH1	1.45	1.62	1.1	3.69	3.51	3.58	3.54	3.24	3.24	2.77444
chr3_197749211_197751770	chr3	197749212	197751770	promoter-TSS	244	FYTTD1	1.6	1.53	1.37	3.46	3.38	3.38	3.08	3.38	3.79	2.77444
chr2_28750437_28753991	chr2	28750438	28753991	intron	384	PPP1CB	1.63	1.56	1.46	3.1	2.6	3.11	3.67	3.68	4.15	2.77333
chr13_84865173_84866651	chr13	84865174	84866651	Intergenic	82258	SNORA107	1.41	1.2	1.13	2.69	2.92	3.42	3.75	3.76	4.68	2.77333
chr2_172100106_172104201	chr2	172100107	172104201	promoter-TSS	746	DLX2	1.58	1.45	1.27	3.2	2.88	3.2	3.62	3.62	4.13	2.77222
chr2_19989347_19990656	chr2	19989348	19990656	promoter-TSS	103	WDR35	1.71	1.9	1.27	3.05	2.11	3.37	3.44	3.45	4.64	2.77111
chr4_56907531_56909825	chr4	56907532	56909825	promoter-TSS	-64	REST	1.53	1.42	1.15	3.24	3.06	3.5	3.25	3.76	3.99	2.76667
chr9_134434410_134436422	chr9	134434411	134436422	intron	28856	RXRA	1.48	1.44	1.24	3.13	3.02	3.51	3.45	3.23	4.4	2.76667
chr7_31122494_31123041	chr7	31122495	31123041	Intergenic	70307	ADCYAP1R1	3.07	2.93	2.28	2.75	2.97	2.38	2.41	3.2	2.88	2.76333
chr5_163504655_163506321	chr5	163504656	163506321	promoter-TSS	-131	MAT2B	1.51	1.43	1.35	3.4	2.47	2.68	3.69	2.97	5.3	2.75556
chr1_149636064_149637316	chr1	149636065	149637316	intron	29678	LINC00869	1.38	1.36	1.11	3.35	2.87	3.28	3.43	2.96	5.01	2.75
chr7_84025205_84025840	chr7	84025206	84025840	intron	169266	SEMA3A	1.69	2.21	1.27	3.16	2.55	3.16	3.12	3.02	4.57	2.75
chr1_145995429_145997406	chr1	145995430	145997406	promoter-TSS	161	TXNIP	1.66	1.57	1.26	2.78	2.81	2.86	3.69	3.61	4.47	2.74556
chr5_125369977_125371318	chr5	125369978	125371318	Intergenic	-122613	LINC02240	1.48	1.58	1.06	2.43	2.9	3.27	3.09	3.75	5.14	2.74444
chr20_10469486_10470417	chr20	10469487	10470417	intron	34647	SLX4IP	2.25	2.02	1.17	3.31	3.15	3.29	2.77	2.75	3.99	2.74444
chr8_28489986_28491370	chr8	28489987	28491370	promoter-TSS	-360	FBXO16	2.03	2.2	1.51	2.8	2.48	3.03	3.16	3.73	3.72	2.74
chr8_138767508_138768392	chr8	138767509	138768392	intron	146091	COL22A1	2.09	2.37	1.43	2.4	2.92	3.02	3.28	2.85	4.3	2.74
chr1_44005608_44006150	chr1	44005609	44006150	intron	11284	SLC6A9	2.67	2.92	2.04	2.66	2.19	2.66	2.82	2.75	3.95	2.74
chr20_48657621_48658397	chr20	48657622	48658397	intron	169990	PREX1	2.23	2.42	2.59	2.81	3.05	2.8	3.4	2.47	2.87	2.73778
chr21_26842757_26847125	chr21	26842758	26847125	exon	468	ADAMTS1	1.59	1.53	1.36	3.46	2.89	3.7	3.12	3.16	3.82	2.73667
chr5_14142708_14145516	chr5	14142709	14145516	intron	770	TRIO	1.34	1.62	1.26	3.37	3.09	3.64	3.32	3.18	3.8	2.73556
chr17_57130997_57131453	chr17	57130998	57131453	Intergenic	35736	AKAP1	2.48	1.65	2.43	3	3.42	2.97	2.69	2.39	3.58	2.73444
chr5_139669709_139671891	chr5	139669710	139671891	intron	-4643	CXXC5	1.53	1.48	1.16	3.21	2.65	2.92	3.8	3.59	4.25	2.73222
chr11_75240931_75242299	chr11	75240932	75242299	exon	841	TPBGL	1.49	1.99	1.78	3.5	3.58	3.59	2.57	2.84	3.25	2.73222
chr1_23824966_23826418	chr1	23824967	23826418	promoter-TSS	-233	HMGCL	1.26	1.09	1.31	2.75	3.21	2.9	4.18	3.98	3.9	2.73111
chr17_45893945_45895958	chr17	45893946	45895958	promoter-TSS	398	MAPT	1.67	1.48	1.33	3.6	3.21	3.58	2.66	2.66	4.39	2.73111
chr11_44037254_44037807	chr11	44037255	44037807	Intergenic	-10450	ACCSL	2.27	2.54	2	2.89	2.07	3.47	2.66	3.67	3.01	2.73111
chr7_47690947_47691854	chr7	47690948	47691854	Intergenic	36157	C7orf65	1.87	1.92	1.24	2.75	2.98	2.98	3.55	2.99	4.28	2.72889
chr9_89176880_89180906	chr9	89176881	89180906	promoter-TSS	-75	SHC3	1.24	1.19	1.33	3.2	3.21	3.51	3.21	3.48	4.19	2.72889
chr20_48619668_48621832	chr20	48619669	48621832	Intergenic	207249	PREX1	1.97	1.86	2.01	3.12	2.34	3.23	2.65	3.13	4.25	2.72889
chr15_64151333_64154120	chr15	64151334	64154120	exon	996	SNX22	1.62	1.62	1.51	2.74	2.5	3.38	3.44	3.66	4.02	2.72111
chr13_44989004_44990109	chr13	44989005	44990109	promoter-TSS	19	GPALPP1	1.41	1.25	1.69	3.7	2.65	3.62	2.9	2.93	4.33	2.72
chr1_61243785_61244662	chr1	61243786	61244662	intron	9294	NFIA-AS1	1.11	2.05	1.31	2.89	2.87	3.32	3.5	3.57	3.85	2.71889
chr1_205524177_205524626	chr1	205524178	205524626	intron	19733	CDK18	2.52	3.22	2.33	3.09	2.55	3.05	1.43	2.51	3.77	2.71889
chr2_45936003_45936908	chr2	45936004	45936908	intron	284781	PRKCE	1.55	1.97	1.58	3.62	2.69	3.58	2.67	2.52	4.26	2.71556
chr1_183039355_183040845	chr1	183039356	183040845	intron	16680	LAMC1	1.42	1.35	1.56	3.32	2.89	3.48	2.79	2.94	4.68	2.71444
chr16_89488912_89491375	chr16	89488913	89491375	intron	417	ANKRD11	1.61	1.37	1.23	2.72	2.77	3.25	3.17	3.54	4.77	2.71444
chr17_80980965_80981630	chr17	80980966	80981630	Intergenic	-10085	LOC400627	2.19	2.85	2	3.2	3.25	3.09	1.84	1.94	4.07	2.71444
chr21_26168903_26171258	chr21	26168904	26171258	intron	689	APP	1.65	1.39	1.29	3.42	3.14	3.21	3.52	2.88	3.93	2.71444
chr2_96407030_96410319	chr2	96407031	96410319	Intergenic	72909	NCAPH	1.43	1.22	1.11	2.92	2.81	3.09	3.63	3.72	4.48	2.71222
chr3_20071897_20074642	chr3	20071898	20074642	intron	32824	KAT2B	1.45	1.58	1.27	3.03	3.16	2.99	3.27	3.37	4.29	2.71222
chr17_49191678_49193825	chr17	49191679	49193825	Intergenic	16629	GNGT2	1.42	1.6	1.32	2.8	2.88	3.16	3.72	3.29	4.19	2.70889
chr3_78986098_78987297	chr3	78986099	78987297	intron	32761	ROBO1	1.42	1.09	1.68	3.33	2.76	3.44	3.14	3.5	4.01	2.70778
chr12_12032988_12033716	chr12	12032989	12033716	Intergenic	-16509	BCL2L14	2.27	2.09	2.02	2.79	3.11	3.34	3.11	2.4	3.21	2.70444
chr22_45994757_45995355	chr22	45994758	45995355	Intergenic	-11560	LOC730668	2.21	1.98	1.72	3.07	3.2	2.98	2.65	3.42	3.11	2.70444
chr11_65418503_65420497	chr11	65418504	65420497	Intergenic	-3298	NEAT1	1.54	1.19	1.22	2.39	2.78	3.06	3.94	3.43	4.78	2.70333
chr1_8701026_8704109	chr1	8701027	8704109	intron	115072	RERE	1.43	1.36	1.34	3	3.11	3.28	3.36	3.71	3.74	2.70333
chr2_173353916_173355910	chr2	173353917	173355910	promoter-TSS	41	CDCA7	1.67	1.3	1.27	3.24	2.74	3.14	3.43	3.21	4.32	2.70222
chr3_133805482_133806525	chr3	133805483	133806525	intron	189	SRPRB	1.99	1.88	1.75	3.03	3.07	2.94	2.69	2.79	4.18	2.70222
chr21_43775708_43777402	chr21	43775709	43777402	promoter-TSS	-180	CSTB	1.58	1.25	1.52	3.32	3.18	3.64	3.28	3.21	3.26	2.69333
chr22_40176937_40179874	chr22	40176938	40179874	intron	481	TNRC6B	1.57	1.49	1.43	2.82	2.76	2.69	3.58	3.47	4.41	2.69111
chr5_111755902_111758395	chr5	111755903	111758395	promoter-TSS	45	NREP	1.24	1.35	1.47	3.53	2.9	3.09	3.22	3.54	3.87	2.69
chr12_121799463_121805777	chr12	121799464	121805777	intron	326	LINC01089	1.24	1.26	1.29	3.02	3.13	3.37	3.36	3.46	4.05	2.68667
chr5_14444984_14446687	chr5	14444985	14446687	intron	-18147	SNORD170	1.54	1.39	1.23	3.33	2.51	3.22	2.99	3.6	4.35	2.68444
chr6_52993784_52996861	chr6	52993785	52996861	promoter-TSS	-39	GSTA4	1.29	1.08	1.31	3.22	3.4	3.12	3.51	3.24	3.96	2.68111
chrX_152941366_152942122	chrX	152941367	152942122	promoter-TSS	73	ZNF185	1.77	1.54	1.25	2.84	3.49	3.42	3.07	3.24	3.5	2.68
chr2_221571514_221574443	chr2	221571515	221574443	promoter-TSS	-675	EPHA4	1.73	1.54	1.54	3.36	3.03	3.25	2.98	3.03	3.65	2.67889
chr9_137221588_137224070	chr9	137221589	137224070	Intergenic	-1506	RNF208	1.23	1.39	1.55	2.91	3.24	3.21	3.19	3.48	3.9	2.67778
chr6_27823294_27825421	chr6	27823295	27825421	exon	233	HIST1H4J	1.26	1.3	1.45	2.72	2.58	3.17	3.71	3.51	4.39	2.67667
chr15_34587936_34588831	chr15	34587937	34588831	Intergenic	-4814	GOLGA8B	1.55	1.99	1.28	3.12	2.67	3.06	2.95	3.07	4.4	2.67667
chr5_142108404_142110566	chr5	142108405	142110566	intron	706	NDFIP1	1.35	1.62	1.5	2.9	2.43	2.98	3.45	3.67	4.18	2.67556
chr1_61076606_61078673	chr1	61076607	61078673	intron	413	NFIA	1.6	1.72	1.1	3.5	2.73	3	3.72	2.81	3.89	2.67444
chr11_95066592_95068957	chr11	95066593	95068957	non-coding	898	SRSF8	1.19	1.39	1.27	2.74	3.24	3.12	3.5	3.67	3.91	2.67
chr16_84532053_84532949	chr16	84532054	84532949	Intergenic	-27842	MEAK7	1.04	1.7	1.26	3.24	2.88	2.52	3.6	3.25	4.52	2.66778
chr10_110643575_110644952	chr10	110643576	110644952	promoter-TSS	-72	RBM20	1.51	1.39	0.96	4.03	3.02	3.29	3.2	2.75	3.86	2.66778
chr3_79017847_79019986	chr3	79017848	79019986	5' UTR	542	ROBO1	1.38	1.34	1.52	2.97	3.41	2.81	3.35	2.89	4.33	2.66667
chr10_92591175_92593684	chr10	92591176	92593684	promoter-TSS	-700	KIF11	1.29	1.46	1.63	3.21	2.54	2.96	3.16	3.29	4.44	2.66444
chr3_122793384_122795659	chr3	122793385	122795659	promoter-TSS	-547	SLC49A4	1.81	1.62	1.47	3.24	3.04	3.47	2.71	3.02	3.59	2.66333
chr22_40183024_40184005	chr22	40183025	40184005	intron	5590	TNRC6B	1.25	1.61	1.66	2.74	1.95	3.77	2.88	3.4	4.71	2.66333
chr19_18006910_18008582	chr19	18006911	18008582	promoter-TSS	-424	ARRDC2	1.84	1.61	1.59	3.31	2.88	2.7	2.34	3.58	4.07	2.65778
chr18_46173211_46175103	chr18	46173212	46175103	5' UTR	123	C18orf25	1.81	1.45	1.32	3.66	2.5	3.19	3.1	3.49	3.39	2.65667
chr1_35640937_35642824	chr1	35640938	35642824	promoter-TSS	-355	PSMB2	1.54	1.53	1.17	2.86	2.7	2.69	3.46	3.57	4.37	2.65444
chr18_51195317_51198697	chr18	51195318	51198697	exon	674	MEX3C	1.38	1.13	1.08	3.11	2.73	2.84	3.56	3.52	4.54	2.65444
chr2_156332043_156335107	chr2	156332044	156335107	promoter-TSS	-854	NR4A2	1.43	1.39	1.17	3.15	3.02	2.96	3.21	3.22	4.31	2.65111
chr7_27605230_27606113	chr7	27605231	27606113	intron	-10302	TSL	2.43	2.1	2.37	3.75	2.71	2.62	2.6	2.98	2.23	2.64333
chr11_82730934_82734333	chr11	82730935	82734333	exon	1230	FAM181B	1.59	1.73	1.61	3.07	3.05	2.94	3.07	3.1	3.63	2.64333
chr5_80091723_80092307	chr5	80091724	80092307	Intergenic	-8350	CTD-2201I18.1	2.45	2.2	2.24	3.14	2.42	2.55	2.55	2.56	3.67	2.64222
chr15_22223104_22223628	chr15	22223105	22223628	Intergenic	1963	MIR1268A	2.6	2.49	1.54	2.61	2.66	2.94	3.45	2.36	3.12	2.64111
chr8_97868515_97869877	chr8	97868516	97869877	5' UTR	132	MATN2	1.82	1.73	1.45	3.79	3.36	2.94	2.32	3.16	3.2	2.64111
chr19_51365978_51368412	chr19	51365979	51368412	promoter-TSS	-807	ETFB	1.47	1.35	1.25	2.83	2.88	2.7	3.66	3.33	4.25	2.63556
chr3_13878931_13880974	chr3	13878932	13880974	5' UTR	118	WNT7A	2.23	2	1.82	3.3	3.08	3.01	2.68	2.41	3.18	2.63444
chr13_73765467_73767996	chr13	73765468	73767996	intron	202488	LINC00392	1.23	1.13	1.24	2.74	2.72	3.06	3.63	3.17	4.79	2.63444
chr3_184581776_184584369	chr3	184581777	184584369	TTS	21288	EPHB3	1.48	1.62	1.23	2.97	2.95	2.97	3.28	3.49	3.71	2.63333
chr5_14440017_14442880	chr5	14440018	14442880	intron	-22534	SNORD170	1.49	1.5	1.14	3.39	3.06	2.87	3.76	2.87	3.62	2.63333
chr17_81506422_81513443	chr17	81506423	81513443	TTS	2866	ACTG1	1.42	1.31	1.23	2.67	3.03	2.72	3.37	3.62	4.32	2.63222
chr2_64327110_64328432	chr2	64327111	64328432	Intergenic	-12988	MIR4433A	1.77	1.88	1.72	3.32	2.94	2.84	2.49	2.84	3.85	2.62778
chr5_88659424_88668695	chr5	88659425	88668695	TTS	2879	MIR9-2	1.33	1.34	1.2	3.07	2.62	2.88	3.48	3.34	4.36	2.62444
chr11_73660810_73661451	chr11	73660811	73661451	intron	12218	PLEKHB1	2.77	2.47	1.41	2.31	2.4	2.81	2.47	3.25	3.73	2.62444
chr11_43311516_43312911	chr11	43311517	43312911	intron	218	API5	1.76	1.61	1.14	2.88	2.68	2.98	3.59	3.04	3.91	2.62111
chr15_41557650_41559901	chr15	41557651	41559901	promoter-TSS	-436	TYRO3	1.67	1.33	1.33	3.01	3.26	2.99	3.16	2.87	3.97	2.62111
chr13_111892257_111894762	chr13	111892258	111894762	promoter-TSS	14	LINC00354	1.3	1.5	0.97	3.03	2.46	3.01	3.14	3.87	4.31	2.62111
chr4_54227356_54234712	chr4	54227357	54234712	intron	1741	PDGFRA	1.52	1.45	1.38	2.94	3.14	3.08	3.2	3.04	3.82	2.61889
chr4_88378607_88379581	chr4	88378608	88379581	exon	355	HERC6	1.51	1.72	1.32	2.84	2.75	2.85	3.42	3.35	3.81	2.61889
chr8_144683980_144686591	chr8	144683981	144686591	intron	560	ARHGAP39	1.59	1.45	1.29	3.24	2.96	3.14	2.99	2.62	4.28	2.61778
chr20_31661385_31662440	chr20	31661386	31662440	Intergenic	24001	COX4I2	1.84	2.29	1.6	2.85	2.68	2.42	2.71	2.97	4.19	2.61667
chr12_20212357_20213495	chr12	20212358	20213495	Intergenic	-85025	LINC02468	1.27	1.56	1.08	3	3.38	2.74	3.26	3.16	4.08	2.61444
chr7_100894720_100897508	chr7	100894721	100897508	promoter-TSS	15	ACHE	1.97	1.53	1.95	3.17	3.08	3.21	3.05	2.87	2.64	2.60778
chr3_157129838_157131005	chr3	157129839	157131005	Intergenic	-7420	LINC00880	1.77	2.13	1.98	2.74	2.8	3.02	2.89	2.56	3.57	2.60667
chr8_76999186_77001092	chr8	76999187	77001092	promoter-TSS	-61	PEX2	1.46	1.46	1.22	3.01	2.53	2.99	3.26	3.14	4.34	2.60111
chr19_48584195_48584789	chr19	48584196	48584789	intron	8756	SULT2B1	2.09	2.6	2.57	3.19	2.35	2.19	2.95	2.48	2.99	2.60111
chr5_43064502_43067625	chr5	43064503	43067625	promoter-TSS	907	LOC100132356	1.31	1.37	1.53	2.96	2.73	2.91	3.16	3.12	4.31	2.6
chr11_26753176_26754638	chr11	26753177	26754638	Intergenic	-31847	SLC5A12	1.67	1.3	1.29	3.45	2.76	3.17	2.62	3.01	4.12	2.59889
chr4_163166164_163167407	chr4	163166165	163167407	5' UTR	104	NAF1	1.49	1.53	1.23	2.73	2.89	3.06	2.88	3.16	4.39	2.59556
chr2_183123695_183125453	chr2	183123696	183125453	intron	131	NUP35	1.9	1.4	1.55	2.95	2.6	3.17	2.94	2.98	3.86	2.59444
chr5_92977300_92980176	chr5	92977301	92980176	Intergenic	592605	NR2F1-AS1	1.29	1.44	1.29	2.86	2.85	3.08	3.16	3.25	4.1	2.59111
chr17_77494314_77495419	chr17	77494315	77495419	intron	19624	SEPTIN9	2.07	1.66	1.64	3.16	2.58	2.54	3.14	2.77	3.74	2.58889
chr3_184259763_184263122	chr3	184259764	184263122	5' UTR	110	CAMK2N2	1.65	1.43	1.51	3.09	3.19	3.4	3.01	3.1	2.9	2.58667
chr15_65385425_65386086	chr15	65385426	65386086	intron	-7754	IGDCC3	1.96	2.3	2.25	3.13	3.08	2.23	2.31	2.56	3.45	2.58556
chr2_161159769_161161261	chr2	161159770	161161261	promoter-TSS	87	TANK	1.57	1.34	1.14	2.86	2.77	2.8	3.91	2.95	3.9	2.58222
chr9_136839938_136843352	chr9	136839939	136843352	promoter-TSS	-833	AJM1	1.26	1.19	1.34	2.98	2.96	2.97	2.97	3.46	4.1	2.58111
chr6_150865460_150867247	chr6	150865461	150867247	promoter-TSS	21	MTHFD1L	1.32	1.11	1.03	2.4	3.13	3.42	3.29	3.61	3.92	2.58111
chr12_111596778_111600181	chr12	111596779	111600181	intron	835	ATXN2	1.44	1.18	1.19	2.74	2.92	2.71	3.21	3.87	3.95	2.57889
chr6_47308311_47310263	chr6	47308312	47310263	intron	618	TNFRSF21	1.46	1.51	1.62	2.91	3.12	3.2	3.25	2.76	3.36	2.57667
chr1_212203313_212204385	chr1	212203314	212204385	Intergenic	30887	LINC02608	1.14	1.82	1.01	3.04	2.73	3.26	3.22	3.68	3.26	2.57333
chr5_10283928_10284684	chr5	10283929	10284684	intron	23596	CMBL	1.64	1.6	2.37	2.97	2.64	2.7	2.62	3.07	3.54	2.57222
chr19_12721094_12724521	chr19	12721095	12724521	promoter-TSS	-248	TNPO2	1.29	1.07	1.17	2.69	2.7	2.87	3.53	3.37	4.46	2.57222
chr3_187678848_187680037	chr3	187678849	187680037	Intergenic	-9049	SST	2.43	2.86	2.25	2.57	2.76	2.35	2.39	2.97	2.56	2.57111
chr7_35185626_35187187	chr7	35185627	35187187	promoter-TSS	-245	DPY19L2P1	1.82	1.76	1.65	3.86	2.81	3.55	2.18	2.89	2.61	2.57
chr11_95228957_95232734	chr11	95228958	95232734	exon	356	SESN3	1.55	1.47	1.49	2.99	2.91	2.76	3.13	3.13	3.6	2.55889
chr18_48538516_48541714	chr18	48538517	48541714	intron	1084	CTIF	1.26	1.33	1.19	3.18	3.09	2.97	3.04	3.15	3.81	2.55778
chr13_112066160_112070395	chr13	112066161	112070395	exon	1129	SOX1	1.23	1.31	1.11	3.37	2.88	3.11	3.12	3.21	3.67	2.55667
chr19_38227672_38230142	chr19	38227673	38230142	intron	788	DPF1	1.26	1.41	1.16	3.27	2.48	3.17	3.46	3.41	3.39	2.55667
chr12_6552882_6554651	chr12	6552883	6554651	intron	2275	IFFO1	1.02	1.45	1.2	2.8	3.14	2.62	3.3	2.93	4.53	2.55444
chr8_133569555_133573076	chr8	133569556	133573076	intron	571	ST3GAL1	1.45	1.49	1.22	2.91	2.91	3.33	2.83	3.05	3.78	2.55222
chr6_3126303_3127018	chr6	3126304	3127018	intron	7950	BPHL	2.04	2.21	1.35	3	3.14	2.51	2.64	3.27	2.76	2.54667
chr18_23452519_23453748	chr18	23452520	23453748	promoter-TSS	-153	RIOK3	1.78	1.48	1.65	2.76	2.55	2.84	3.37	2.86	3.62	2.54556
chr1_108814329_108817740	chr1	108814330	108817740	non-coding	41059	AKNAD1	1.15	0.9	1	3.06	3.12	2.98	3.12	3.44	4.12	2.54333
chr21_45972761_45975309	chr21	45972762	45975309	intron	1065	LOC101928796	1.12	1.22	1.24	2.81	2.72	3.2	3.02	3.32	4.24	2.54333
chr7_131691976_131692717	chr7	131691977	131692717	Intergenic	-135719	PODXL	2.95	1.97	2.36	2.21	2.53	2.24	2.11	3.18	3.34	2.54333
chr12_120228325_120228964	chr12	120228326	120228964	intron	21518	PXN	2.24	3.25	2.24	2.35	3.03	1.82	1.98	2.74	3.22	2.54111
chr11_59171466_59172661	chr11	59171467	59172661	promoter-TSS	-68	DTX4	1.75	1.87	1.78	2.92	2.89	3.09	2.9	2.53	3.13	2.54
chr8_119873250_119874692	chr8	119873251	119874692	intron	249	DEPTOR	1.96	1.73	1.31	2.72	2.91	2.75	2.78	2.87	3.79	2.53556
chr19_49361210_49363995	chr19	49361211	49363995	promoter-TSS	-187	TEAD2	1.41	1.4	1.13	2.34	2.95	2.54	3.71	3.23	4.1	2.53444
chr7_25259486_25260507	chr7	25259487	25260507	Intergenic	-31511	NPVF	2.17	2.4	1.61	2.98	2.46	3.27	1.9	2.62	3.36	2.53
chr4_39061810_39063173	chr4	39061811	39063173	5' UTR	260	KLHL5	1.28	1.3	1.02	2.97	2.48	3.13	3.14	3.32	4.11	2.52778
chr8_22597163_22599062	chr8	22597164	22599062	TTS	-1486	C8orf58	1.46	1.29	0.93	3.03	2.23	2.97	2.92	3.89	4.03	2.52778
chr17_51371401_51374018	chr17	51371402	51374018	Intergenic	35995	LINC02072	1.21	1.4	0.92	2.75	2.89	2.84	3.05	3.19	4.48	2.52556
chr2_199431108_199433768	chr2	199431109	199433768	intron	25501	SATB2	1.29	0.99	1.22	2.99	2.63	2.86	3.09	3.58	4.07	2.52444
chr17_82518831_82521176	chr17	82518832	82521176	exon	272	FOXK2	1.17	1.25	1.07	2.68	2.84	2.84	3.18	3.15	4.5	2.52
chr1_81800007_81803344	chr1	81800008	81803344	promoter-TSS	742	ADGRL2	1.77	1.34	1.1	2.84	2.95	3.5	2.72	2.83	3.61	2.51778
chr1_205528819_205529606	chr1	205528820	205529606	intron	24544	CDK18	1.99	1.88	2.2	3.69	2.77	2.7	2.35	2.01	3.04	2.51444
chr12_110431302_110431989	chr12	110431303	110431989	Intergenic	18691	ARPC3	1.76	1.99	1.26	3.29	1.88	3.17	2.52	3.03	3.73	2.51444
chr16_79599378_79602630	chr16	79599379	79602630	promoter-TSS	-267	MAF	1.55	1.28	1.32	2.81	3.11	3.01	3.05	3.21	3.29	2.51444
chr2_120695568_120696223	chr2	120695569	120696223	Intergenic	-39972		2.29	2.29	1.84	2.77	4.1	2.35	2.19	1.74	3.05	2.51333
chr1_39191483_39192942	chr1	39191484	39192942	intron	108046	MACF1	2.23	1.58	1.07	2.54	2.98	2.79	3.03	2.88	3.49	2.51
chr5_173471585_173473223	chr5	173471586	173473223	Intergenic	-107230	LOC285593	1.28	1.34	1.03	3.25	2.64	2.4	2.86	3.09	4.69	2.50889
chr12_123388155_123389939	chr12	123388156	123389939	5' UTR	136	KMT5A	1.45	1.79	1.1	2.71	2.63	3.53	2.72	3.17	3.47	2.50778
chr5_151447116_151448181	chr5	151447117	151448181	promoter-TSS	46	SLC36A1	1.77	2.23	1.47	2.84	2.11	2.43	3.34	3.3	3.07	2.50667
chr6_26194901_26200282	chr6	26194902	26200282	intron	1701	HIST1H2AD	1.32	1.33	1.13	2.87	2.57	2.75	3.33	3.23	4.01	2.50444
chr21_33025221_33037034	chr21	33025222	33037034	Intergenic	5193	OLIG2	1.35	1.49	1.13	2.61	2.47	2.7	3.42	3.4	3.96	2.50333
chr15_94119488_94120445	chr15	94119489	94120445	Intergenic	-12029	LINC01581	1.77	2.42	2.25	2.71	2.24	2.29	2.7	2.85	3.29	2.50222
chr1_85463417_85466066	chr1	85463418	85466066	intron	417	DDAH1	1.15	1.3	1.16	2.82	2.73	3.17	3.01	3.54	3.61	2.49889
chr3_23998646_23999896	chr3	23998647	23999896	Intergenic	53150	NR1D2	1.8	2.01	1.78	3.46	2.38	2.83	2.55	2.43	3.22	2.49556
chr2_43219366_43222442	chr2	43219367	43222442	Intergenic	5702	ZFP36L2	1.47	1.35	1.14	2.78	2.44	2.88	3.11	3.06	4.22	2.49444
chr5_56270049_56271731	chr5	56270050	56271731	Intergenic	-37560	ANKRD55	1.65	1.5	1.7	3.02	2.89	2.83	2.35	2.62	3.88	2.49333
chr11_8809913_8811599	chr11	8809914	8811599	promoter-TSS	-82	ST5	1.31	1.39	1.2	2.95	2.59	2.6	3.13	3.24	4.02	2.49222
chr19_38209218_38211598	chr19	38209219	38211598	TTS	13842	DPF1	1.29	1.1	0.94	2.95	2.5	2.64	3.26	3.36	4.39	2.49222
chr11_2532758_2534207	chr11	2532759	2534207	intron	72029	KCNQ1	1.89	1.94	2.16	3.08	2.25	2.76	2.35	2.41	3.59	2.49222
chr12_25385241_25387815	chr12	25385242	25387815	Intergenic	-135599	KRAS	1.23	1.67	1.38	2.5	2.65	3.36	3.25	2.87	3.51	2.49111
chr17_15377142_15378188	chr17	15377143	15378188	Intergenic	-36068	TEKT3	1.39	1.51	1.21	3.26	2.82	2.65	3.22	3.12	3.23	2.49
chr5_149580998_149582651	chr5	149580999	149582651	intron	327	ARHGEF37	1.66	1.22	1.29	3.51	2.93	3.11	2.75	2.98	2.93	2.48667
chr4_76197516_76200445	chr4	76197517	76200445	intron	14843	SCARB2	1.37	1.2	1.02	2.91	2.76	2.74	3.23	3.14	4	2.48556
chr11_65779893_65781567	chr11	65779894	65781567	5' UTR	246	AP5B1	1.6	1.56	1.27	2.93	2.53	2.8	3.29	2.89	3.45	2.48
chr1_32963455_32965278	chr1	32963456	32965278	exon	442	RNF19B	1.37	1.53	1.54	2.93	2.37	3.03	2.83	3.3	3.4	2.47778
chr7_130242369_130243329	chr7	130242370	130243329	Intergenic	-24014	CPA2	1.78	1.63	1.63	2.94	3.01	2.66	2.06	3.15	3.43	2.47667
chr11_68838591_68842371	chr11	68838592	68842371	intron	1435	CPT1A	1.24	1.19	1.19	3.08	2.62	2.85	3.1	3.32	3.69	2.47556
chr3_170413842_170414582	chr3	170413843	170414582	Intergenic	-4656	CLDN11	2.23	2.56	2.17	1.9	2.44	2.5	3.08	2.17	3.23	2.47556
chr6_132813071_132815088	chr6	132813072	132815088	promoter-TSS	-489	RPS12	1.08	1.19	0.73	2.48	2.71	2.67	3.36	3.25	4.81	2.47556
chr18_58043346_58045749	chr18	58043347	58045749	5' UTR	322	NEDD4L	1.71	1.39	1.53	2.84	2.98	2.75	2.7	2.75	3.56	2.46778
chr6_26269953_26274311	chr6	26269954	26274311	promoter-TSS	-748	HIST1H3G	1.43	1.16	1.11	2.75	2.88	2.88	3.04	3.09	3.86	2.46667
chr13_99979948_99985386	chr13	99979949	99985386	exon	883	ZIC2	1.34	1.27	1.21	2.98	3.03	3.04	2.9	3.03	3.38	2.46444
chr4_70721649_70722776	chr4	70721650	70722776	5' UTR	249	RUFY3	1.87	1.53	1.27	2.8	2.88	2.64	3.19	2.71	3.27	2.46222
chrX_9462646_9463609	chrX	9462647	9463609	promoter-TSS	-167	TBL1X	1.1	1.19	0.65	2.9	2.31	2.63	3.85	2.81	4.71	2.46111
chr9_115164016_115165817	chr9	115164017	115165817	intron	23099	2023-12-01	1.17	1.31	1.43	2.85	2.48	2.76	3.11	2.92	4.11	2.46
chr5_135398267_135399762	chr5	135398268	135399762	intron	223	H2AFY	1.53	1.67	0.98	3.02	3.06	2.63	2.67	3.07	3.5	2.45889
chr12_63843492_63845959	chr12	63843493	63845959	promoter-TSS	26	SRGAP1	1.6	1.58	1.6	2.84	2.78	3.16	2.51	2.51	3.55	2.45889
chr12_22333683_22336067	chr12	22333684	22336067	promoter-TSS	-161	ST8SIA1	1.48	1.76	1.24	2.96	3.05	2.61	2.56	2.92	3.53	2.45667
chr1_109619441_109621568	chr1	109619442	109621568	promoter-TSS	-409	AMPD2	1.27	1.31	1.46	2.69	3	2.86	2.8	3.1	3.61	2.45556
chr1_155000391_155004286	chr1	155000392	155004286	promoter-TSS	-291	ZBTB7B	1.36	1.19	1.05	2.97	2.55	2.58	3.3	3.58	3.49	2.45222
chr12_101279451_101280712	chr12	101279452	101280712	promoter-TSS	-23	UTP20	1.99	1.68	1.61	3.32	2.77	3.35	2.3	2.66	2.39	2.45222
chr1_26786564_26789522	chr1	26786565	26789522	promoter-TSS	80	PIGV	1.24	1.64	1.49	2.38	2.55	2.45	2.96	3.39	3.92	2.44667
chr2_158965722_158970308	chr2	158965723	158970308	promoter-TSS	-619	TANC1	1.25	1.4	1.07	3	2.87	2.8	2.97	2.95	3.62	2.43667
chr3_125374605_125376574	chr3	125374606	125376574	promoter-TSS	-236	ZNF148	1.26	1.3	0.97	2.97	2.95	3.28	3.41	2.58	3.21	2.43667
chr19_9074799_9076452	chr19	9074800	9076452	Intergenic	-17619	OR1M1	1.38	1.34	1.05	2.79	2.75	2.94	2.95	2.62	4.1	2.43556
chr8_61022308_61024578	chr8	61022309	61024578	Intergenic	-55695	LOC100130298	1.7	1.52	1.15	2.79	2.56	2.88	3.16	2.85	3.31	2.43556
chr8_121638986_121642887	chr8	121638987	121642887	5' UTR	503	HAS2	1.53	1.54	1.16	2.94	2.91	2.45	2.7	3.13	3.56	2.43556
chr1_66242325_66243111	chr1	66242326	66243111	intron	-89390	PDE4B	2.08	1.81	1.33	2.38	2.46	2.77	2.4	2.88	3.8	2.43444
chr13_112942672_112944318	chr13	112942673	112944318	Intergenic	25143	MCF2L-AS1	1.75	1.63	1.26	2.19	2.83	2.82	2.78	3.17	3.44	2.43
chr2_27627968_27629568	chr2	27627969	27629568	promoter-TSS	110	CCDC121	1.43	1.83	1.29	3.33	2.73	2.53	2.68	2.3	3.75	2.43
chr5_112418440_112420810	chr5	112418441	112420810	promoter-TSS	42	EPB41L4A-DT	1.57	1.44	1.16	3.48	2.54	3	2.46	2.85	3.32	2.42444
chr2_104700907_104704016	chr2	104700908	104704016	Intergenic	55257	LINC01114	1.3	1.3	0.97	3.03	2.69	3.07	2.86	2.75	3.78	2.41667
chr4_145935531_145939503	chr4	145935532	145939503	intron	1306	ZNF827	1.14	1.37	1.28	3.11	2.32	2.87	3.1	3.11	3.45	2.41667
chr2_10302270_10304387	chr2	10302271	10304387	promoter-TSS	-371	HPCAL1	1.31	1.28	1.38	3.04	2.61	2.96	2.96	2.89	3.3	2.41444
chr18_55351292_55352595	chr18	55351293	55352595	intron	-30103	TCF4	1.33	1	1.47	2.54	2.38	2.61	3.25	3.22	3.93	2.41444
chr8_38464539_38469129	chr8	38464540	38469129	intron	890	FGFR1	1.35	1.36	1.16	2.74	2.72	3.07	3.1	2.65	3.57	2.41333
chr2_26242589_26245669	chr2	26242590	26245669	promoter-TSS	503	HADHA	1.4	1.33	1.15	2.88	2.44	3.01	3.17	2.9	3.43	2.41222
chr11_134050417_134051238	chr11	134050418	134051238	Intergenic	-18097	JAM3	1.94	1.81	1.37	2.57	2.25	2.65	2.92	2.56	3.6	2.40778
chr10_117136829_117140030	chr10	117136830	117140030	promoter-TSS	-160	VAX1	1.11	1.12	0.95	2.62	2.63	2.89	3.28	3.43	3.63	2.40667
chr18_23437518_23438277	chr18	23437519	23438277	promoter-TSS	63	TMEM241	1.56	1.9	1.01	2.67	2.41	2.98	2.63	3.11	3.38	2.40556
chr11_16604185_16608583	chr11	16604186	16608583	intron	-129996	SOX6	1.34	1.32	1.19	2.52	2.96	2.73	2.85	3.31	3.42	2.40444
chr21_29849568_29850054	chr21	29849569	29850054	intron	90185	GRIK1	1.62	2.85	1.74	1.93	1.71	2.96	2.72	2.39	3.71	2.40333
chr1_209937443_209938680	chr1	209937444	209938680	promoter-TSS	-112	SYT14	1.09	1.45	1.41	3.14	3.36	2.81	2.5	3.05	2.82	2.40333
chr13_94709460_94714028	chr13	94709461	94714028	promoter-TSS	801	SOX21	1.4	1.17	1.28	3.12	2.8	2.94	2.58	2.94	3.4	2.40333
chr15_66700841_66704334	chr15	66700842	66704334	non-coding	352	SMAD6	1.2	1.3	1.16	3.17	2.63	2.56	3.47	2.99	3.1	2.39778
chr9_137299751_137302867	chr9	137299752	137302867	3' UTR	962	NRARP	1.29	1.22	0.95	3.12	3.01	3.13	2.65	2.74	3.47	2.39778
chr1_149792262_149793249	chr1	149792263	149793249	TTS	10062	FCGR1A	1.42	1.92	1.1	2.73	2.32	2.98	2.77	2.99	3.34	2.39667
chr1_56577026_56579948	chr1	56577027	56579948	intron	1076	PLPP3	1.58	1.66	1.21	2.93	2.6	2.99	2.57	2.88	3.14	2.39556
chr4_11428166_11429251	chr4	11428167	11429251	5' UTR	185	HS3ST1	1.28	1.91	1.37	2.5	2.91	3.14	2.54	2.92	2.98	2.39444
chr16_2467394_2469488	chr16	2467395	2469488	promoter-TSS	-228	LOC729652	1.61	1.2	1.01	2.93	2.57	3.29	2.65	3.25	3.04	2.39444
chr14_103541963_103544951	chr14	103541964	103544951	Intergenic	14261	TRMT61A	1.09	1.06	0.93	2.55	2.99	2.73	3.16	3.07	3.95	2.39222
chr2_66432869_66436248	chr2	66432870	66436248	promoter-TSS	-566	MEIS1	1.31	1.36	1.36	3.27	2.74	2.79	2.72	2.62	3.33	2.38889
chr5_168291167_168292536	chr5	168291168	168292536	5' UTR	207	WWC1	1.62	1.67	1.56	2.92	3.31	2.46	2.6	2.84	2.51	2.38778
chr2_216691624_216692612	chr2	216691625	216692612	intron	3431	IGFBP5	1.8	1.52	0.87	2.64	2.38	2.89	2.75	3.06	3.56	2.38556
chr12_49183009_49191311	chr12	49183010	49191311	intron	1920	TUBA1A	1.39	1.31	1.34	2.51	2.5	2.54	3.17	3.04	3.66	2.38444
chr17_73255448_73256202	chr17	73255449	73256202	intron	6055	CPSF4L	2.17	2.49	1.68	2.02	2.18	2.16	2.22	2.66	3.88	2.38444
chr2_167292188_167295173	chr2	167292189	167295173	Intergenic	106309	XIRP2	1.31	1.38	1.15	2.89	2.94	2.96	3.12	2.24	3.44	2.38111
chr2_26847158_26850124	chr2	26847159	26850124	intron	217	DPYSL5	1.3	1.34	1.12	2.54	2.82	2.66	2.91	3.25	3.47	2.37889
chr17_17812186_17812850	chr17	17812187	17812850	TTS	1027	MIR6777	2.2	2.41	1.48	2.76	2.72	2.14	2.04	2.61	2.97	2.37
chr17_73369485_73370200	chr17	73369486	73370200	intron	-57842	CDC42EP4	2.16	2.74	1.49	2.48	2.04	2.2	2.79	2.4	3.03	2.37
chr16_87868449_87870994	chr16	87868450	87870994	promoter-TSS	-215	SLC7A5	1.38	1.66	1.37	2.76	2.61	2.93	2.86	2.35	3.4	2.36889
chr16_85027337_85029666	chr16	85027338	85029666	intron	751	KIAA0513	1.17	1.42	1	2.46	2.28	2.71	3.26	3.05	3.94	2.36556
chr8_9150424_9151809	chr8	9150425	9151809	promoter-TSS	422	PPP1R3B	1.83	1.58	1.36	2.65	2.24	2.92	2.57	2.63	3.47	2.36111
chr21_16533068_16535931	chr21	16533069	16535931	intron	-1072	MIR99AHG	1.09	1.43	1.28	2.84	2.71	3.05	2.57	3.13	3.14	2.36
chr1_15152253_15154669	chr1	15152254	15154669	promoter-TSS	-286	TMEM51	1.69	1.59	1.26	2.9	2.9	2.7	2.48	2.48	3.21	2.35667
chr12_76022978_76033479	chr12	76022979	76033479	3' UTR	3547	PHLDA1	1.33	1.33	1.11	2.57	2.72	2.81	2.84	2.98	3.52	2.35667
chr4_169268726_169271697	chr4	169268727	169271697	intron	744	SH3RF1	1.54	1.22	1.16	2.86	2.34	2.83	2.52	3.33	3.41	2.35667
chr16_66406336_66407041	chr16	66406337	66407041	Intergenic	-1835	LINC00920	1.93	2.55	1.8	2.27	2.65	2.14	2.57	2.04	3.24	2.35444
chr6_11144341_11144834	chr6	11144342	11144834	Intergenic	-32863	ERVFRD-1	1.51	2.29	1.76	2.69	2.07	3.2	2.03	2.66	2.97	2.35333
chr6_26956051_26957538	chr6	26956052	26957538	promoter-TSS	-198	LINC00240	1.37	1.45	1.24	2.61	2.6	2.29	3.08	3.19	3.35	2.35333
chr19_44770539_44771117	chr19	44770540	44771117	Intergenic	-7041	CBLC	2.74	2.33	2.02	2.57	1.76	1.93	2.61	2.1	3.12	2.35333
chr11_19563951_19564531	chr11	19563952	19564531	intron	-11069	MIR4486	2.16	2.69	1.04	2.49	2.33	2.22	2.54	2.26	3.45	2.35333
chr18_46754893_46758834	chr18	46754894	46758834	5' UTR	189	ST8SIA5	1.29	1.22	0.94	2.89	3.12	2.9	2.96	2.55	3.27	2.34889
chr3_19146567_19148524	chr3	19146568	19148524	promoter-TSS	-964	KCNH8	1.45	1.23	1.31	2.89	2.6	2.66	2.7	2.79	3.48	2.34556
chr22_46066223_46074567	chr22	46066224	46074567	intron	626	LOC642648	1.25	1.08	0.88	2.79	2.36	2.62	2.81	3.39	3.92	2.34444
chr13_27619767_27622209	chr13	27619768	27622209	promoter-TSS	245	POLR1D	1.23	1.19	1.02	2.71	2.68	3.01	2.98	2.8	3.46	2.34222
chr17_50943163_50945062	chr17	50943164	50945062	Intergenic	-76135	TOB1	1.17	1.21	0.93	2.87	2.78	2.34	2.78	3.31	3.61	2.33333
chr7_83976165_83976827	chr7	83976166	83976827	intron	218293	SEMA3A	2.35	1.94	1.7	2.33	2.01	2.28	2.62	3.09	2.64	2.32889
chr11_115500624_115505501	chr11	115500625	115505501	intron	1352	CADM1	1.3	1.14	1.3	2.82	2.24	3.16	2.76	2.76	3.45	2.32556
chr22_30634304_30636776	chr22	30634305	30636776	promoter-TSS	-241	SLC35E4	1.28	1.55	1.26	2.58	2.66	3.08	2.91	2.58	3.03	2.32556
chr6_26249525_26252586	chr6	26249526	26252586	promoter-TSS	-449	HIST1H3F	1.13	1.27	1.28	2.74	2.58	2.63	2.96	2.74	3.59	2.32444
chr11_77046925_77048398	chr11	77046926	77048398	Intergenic	13264	B3GNT6	1.52	1.58	1.8	2.95	2.74	3.17	2.19	2.26	2.69	2.32222
chr8_127733741_127738869	chr8	127733742	127738869	promoter-TSS	74	MYC	1.4	1.49	1.32	2.73	2.8	2.64	2.71	2.57	3.22	2.32
chr3_89859307_89860462	chr3	89859308	89860462	Intergenic	752264	EPHA3	1.36	1.01	0.89	2.95	2.07	3.54	3.16	2.58	3.31	2.31889
chr1_109282799_109286268	chr1	109282800	109286268	Intergenic	-1366	PSRC1	1.24	1.28	1.23	2.61	2.51	2.57	2.93	3.03	3.46	2.31778
chr5_91384594_91385239	chr5	91384595	91385239	intron	-1600	ARRDC3	2.03	1.66	1.53	2.06	2.64	2.44	2.51	3.14	2.84	2.31667
chrX_10119350_10120135	chrX	10119351	10120135	intron	-37202	CLCN4	2.3	1.79	1.56	2.56	2.62	2.73	2.18	2.23	2.87	2.31556
chr16_90018827_90021518	chr16	90018828	90021518	promoter-TSS	-42	DBNDD1	1.08	1.1	1.16	2.61	2.53	3.13	2.78	2.86	3.59	2.31556
chr2_109127906_109129838	chr2	109127907	109129838	promoter-TSS	-333	SH3RF3	1.44	1.81	1.31	3.05	2.85	3.09	2.27	2.22	2.78	2.31333
chr11_130434358_130435427	chr11	130434359	130435427	Intergenic	-6284	ADAMTS8	1.94	2.61	1.52	2.22	2.8	2.18	2.36	1.69	3.5	2.31333
chr11_27158630_27159399	chr11	27158631	27159399	intron	59753	BBOX1-AS1	1.81	2.34	1.96	2.41	2.08	2.89	2.28	2.44	2.6	2.31222
chr3_48918054_48920297	chr3	48918055	48920297	non-coding	209	ARIH2OS	1.28	1.36	0.89	2.55	2.44	2.72	2.84	2.6	4.13	2.31222
chr20_25065510_25066350	chr20	25065511	25066350	Intergenic	-7748	ACSS1	2.41	2.4	1.99	2.07	2.15	2.04	1.82	2.72	3.18	2.30889
chr16_14632310_14634600	chr16	14632311	14634600	intron	504	BFAR	1.26	1.35	1.2	2.79	2.24	2.76	2.81	2.67	3.69	2.30778
chr17_9575462_9577637	chr17	9575463	9577637	promoter-TSS	-92	CFAP52	1.65	1.52	1.22	2.92	2.31	2.97	2.53	2.45	3.19	2.30667
chr14_100237677_100240912	chr14	100237678	100240912	exon	151	YY1	0.98	1.53	1.37	2.67	2.45	2.93	2.92	2.92	2.97	2.30444
chr12_112615056_112617912	chr12	112615057	112617912	intron	41248	RPH3A	1.27	1.23	1.2	3.17	2.78	2.5	2.7	2.55	3.32	2.30222
chr9_121266516_121268548	chr9	121266517	121268548	promoter-TSS	-630	GSN	1.12	1.25	0.66	2.82	2.75	2.83	2.86	3.08	3.34	2.30111
chr12_56628858_56630641	chr12	56628859	56630641	intron	576	BAZ2A	1.3	1.37	0.98	2.34	2.76	2.56	2.43	3.35	3.57	2.29556
chr17_1000573_1003522	chr17	1000574	1003522	3' UTR	4919	TIMM22	1.14	1.11	1.17	2.62	2.42	2.67	2.99	2.86	3.66	2.29333
chr19_53979365_53983331	chr19	53979366	53983331	promoter-TSS	-959	MIR935	1.38	1.21	1.09	2.55	2.25	2.43	3.24	3.2	3.29	2.29333
chr12_102957027_102959923	chr12	102957028	102959923	promoter-TSS	-34	PAH	1.25	1.22	1.12	2.7	2.63	2.76	2.68	2.62	3.65	2.29222
chr19_19642823_19644189	chr19	19642824	19644189	intron	151	GMIP	1.43	1.46	1.59	2.8	3.18	2.1	2.54	2.28	3.25	2.29222
chr10_97072719_97073405	chr10	97072720	97073405	intron	-29694	SLIT1-AS1	1.73	1.99	1.44	2.45	2.3	2.32	2.78	2.2	3.41	2.29111
chr12_120430237_120431073	chr12	120430238	120431073	Intergenic	-7458	COX6A1	1.98	2.67	1.44	2.26	1.91	2.76	2.28	2.05	3.27	2.29111
chr17_68204939_68207338	chr17	68204940	68207338	promoter-TSS	10	AMZ2	1.09	1.14	1.12	2.64	2.66	2.57	2.69	3.15	3.54	2.28889
chr1_23637022_23637905	chr1	23637023	23637905	intron	10130	MDS2	1.89	2.73	2.07	2.34	1.98	2.71	2.33	1.96	2.58	2.28778
chr2_148613637_148616089	chr2	148613638	148616089	Intergenic	-29888	EPC2	1.21	1.41	1.05	2.67	2.46	2.73	2.6	3.03	3.41	2.28556
chr7_101143246_101144588	chr7	101143247	101144588	Intergenic	-10559	AP1S1	1.94	1.93	1.44	2.86	2.17	2.4	2.48	2.73	2.62	2.28556
chr10_117374036_117376138	chr10	117374037	117376138	exon	353	PDZD8	1.52	1.26	0.79	3.09	2.46	2.89	2.8	2.72	2.98	2.27889
chr19_11797390_11799215	chr19	11797391	11799215	promoter-TSS	-220	ZNF491	1.12	1.41	1.11	2.73	2.5	2.83	2.86	2.56	3.36	2.27556
chrX_40735122_40736579	chrX	40735123	40736579	promoter-TSS	-309	MED14	1.09	1.21	0.95	2.64	2.32	2.35	3.24	3.05	3.63	2.27556
chr13_38685644_38688137	chr13	38685645	38688137	promoter-TSS	-186	FREM2	1.46	1.47	1.28	2.59	2.34	2.79	2.42	2.8	3.27	2.26889
chr5_114360650_114363427	chr5	114360651	114363427	promoter-TSS	-31	KCNN2	1.56	1.56	1.27	2.93	2.56	3.11	2.35	2.27	2.79	2.26667
chr17_29591010_29594354	chr17	29591011	29594354	promoter-TSS	-450	ANKRD13B	1.41	1.38	1.17	2.7	2.51	2.72	2.59	2.61	3.28	2.26333
chr2_104849150_104860980	chr2	104849151	104860980	5' UTR	950	POU3F3	1.14	1.22	1.03	2.75	2.36	2.55	2.65	3.01	3.65	2.26222
chr8_1762785_1764471	chr8	1762786	1764471	promoter-TSS	-76	CLN8	1.18	1.03	1.04	2.66	2.62	2.4	2.88	2.99	3.54	2.26
chr12_102405863_102406959	chr12	102405864	102406959	intron	72139	IGF1	1.73	1.6	1.38	2.67	1.91	2.61	2.53	2.97	2.93	2.25889
chr7_121892939_121906917	chr7	121892940	121906917	intron	26767	PTPRZ1	1.4	1.32	1.24	2.62	2.21	2.43	2.87	2.82	3.37	2.25333
chr6_1609143_1612206	chr6	1609144	1612206	exon	760	FOXC1	1.18	1.69	1.28	2.74	2.58	2.98	2.35	2.4	2.98	2.24222
chr7_158015429_158017361	chr7	158015430	158017361	intron	161810	LOC100506585	1.26	1.26	1.11	2.74	2.3	2.59	2.91	2.6	3.39	2.24
chr19_48510450_48512738	chr19	48510451	48512738	exon	1595	LMTK3	1.18	1.03	1.06	2.85	2.47	2.47	2.85	2.61	3.64	2.24
chr20_56554570_56555747	chr20	56554571	56555747	Intergenic	21913	FAM209B	1.43	1.51	1.06	2.63	2.33	2.24	3.04	2.41	3.51	2.24
chr2_131673790_131674334	chr2	131673791	131674334	Intergenic	-8437	C2orf27A	1.62	2.44	1.96	1.83	3.17	2.33	2.15	2.2	2.43	2.23667
chr5_88139949_88146668	chr5	88139950	88146668	Intergenic	125536	TMEM161B	1.29	1.14	1.14	2.34	2.39	2.37	2.92	2.79	3.74	2.23556
chr18_13216071_13219009	chr18	13216072	13219009	Intergenic	-1220	LDLRAD4	1.44	1.32	1.37	2.77	2.59	3.21	2.45	2.21	2.76	2.23556
chr3_107235399_107236501	chr3	107235400	107236501	intron	4688	LINC00882	1.82	1.95	1.11	2.09	2.17	2.22	2.17	2.51	4.06	2.23333
chr18_78977843_78982144	chr18	78977844	78982144	promoter-TSS	-281	SALL3	1.21	1.21	0.96	2.75	2.8	2.75	2.65	2.73	3.04	2.23333
chr7_120740354_120743123	chr7	120740355	120743123	intron	116405	TSPAN12	1.38	1.1	1.14	2.3	2.53	2.58	3	2.88	3.17	2.23111
chr11_19552506_19554158	chr11	19552507	19554158	intron	-21978	MIR4486	1.4	1.76	1.29	2.18	2.83	2.14	2.25	2.3	3.87	2.22444
chr19_17766508_17767080	chr19	17766509	17767080	exon	15317	FCHO1	1.64	3.11	1.16	2.25	2.07	2.37	2.44	1.87	3.05	2.21778
chr4_153142922_153144426	chr4	153142923	153144426	Intergenic	-8660	TRIM2	1.33	1.44	1.27	2.41	2.33	2.75	2.88	2.24	3.29	2.21556
chr5_65481314_65483328	chr5	65481315	65483328	promoter-TSS	-401	ADAMTS6	1.3	1.19	1.04	2.71	2.61	2.29	3.12	2.67	3	2.21444
chr13_29847414_29850969	chr13	29847415	29850969	intron	1425	UBL3	1.14	1.41	1.07	2.31	2.28	2.61	2.93	2.94	3.24	2.21444
chr20_50169201_50170037	chr20	50169202	50170037	Intergenic	-2951	LINC01273	2.24	2.39	1.42	2.78	2.61	1.64	1.71	2.09	3.03	2.21222
chr12_106386223_106386906	chr12	106386224	106386906	intron	28483	POLR3B	2.18	2.11	2	2.31	2.07	2.61	1.77	2.13	2.72	2.21111
chr2_201115668_201119162	chr2	201115669	201119162	intron	-1076	CFLAR	0.95	1.11	0.89	2.77	2.45	2.46	2.75	2.75	3.73	2.20667
chr10_110207274_110211761	chr10	110207275	110211761	promoter-TSS	-713	MXI1	1.16	1.12	1.31	2.81	2.07	2.87	2.68	2.61	3.23	2.20667
chr4_123303982_123306232	chr4	123303983	123306232	intron	-91688	SPRY1	1.27	1.07	1.01	2.48	2.48	2.64	2.77	2.53	3.6	2.20556
chr22_46083547_46088638	chr22	46083548	46088638	promoter-TSS	96	MIRLET7BHG	1.3	1.11	1.09	2.5	2.17	2.35	2.81	2.87	3.64	2.20444
chr16_4115501_4117029	chr16	4115502	4117029	5' UTR	177	ADCY9	1.03	1.12	1.13	2.5	2.47	3.12	2.53	2.9	2.98	2.19778
chr2_19362399_19363589	chr2	19362400	19363589	Intergenic	-4371	OSR1	1.91	1.54	1.49	2.34	1.73	2.29	2.77	2.41	3.29	2.19667
chr7_122066303_122074071	chr7	122066304	122074071	Intergenic	74062	AASS	1.17	1.3	1.12	2.51	2.35	2.41	2.69	2.84	3.36	2.19444
chr9_124711762_124712503	chr9	124711763	124712503	intron	18423	MIR181B2	1.78	2.05	1.3	2.32	2.3	2.36	2.09	2.39	3.12	2.19
chr15_30624157_30626866	chr15	30624158	30626866	promoter-TSS	266	LOC102725021	1.18	1.17	0.77	1.96	2.04	2.99	3.19	2.87	3.53	2.18889
chr3_165192274_165197466	chr3	165192275	165197466	intron	1514	SLITRK3	1.57	1.14	1.28	2.63	2.44	2.41	2.49	2.62	3.09	2.18556
chr4_174282810_174284533	chr4	174282811	174284533	promoter-TSS	-232	CEP44	1.17	1.24	1.43	1.9	2.4	2.21	2.93	3.13	3.25	2.18444
chr1_165827214_165829436	chr1	165827215	165829436	intron	711	UCK2	1.03	1.08	0.92	2.69	2.73	2.9	2.63	2.68	2.99	2.18333
chr4_104490558_104493165	chr4	104490559	104493165	5' UTR	897	CXXC4-AS1	1	0.98	0.99	2.62	2.36	2.41	2.77	2.99	3.52	2.18222
chr3_181252284_181254440	chr3	181252285	181254440	intron	21625	RNU6-2	1.37	1.56	1.23	2.78	1.81	2.32	2.4	2.94	3.21	2.18
chr1_16144637_16147443	chr1	16144638	16147443	intron	10029	EPHA2	1.21	1.1	0.9	2.55	2.17	2.58	2.89	2.9	3.3	2.17778
chr4_1809667_1810323	chr4	1809668	1810323	Intergenic	16683	FGFR3	1.85	1.9	1.87	1.93	2.6	2.04	2.59	2.44	2.36	2.17556
chr3_149120210_149120791	chr3	149120211	149120791	Intergenic	-9137	HPS3	2.13	2.38	1.63	2.32	2.26	1.59	1.75	1.97	3.54	2.17444
chr7_80134504_80136171	chr7	80134505	80136171	promoter-TSS	-446	GNAI1	1.4	1.74	1.59	2.14	2.63	2.72	2.59	2.13	2.62	2.17333
chr2_104861078_104862945	chr2	104861079	104862945	Intergenic	7897	POU3F3	1.23	1.45	1.02	2.57	1.91	2.29	2.81	2.83	3.45	2.17333
chr4_157220010_157226819	chr4	157220011	157226819	intron	2687	GRIA2	1.21	1.21	1.18	2.78	2.47	2.6	2.53	2.66	2.9	2.17111
chr4_185470398_185472317	chr4	185470399	185472317	promoter-TSS	-73	LOC105377590	1.3	1.04	1.13	2.5	2.53	2.12	2.95	2.69	3.28	2.17111
chr18_76490773_76496271	chr18	76490774	76496271	non-coding	1720	ZNF516	1.34	1.07	1.03	2.85	2.34	2.6	2.88	2.6	2.83	2.17111
chr15_74213671_74215723	chr15	74213672	74215723	Intergenic	-4992	STRA6	1.19	0.9	0.87	2.54	2.44	2.33	2.74	2.8	3.72	2.17
chr3_181756396_181758291	chr3	181756397	181758291	Intergenic	45419	SOX2	1.52	1.17	1.26	2.09	2.67	2.46	2.27	2.81	3.25	2.16667
chr19_29811087_29812587	chr19	29811088	29812587	promoter-TSS	-154	CCNE1	1.31	1.45	0.88	2.31	2.73	2.67	2.51	2.59	3.04	2.16556
chr9_87324403_87325081	chr9	87324404	87325081	Intergenic	-172486	DAPK1	1.81	2.01	1.66	2.7	1.78	2.3	2.14	2.01	3.07	2.16444
chr1_175029567_175030342	chr1	175029568	175030342	Intergenic	-6500	MRPS14	1.78	1.66	1.74	2.54	1.42	2.41	2.33	2.16	3.42	2.16222
chr20_53939608_53942284	chr20	53939609	53942284	Intergenic	-65237	SUMO1P1	1.66	1.33	1.16	2.61	2.34	2.24	2.57	2.74	2.81	2.16222
chr12_64609873_64611661	chr12	64609874	64611661	intron	272	RASSF3	1.32	1.36	0.83	2.9	2.61	2.35	2.43	2.33	3.3	2.15889
chr1_111714874_111715506	chr1	111714875	111715506	3' UTR	24205	INKA2	1.76	2	1.72	1.94	2.17	2.03	2.83	1.98	2.99	2.15778
chr1_198156129_198159757	chr1	198156130	198159757	intron	945	NEK7	1.24	1.14	1.27	2.33	2.23	2.31	2.61	2.6	3.67	2.15556
chrX_52261161_52262148	chrX	52261162	52262148	Intergenic	71033	SNORA11E	1.45	1.52	1.43	1.7	2	2.64	2.56	2.63	3.45	2.15333
chr7_953521_954897	chr7	953522	954897	intron	471	ADAP1	1.51	1.85	1.2	2.8	2.67	3.15	2.29	2.14	1.76	2.15222
chr8_92100728_92103908	chr8	92100729	92103908	intron	908	RUNX1T1	1.23	1.18	0.99	2.9	2.4	2.73	2.45	2.43	3.03	2.14889
chr1_161764900_161766837	chr1	161764901	161766837	promoter-TSS	-451	ATF6	1.24	1.45	1.02	2.25	2.68	2.01	2.58	2.59	3.49	2.14556
chr5_159206912_159210203	chr5	159206913	159210203	promoter-TSS	-485	RNF145	1.15	1.11	1.15	2.46	2.22	2.49	2.45	2.84	3.43	2.14444
chr2_75608875_75609522	chr2	75608876	75609522	Intergenic	-37584	MRPL19	1.74	2.17	2.27	2.11	2.22	1.93	2.1	2.08	2.66	2.14222
chr10_113058182_113060162	chr10	113058183	113060162	intron	13817	SNORA87	0.76	1.19	0.76	2.35	2.12	2.6	3.04	3.12	3.3	2.13778
chr9_98538337_98540756	chr9	98538338	98540756	intron	169388	GABBR2	1.38	1.05	0.84	2.51	2.4	2.51	2.46	2.67	3.42	2.13778
chr3_98779088_98780769	chr3	98779089	98780769	intron	16622	ST3GAL6	1.12	1.3	1.12	2.54	2.21	2.18	2.88	3.03	2.85	2.13667
chr6_10411222_10415502	chr6	10411223	10415502	promoter-TSS	-971	TFAP2A	1.03	1.17	1.2	2.33	2.51	2.58	2.67	2.57	3.17	2.13667
chr13_102798364_102800944	chr13	102798365	102800944	promoter-TSS	535	BIVM	1.36	1.41	1.14	2.38	2.57	2.67	2.68	2.26	2.73	2.13333
chr15_43903557_43904287	chr15	43903558	43904287	intron	-25751	PIN4P1	1.73	1.57	1.68	2.3	2.51	1.88	2.19	2.7	2.62	2.13111
chr15_57146387_57147234	chr15	57146388	57147234	intron	-72619	TCF12	1.72	1.17	1.54	2.95	1.89	2.1	2.74	2.37	2.69	2.13
chr6_3055907_3056648	chr6	3055908	3056648	Intergenic	-7689	RIPK1	1.75	2.13	1.66	1.76	2.13	2.5	2.01	1.91	3.31	2.12889
chr12_111396855_111398163	chr12	111396856	111398163	Intergenic	-8439	SH2B3	1.65	0.95	1.35	1.73	2.57	2.68	2.85	2.51	2.86	2.12778
chr1_87333824_87335932	chr1	87333825	87335932	intron	3134	LMO4	1.49	1.29	0.93	2.38	2.63	2	2.77	2.55	3.08	2.12444
chr1_39104584_39108245	chr1	39104585	39108245	intron	22248	MACF1	1.19	1.19	0.75	2.52	2.39	2.49	2.6	2.67	3.31	2.12333
chr16_19907378_19908064	chr16	19907379	19908064	Intergenic	-22087	GPRC5B	1.54	1.18	2.05	2.53	2.55	2.2	1.59	2.39	3.08	2.12333
chr11_44556640_44557154	chr11	44556641	44557154	Intergenic	-8766	CD82	2.14	2.58	1.41	1.86	1.94	2.23	1.8	1.69	3.45	2.12222
chr2_177164364_177165904	chr2	177164365	177165904	Intergenic	47277	LOC105373759	1.62	1.9	0.93	2.06	2.41	2.17	1.9	2.58	3.49	2.11778
chr4_4859144_4861441	chr4	4859145	4861441	exon	628	MSX1	1.16	1.19	1.17	2.33	2.39	2.47	3.01	2.55	2.77	2.11556
chr15_41561654_41563307	chr15	41561655	41563307	intron	2509	TYRO3	1.56	1.1	0.97	2.22	2.07	2.53	2.61	2.39	3.57	2.11333
chr9_37432739_37434684	chr9	37432740	37434684	intron	11016	GRHPR	1.17	0.92	0.72	2.36	2.13	2.36	2.78	3.03	3.49	2.10667
chr15_78211120_78213111	chr15	78211121	78213111	intron	22449	ACSBG1	1.01	0.9	0.92	2.83	2.23	2.8	2.25	2.58	3.43	2.10556
chr1_2194439_2195641	chr1	2194440	2195641	promoter-TSS	-265	FAAP20	1.3	1.18	1.19	2.77	1.8	2.56	2.3	2.88	2.97	2.10556
chr9_85038005_85041883	chr9	85038006	85041883	Intergenic	334043	NTRK2	1.13	1.01	1.05	2.63	2.3	2.26	2.36	2.87	3.29	2.1
chr11_12281706_12282313	chr11	12281707	12282313	Intergenic	-4890	MICALCL	1.7	1.86	1.86	2.09	2.12	2.06	1.77	2.28	3.16	2.1
chr4_30717122_30721677	chr4	30717123	30721677	promoter-TSS	-969	PCDH7	1.34	1.03	1.11	2.51	2.12	2.37	2.76	2.58	3.05	2.09667
chr1_10793564_10797103	chr1	10793565	10797103	intron	1312	CASZ1	1.17	1.38	1.12	2.76	2.42	3.18	2.31	2.18	2.3	2.09111
chrX_2498481_2501191	chrX	2498482	2501191	intron	703	ZBED1	1.25	1.2	0.95	2.39	2.28	2.64	2.85	2.55	2.66	2.08556
chr2_199455204_199461110	chr2	199455205	199461110	promoter-TSS	-218	SATB2	1.16	1.07	0.76	2.44	2.2	2.31	2.82	2.79	3.18	2.08111
chr3_153028283_153030043	chr3	153028284	153030043	Intergenic	-133063	RAP2B	1.24	0.84	1.4	2.38	2.56	2.35	2.51	2.27	3.09	2.07111
chr5_3595008_3598158	chr5	3595009	3598158	intron	751	IRX1	1.34	0.97	0.97	2.46	2.27	2.51	2.55	2.52	3.04	2.07
chr3_100210413_100211569	chr3	100210414	100211569	Intergenic	25167	TMEM30CP	1.04	1.04	1.17	2.71	2.05	2.1	2.04	3.43	3.04	2.06889
chr5_43036510_43043547	chr5	43036511	43043547	exon	316	ANXA2R	1.23	1.15	0.93	2.27	2.09	2.33	2.68	2.7	3.22	2.06667
chr17_6068903_6071568	chr17	6068904	6071568	promoter-TSS	-378	WSCD1	1.31	1.12	1.03	2.51	2.39	2.59	2.16	2.59	2.9	2.06667
chr3_123652346_123653872	chr3	123652347	123653872	intron	-32561	MYLK	1.12	1.39	1.59	1.99	2.45	2.35	2.11	2.32	3.26	2.06444
chr17_32279821_32281692	chr17	32279822	32281692	intron	14581	RHBDL3	1.09	0.89	0.88	2.93	2.65	2.26	2.52	2.45	2.9	2.06333
chr2_120735433_120737503	chr2	120735434	120737503	intron	600		1.14	1.43	1.24	2.97	2.49	2.53	2.12	2.15	2.49	2.06222
chr9_16417047_16417928	chr9	16417048	16417928	3' UTR	-141175	C9orf92	0.91	0.81	1.44	2.04	2.36	1.88	2.82	2.99	3.29	2.06
chr1_10693625_10695326	chr1	10693626	10695326	intron	102170	CASZ1	1.03	1.78	1.26	2.13	2.34	2.58	2.6	1.94	2.88	2.06
chr1_156145670_156147219	chr1	156145671	156147219	Intergenic	-3499	SEMA4A	1.08	1.49	0.96	2.93	2.17	2.1	2.25	2.58	2.98	2.06
chr1_230806790_230808495	chr1	230806791	230808495	Intergenic	48364	C1orf198	1.06	1.26	1.01	1.93	2	2.33	2.81	2.44	3.68	2.05778
chr5_123670927_123671811	chr5	123670928	123671811	Intergenic	125952	CSNK1G3	1.23	1.74	1.34	2.21	2.05	2.87	2.24	2.54	2.29	2.05667
chr12_51846705_51848837	chr12	51846706	51848837	promoter-TSS	-452	LOC105369971	1.33	1.24	0.97	2.25	2.3	2.33	2.6	2.78	2.68	2.05333
chr15_78177293_78177886	chr15	78177294	78177886	intron	28228	IDH3A	2	2.43	1.36	2.27	2.07	2.08	2.54	1.93	1.76	2.04889
chr7_130490085_130492540	chr7	130490086	130492540	promoter-TSS	-16	MEST	1.13	1.47	1.32	2.34	2.17	2.17	2.76	2.34	2.68	2.04222
chr7_137304016_137307295	chr7	137304017	137307295	intron	-36801	PTN	1.35	1.29	1.11	2.54	2.34	2.22	2.35	2.44	2.73	2.04111
chr11_36500053_36502368	chr11	36500054	36502368	intron	9061	TRAF6	1.1	0.98	1.09	2.42	2.44	2.32	2.07	2.55	3.37	2.03778
chr8_38440307_38442938	chr8	38440308	38442938	intron	26101	FGFR1	0.98	1.04	1.02	2.31	2.04	2.32	3.18	2.85	2.59	2.03667
chrX_46758746_46759654	chrX	46758747	46759654	promoter-TSS	-82	SLC9A7	1.68	1.48	1.31	2.4	2.2	2.36	2.1	2.41	2.39	2.03667
chr19_50566041_50568909	chr19	50566042	50568909	intron	960	LRRC4B	0.89	0.9	0.85	2.29	1.91	2.62	3.07	2.59	3.19	2.03444
chr7_94288959_94289758	chr7	94288960	94289758	Intergenic	102833	COL1A2-AS1	1.52	1.68	1.43	2.59	1.93	2.38	2.12	2.19	2.43	2.03
chr1_34162948_34165592	chr1	34162949	34165592	intron	1004	CSMD2	1.2	1.17	1.14	2.59	2.44	2.34	2.21	2.55	2.6	2.02667
chr9_64368201_64370040	chr9	64368202	64370040	promoter-TSS	-273	ANKRD20A4-ANKRD20A20P	1.22	1.14	1.16	2.49	2.33	2.31	2.07	2.64	2.86	2.02444
chr13_20703021_20704476	chr13	20703022	20704476	intron	406	IL17D	0.84	0.92	1.16	2.49	2.24	2.74	1.81	2.83	3.19	2.02444
chr8_100847158_100848372	chr8	100847159	100848372	Intergenic	102806	YWHAZ	1.45	1.46	1.54	2.31	1.95	1.64	2.42	2.84	2.6	2.02333
chr9_121319907_121320710	chr9	121319908	121320710	intron	20478	GSN	1.68	2.07	1.48	2.6	1.63	2.24	2.04	1.95	2.52	2.02333
chr17_76465860_76466514	chr17	76465861	76466514	exon	-1416	AANAT	2.5	2.15	2.25	1.67	1.27	2.41	1.64	1.92	2.37	2.02
chr3_115692684_115693585	chr3	115692685	115693585	intron	69625	GAP43	1.53	1.32	2.12	2.58	2.31	2.38	1.69	1.78	2.44	2.01667
chr22_19909734_19910330	chr22	19909735	19910330	intron	22521	TXNRD2	1.78	2.16	1.52	2.42	2.09	2.3	1.83	1.42	2.6	2.01333
chr8_47737034_47739187	chr8	47737035	47739187	promoter-TSS	53	CEBPD	1.4	1.34	1.34	2.72	2.47	2.61	1.77	1.88	2.53	2.00667
chr22_23956239_23956994	chr22	23956240	23956994	TTS	4564	GSTT2B	2.04	1.75	0.93	2.07	1.87	1.95	2.6	2.05	2.8	2.00667
chr9_69758068_69760839	chr9	69758069	69760839	intron	557	PTAR1	1.2	0.79	1.21	2.53	2.49	2.28	2.27	2.32	2.92	2.00111
chr17_49494916_49497919	chr17	49494917	49497919	intron	1125	NGFR	1.13	1.21	0.98	2.54	2.37	2.32	2.37	2.21	2.85	1.99778
chr8_80023283_80024110	chr8	80023284	80024110	intron	6562	MRPS28	2.08	1.63	1.65	2.41	2.16	2.17	1.78	2.36	1.74	1.99778
chr1_244272836_244274196	chr1	244272837	244274196	Intergenic	-79119	C1orf100	1.65	1.6	1.32	1.95	2.23	2.47	2.16	2.38	2.21	1.99667
chr21_34351574_34352164	chr21	34351575	34352164	Intergenic	-12155	KCNE2	1.28	2.11	2.35	1.55	1.87	2.18	1.69	2.03	2.91	1.99667
chr4_53364851_53366400	chr4	53364852	53366400	exon	435	SCFD2	1.48	1.43	1.17	2.13	1.85	2.84	2.04	2.33	2.69	1.99556
chr12_119988939_119990233	chr12	119988940	119990233	promoter-TSS	-258	BICDL1	1.24	1.77	1.32	2.33	2.75	3.12	1.46	1.89	2.07	1.99444
chr2_60551440_60555731	chr2	60551441	60555731	promoter-TSS	68	BCL11A	1.19	1.18	1.17	2.47	2.36	2.33	2.08	2.31	2.84	1.99222
chr7_25069705_25070654	chr7	25069706	25070654	Intergenic	55181	CYCS	1.59	1.79	1.4	2.59	1.73	2.38	1.75	2.52	2.17	1.99111
chr3_84967555_84968854	chr3	84967556	84968854	intron	9216	CADM2	1.24	1.67	1.04	2.36	2	2.67	2.45	2.13	2.32	1.98667
chr1_156434315_156438760	chr1	156434316	156438760	Intergenic	-6990	C1orf61	1.41	0.8	1.03	2.13	2.12	2.15	2.44	2.64	3.15	1.98556
chr4_41145164_41147646	chr4	41145165	41147646	intron	68137	APBB2	0.97	1.08	0.9	2.24	1.83	2.8	2.47	2.18	3.37	1.98222
chr2_47520669_47521475	chr2	47520670	47521475	exon	-6465	HCG2040054	0.77	2.18	1.5	2.69	3.02	2.63	1.08	1.3	2.65	1.98
chr19_18939946_18941482	chr19	18939947	18941482	promoter-TSS	-362	HOMER3	1.16	0.93	0.98	1.89	2.31	2.48	2.75	2.65	2.67	1.98
chr12_10212158_10214139	chr12	10212159	10214139	exon	272	GABARAPL1	1.18	0.98	1.3	2.1	2.24	2.02	2.81	2.5	2.68	1.97889
chr19_11988151_11989199	chr19	11988152	11989199	intron	1058	ZNF433-AS1	1.39	1.7	1.65	2.1	2.18	2.07	1.92	1.9	2.9	1.97889
chr7_121978257_121981787	chr7	121978258	121981787	intron	106861	PTPRZ1	1.25	1.2	1.26	2.14	1.95	2.04	2.25	2.64	3.07	1.97778
chr16_49854994_49859342	chr16	49854995	49859342	intron	751	ZNF423	1.23	1.11	0.84	2.64	2.37	2.5	2.54	2.1	2.45	1.97556
chr16_75108795_75111655	chr16	75108796	75111655	3' UTR	6547	LDHD	1.06	1.08	1	2.34	2.32	2.45	2.55	2.53	2.44	1.97444
chr2_102049633_102051417	chr2	102049634	102051417	Intergenic	-19865	IL1R1	1.11	1.04	1.07	2.65	1.85	2.41	2.41	1.98	3.17	1.96556
chr9_136630259_136631793	chr9	136630260	136631793	Intergenic	-13845	LINC01451	1.36	1.47	1.43	2.27	1.86	2.19	1.99	2.14	2.97	1.96444
chr2_178413372_178415132	chr2	178413373	178415132	intron	593	CHROMR	1.29	1.14	1.06	2.15	2.16	2.06	2.34	2.56	2.91	1.96333
chr5_61332903_61335576	chr5	61332904	61335576	intron	1982	ZSWIM6	0.9	0.81	1.17	2.76	2.25	2.44	2.64	2.29	2.41	1.96333
chr12_50219807_50223764	chr12	50219808	50223764	intron	872	LIMA1	1.48	1.02	0.87	2.25	2.21	2.23	2.83	2.22	2.56	1.96333
chr16_67245903_67247940	chr16	67245904	67247940	intron	559	FHOD1	0.97	1.16	1.09	2.36	2.18	2.34	2.3	2.49	2.76	1.96111
chr3_177610311_177611845	chr3	177610312	177611845	intron	169157	LINC00578	1.74	1.25	1.24	2.02	2.03	2.26	2.48	2.24	2.37	1.95889
chr10_3782424_3786193	chr10	3782425	3786193	intron	900	KLF6	0.89	0.93	0.82	2.06	1.9	2.38	2.6	2.7	3.34	1.95778
chr17_2053313_2055446	chr17	2053314	2055446	promoter-TSS	-723	HIC1	1.65	1.51	1.18	2.12	2.14	1.95	2.51	1.98	2.52	1.95111
chr3_24683558_24684265	chr3	24683559	24684265	Intergenic	-145411	RARB	1.67	1.9	2.02	1.96	2.21	1.57	2.05	1.95	2.15	1.94222
chr6_57960811_57961986	chr6	57960812	57961986	promoter-TSS	47	LINC00680	1.16	1.04	1.16	2.31	2.28	2.16	2.08	2.18	3.09	1.94
chr1_57422063_57424837	chr1	57422064	57424837	promoter-TSS	-338	DAB1	1.16	1.28	0.99	2.3	2	2.62	2.21	2.09	2.8	1.93889
chr10_13161125_13162003	chr10	13161126	13162003	promoter-TSS	6	MCM10	1.43	1.37	0.92	2.35	1.61	2.75	2.47	2.1	2.44	1.93778
chr1_32240179_32241841	chr1	32240180	32241841	intron	700	MTMR9LP	1.32	1.27	0.96	3.13	2.05	2.17	2.35	1.93	2.25	1.93667
chr11_40290844_40294522	chr11	40290845	40294522	non-coding	447	LRRC4C	1.17	1.17	0.97	2.35	2.14	2.33	2.24	2.32	2.74	1.93667
chr21_33125894_33127958	chr21	33125895	33127958	Intergenic	-3226	LOC101928107	1.19	1.14	1.21	2.02	2.17	2.23	2.09	2.41	2.96	1.93556
chr9_16704642_16705952	chr9	16704643	16705952	intron	-21517	BNC2-AS1	0.85	1.43	1.41	2.87	1.68	2.47	2.01	1.95	2.73	1.93333
chr12_26124627_26126950	chr12	26124628	26126950	promoter-TSS	-752	BHLHE41	1.4	1.08	1.17	2.45	2.46	2.13	2.33	2.23	2.13	1.93111
chr15_92899169_92901876	chr15	92899170	92901876	5' UTR	199	CHD2	1.07	1.23	1.16	2.07	2.03	1.98	2.34	2.71	2.72	1.92333
chr1_234605871_234609660	chr1	234605872	234609660	exon	1759	IRF2BP2	1.16	1.08	1.13	2.22	2.29	2.33	2.23	1.91	2.94	1.92111
chr1_23167568_23170308	chr1	23167569	23170308	promoter-TSS	-80	LUZP1	0.93	0.81	1.06	2.35	2.12	2.37	2.34	2.38	2.88	1.91556
chr2_222298282_222300475	chr2	222298283	222300475	promoter-TSS	-381	PAX3	1.13	1.33	1.04	2.04	1.84	2.01	2.52	2.42	2.9	1.91444
chr6_37171448_37172658	chr6	37171449	37172658	intron	1901	PIM1	1.61	1.96	1.25	1.66	1.91	2.48	2.43	1.92	1.93	1.90556
chr2_174341301_174342440	chr2	174341302	174342440	Intergenic	6917	SP9	1.43	1.18	1.66	1.85	2.13	2.24	2.25	1.81	2.55	1.9
chr13_40664631_40667548	chr13	40664632	40667548	exon	551	FOXO1	1.2	1.13	0.78	2.53	2.41	2.48	1.94	1.99	2.63	1.89889
chr4_53196119_53197963	chr4	53196120	53197963	intron	169020	SCFD2	1.41	1.14	1.38	2.38	2.13	2.12	1.9	2.71	1.91	1.89778
chr13_45047069_45047894	chr13	45047070	45047894	Intergenic	57944	GPALPP1	1.68	1.15	1.44	1.49	2.02	2.28	2.22	1.97	2.83	1.89778
chr5_132819831_132821527	chr5	132819832	132821527	Intergenic	5631	SHROOM1	1.32	1.25	1.42	2.02	1.7	2.02	2.29	2.27	2.77	1.89556
chr8_80230530_80231234	chr8	80230531	80231234	Intergenic	-10507	MIR5708	1.86	1.77	1.23	2.13	2.27	1.46	2.46	1.57	2.28	1.89222
chr10_92239303_92241293	chr10	92239304	92241293	exon	2981	CPEB3	1.32	1.36	1.23	2.17	2.15	2.39	1.93	1.95	2.53	1.89222
chr4_77861689_77863754	chr4	77861690	77863754	promoter-TSS	-108	MRPL1	1.26	1.38	1.02	1.94	1.74	2.06	2.29	2.41	2.92	1.89111
chr12_31117033_31120474	chr12	31117034	31120474	intron	44894	DDX11	1.23	1.37	1.2	1.96	2.36	2.01	2.06	1.96	2.85	1.88889
chr13_50529199_50530275	chr13	50529200	50530275	Intergenic	-2288	DLEU1-AS1	1.43	1.62	1.01	2.07	2.07	1.94	1.96	2.09	2.8	1.88778
chr22_26656976_26659250	chr22	26656977	26659250	intron	631	MIAT	1.05	1.36	0.85	2.31	2.11	1.93	2.38	2.19	2.78	1.88444
chr6_34887560_34890368	chr6	34887561	34890368	promoter-TSS	-291	ANKS1A	0.94	1.17	0.94	1.82	2.02	2	2.18	2.71	3.13	1.87889
chr15_74263361_74265308	chr15	74263362	74265308	intron	28009	CCDC33	0.82	1.09	0.95	2.31	1.91	2.12	2.15	2.34	3.19	1.87556
chr21_29476133_29477328	chr21	29476134	29477328	Intergenic	-19316	BACH1-IT3	1.34	1.54	1.21	1.71	2.1	1.7	2.3	2.11	2.8	1.86778
chr7_111763153_111763855	chr7	111763154	111763855	intron	-45001	DOCK4-AS1	1.98	2.34	1.4	1.75	1.66	2.51	2.07	1.57	1.52	1.86667
chr10_112949562_112953987	chr10	112949563	112953987	intron	1525	TCF7L2	0.99	1.08	0.8	1.99	1.97	2.23	2.46	2.49	2.79	1.86667
chr1_245156006_245157110	chr1	245156007	245157110	exon	1573	KIF26B	1.98	1.31	1.57	2.58	2.32	2.2	1.01	1.63	2.19	1.86556
chr11_121319067_121319944	chr11	121319068	121319944	Intergenic	26638	SC5D	1.58	1.49	1.42	2.18	1.68	1.78	2.3	1.89	2.47	1.86556
chr1_56831855_56832492	chr1	56831856	56832492	Intergenic	-12770	FYB2	1.71	1.99	1.17	1.47	2.19	1.67	2.28	1.82	2.43	1.85889
chr11_6617990_6619878	chr11	6617991	6619878	intron	488	TPP1	0.76	0.98	0.83	2.47	2.27	2.14	1.9	2.26	3.08	1.85444
chr2_163732887_163737315	chr2	163732888	163737315	intron	907	FIGN	0.97	1.18	0.88	2.35	1.92	2.13	2.03	2.38	2.83	1.85222
chr5_124743398_124750149	chr5	124743399	124750149	Intergenic	-1662	ZNF608	1.08	1.16	0.99	2.14	2.18	2.03	2.3	2.22	2.57	1.85222
chr7_122024347_122027906	chr7	122024348	122027906	intron	118122	AASS	1.24	1.09	1.04	2.39	1.85	2.12	2.31	2.3	2.32	1.85111
chr7_121889972_121892125	chr7	121889973	121892125	intron	17888	PTPRZ1	1.13	1.1	1.33	2.47	1.82	2.18	2.16	2.24	2.21	1.84889
chrX_47193171_47194438	chrX	47193172	47194438	promoter-TSS	-24	UBA1	1.27	1.25	1.11	1.65	2.16	1.89	2.13	2.37	2.78	1.84556
chr14_81218953_81221758	chr14	81218954	81221758	promoter-TSS	603	GTF2A1	0.75	0.71	0.67	1.94	2.02	2.23	2.58	2.51	3.2	1.84556
chr4_87848404_87849420	chr4	87848405	87849420	Intergenic	14209	MEPE	1.52	1.75	1.5	2.03	2.23	1.23	2.32	2.07	1.94	1.84333
chr11_30893265_30893989	chr11	30893266	30893989	intron	99059	DCDC1	1.33	1.67	0.69	2.86	1.9	1.77	1.87	2.16	2.33	1.84222
chr2_85827277_85827956	chr2	85827278	85827956	TTS	12487	LOC284950	1.36	2.15	1.36	1.58	1.65	1.77	2.64	2.31	1.74	1.84
chr2_101893293_101894391	chr2	101893294	101894391	3' UTR	-89623	LINC01127	1.2	1.35	1.37	2.24	1.97	2.32	1.72	2.01	2.36	1.83778
chr5_141475383_141483025	chr5	141475384	141483025	TTS	3238	PCDHGC3	1.07	1.17	0.91	2.14	1.93	2.03	2.17	2.2	2.91	1.83667
chr11_17383868_17384406	chr11	17383869	17384406	Intergenic	4522	KCNJ11	1.77	1.36	1.76	2.43	2.13	2.01	1.68	1.1	2.25	1.83222
chr8_66493077_66494998	chr8	66493078	66494998	intron	472	VXN	1.15	1.04	0.98	2.14	1.68	2.36	2.15	2.14	2.84	1.83111
chr9_21789199_21790043	chr9	21789200	21790043	Intergenic	-13015	MTAP	2.1	1.9	1.67	2.22	1.63	1.91	1.7	1.83	1.5	1.82889
chr5_175729470_175730303	chr5	175729471	175730303	Intergenic	-66646	CPLX2	2.31	1.35	1.45	1.66	2.02	1.91	1.47	1.66	2.6	1.82556
chrX_149937941_149940941	chrX	149937942	149940941	promoter-TSS	893	LINC00894	0.93	0.8	0.74	1.71	2.15	1.88	2.85	2.41	2.96	1.82556
chr2_48529829_48531612	chr2	48529830	48531612	5' UTR	552	STON1	1.27	0.89	0.91	2.34	2.1	1.98	2.38	2.21	2.34	1.82444
chr2_46296508_46300014	chr2	46296509	46300014	intron	854	EPAS1	1.24	1.19	1.03	2.22	2.04	2.01	2.1	2.2	2.38	1.82333
chr4_169485932_169486551	chr4	169485933	169486551	intron	126341	NEK1	1.45	2.11	1.3	1.58	1.98	1.47	2.38	1.73	2.41	1.82333
chr3_159828519_159830413	chr3	159828520	159830413	intron	-10395	SCHIP1	1.58	1.56	1.24	1.88	1.88	1.59	2.3	2.17	2.18	1.82
chr5_93579356_93585731	chr5	93579357	93585731	promoter-TSS	-678	NR2F1	1.22	1.06	0.92	2.23	2.07	2.33	2.01	2.2	2.34	1.82
chr16_51439346_51442741	chr16	51439347	51442741	Intergenic	-289772	SALL1	0.95	1.11	0.87	2.41	1.94	2.07	1.99	2.13	2.87	1.81556
chr21_16070247_16074000	chr21	16070248	16074000	intron	1010	MIR99AHG	0.91	0.95	1.01	2.06	1.68	2.1	2.33	2.34	2.96	1.81556
chr2_170235849_170236970	chr2	170235850	170236970	intron	58263	MYO3B	1.35	1.16	0.86	1.76	2.41	1.88	2.13	2.22	2.54	1.81222
chr7_94654669_94657190	chr7	94654670	94657190	promoter-TSS	203	SGCE	1.2	1.21	1.25	2.18	1.94	1.76	2.25	2.15	2.37	1.81222
chrX_19886586_19888894	chrX	19886587	19888894	promoter-TSS	-140	SH3KBP1	1.06	1.16	0.66	1.95	2.28	2.4	2.19	2	2.61	1.81222
chr4_173416441_173417382	chr4	173416442	173417382	intron	-17796	SCRG1	1.46	1.47	1.62	1.89	1.79	1.36	2.04	2.13	2.54	1.81111
chr14_90697519_90699189	chr14	90697520	90699189	non-coding	1021	LOC105370622	1.14	1.19	0.78	2.42	1.85	1.47	2.29	2.36	2.76	1.80667
chr5_168163806_168166037	chr5	168163807	168166037	promoter-TSS	-923	MIR12125	0.88	0.89	1.1	2.09	1.68	2.09	2.5	2.09	2.91	1.80333
chr16_19860476_19862941	chr16	19860477	19862941	intron	23139	GPRC5B	0.98	1.03	0.77	2.1	2.33	2.17	1.98	2.46	2.41	1.80333
chr2_120344216_120347873	chr2	120344217	120347873	promoter-TSS	-91	INHBB	1	0.89	1.19	2.27	2.1	2.46	1.94	1.99	2.3	1.79333
chr4_47032378_47033063	chr4	47032379	47033063	intron	1154	GABRB1	1.59	1.85	1.38	2.08	1.55	1.8	2.28	1.26	2.34	1.79222
chr6_163942891_163946393	chr6	163942892	163946393	Intergenic	-273158	LOC102724152	0.83	0.8	0.92	2.21	2.1	2.15	2.25	2.14	2.71	1.79
chr6_73460016_73462287	chr6	73460017	73462287	promoter-TSS	-585	MTO1	0.85	1.07	0.8	2.27	1.81	2.03	2.45	2.13	2.66	1.78556
chr7_13984779_13987048	chr7	13984780	13987048	intron	600	ETV1	1.61	1.13	1.57	1.91	1.93	1.89	1.87	2.25	1.9	1.78444
chr11_17351239_17354292	chr11	17351240	17354292	intron	966	NCR3LG1	1.01	1.18	0.95	2	1.79	2.24	2.2	2.41	2.17	1.77222
chr2_118668296_118669457	chr2	118668297	118669457	Intergenic	-65911	LOC101927709	0.92	1.4	0.88	2.32	1.79	2.34	1.77	2.13	2.4	1.77222
chr14_77036996_77041230	chr14	77036997	77041230	Intergenic	-1936	LINC02288	0.94	1.01	0.72	1.87	1.93	2	2.42	2.3	2.75	1.77111
chr8_61093229_61094682	chr8	61093230	61094682	Intergenic	-126208	LOC100130298	1.13	1.24	0.71	2.39	2.32	1.81	1.67	2.03	2.63	1.77
chr9_125888059_125890405	chr9	125888060	125890405	intron	141049	PBX3	1.17	0.76	0.88	2.2	2.22	2.14	2.11	2.15	2.3	1.77
chr18_76256558_76257519	chr18	76256559	76257519	Intergenic	47529	LINC01893	1.36	2.02	1.13	1.62	2.27	1.82	1.96	2.11	1.58	1.76333
chr13_51069801_51070579	chr13	51069802	51070579	Intergenic	-4033	GUCY1B2	1.29	1.75	1.16	2.01	1.95	1.83	1.38	2.06	2.35	1.75333
chr3_113287731_113288487	chr3	113287732	113288487	TTS	75993	BOC	1.53	1.57	1.41	1.86	1.76	1.97	1.87	1.73	2.01	1.74556
chr2_101696970_101700170	chr2	101696971	101700170	intron	863	MAP4K4	0.92	1.18	0.91	1.97	1.79	1.88	2.31	2.32	2.4	1.74222
chr15_57217427_57220675	chr15	57217428	57220675	promoter-TSS	-379	TCF12	1.09	0.88	0.96	1.91	1.73	2.2	2.06	2.29	2.55	1.74111
chr17_2382469_2383315	chr17	2382470	2383315	Intergenic	18168	MNT	1.15	1.94	1.07	1.45	1.43	1.46	2.58	1.98	2.56	1.73556
chr5_75052509_75054411	chr5	75052510	75054411	promoter-TSS	-902	GCNT4	1.2	1.37	1.02	2.24	2.28	2.47	1.18	2.01	1.85	1.73556
chr1_240091176_240093867	chr1	240091177	240093867	exon	639	FMN2	1.1	0.96	0.66	2.45	1.84	1.97	2.05	2.15	2.43	1.73444
chr20_13491759_13492866	chr20	13491760	13492866	intron	146619	TASP1	1.23	1.52	1.09	1.67	1.46	1.76	2.52	1.73	2.62	1.73333
chr11_2376877_2378647	chr11	2376878	2378647	non-coding	230	CD81-AS1	1.27	1.13	0.92	1.78	1.92	1.74	1.87	2.45	2.51	1.73222
chr10_48655693_48656618	chr10	48655694	48656618	non-coding	109	ARHGAP22	1.46	1.45	0.65	2.51	1.89	2.35	1.71	1.93	1.61	1.72889
chr17_57285128_57286821	chr17	57285129	57286821	intron	28956	MSI2	1.23	0.96	0.93	1.86	1.91	2.22	2.02	2.16	2.24	1.72556
chr4_54332416_54334135	chr4	54332417	54334135	intron	384	LINC02283	0.82	0.79	0.57	2.01	2.21	2.12	2.03	2.5	2.44	1.72111
chr10_17227887_17231805	chr10	17227888	17231805	non-coding	139	VIM-AS1	0.99	1.01	0.74	2.05	1.63	1.89	2.21	2.06	2.9	1.72
chr16_84740554_84742053	chr16	84740555	84742053	intron	41304	USP10	1.14	0.9	0.95	1.51	2	1.7	2.3	1.92	3.02	1.71556
chr3_115766577_115767680	chr3	115766578	115767680	Intergenic	137997	SNORD155	1.05	1.31	0.64	2.03	1.73	1.99	1.9	2.47	2.3	1.71333
chr6_28943371_28944983	chr6	28943372	28944983	non-coding	393	LINC01556	1.22	1.3	0.9	2.1	1.69	1.67	2.2	2.08	2.23	1.71
chr6_112561733_112563897	chr6	112561734	112563897	Intergenic	215485	RFPL4B	0.83	0.89	0.63	1.85	1.53	1.87	1.94	2.64	3.21	1.71
chr2_74833547_74836133	chr2	74833548	74836133	intron	2185	HK2	0.99	1.02	0.96	2.11	2.06	2.2	2.02	2.09	1.91	1.70667
chr9_89234354_89235284	chr9	89234355	89235284	Intergenic	-56001	SHC3	1.08	1.45	1.19	2.33	2.23	1.8	1.58	1.66	2.03	1.70556
chr21_32807710_32809357	chr21	32807711	32809357	intron	5169	C21orf62	1.14	0.96	0.71	1.92	1.84	1.71	2.17	2.54	2.36	1.70556
chr5_180352326_180353964	chr5	180352327	180353964	intron	191	GFPT2	0.92	0.82	0.7	2.55	1.86	1.77	2.15	2.12	2.4	1.69889
chr11_43889953_43890792	chr11	43889954	43890792	intron	-6930	SEC14L1P1	1.77	1.79	1.05	1.23	1.31	1.88	1.8	1.84	2.52	1.68778
chr5_88688705_88695644	chr5	88688706	88695644	intron	-1134	LINC00461	1.01	0.93	0.72	1.96	1.74	1.92	2.1	2.12	2.68	1.68667
chrX_123959339_123962320	chrX	123959340	123962320	promoter-TSS	270	STAG2	0.77	0.72	0.65	2.01	1.94	1.93	2.35	2.24	2.57	1.68667
chr4_41661365_41661966	chr4	41661366	41661966	intron	48764	LIMCH1	1.28	1.81	1	1.46	1.94	1.45	1.38	2.55	2.3	1.68556
chr17_77829646_77831896	chr17	77829647	77831896	Intergenic	53316	LINC01973	0.97	0.79	0.99	2.26	1.98	1.65	1.89	1.68	2.96	1.68556
chr5_16578424_16579990	chr5	16578425	16579990	intron	-36719	LOC101929524	0.81	1.1	0.94	2.09	1.94	1.55	1.9	2.34	2.39	1.67333
chr5_42949239_42952808	chr5	42949240	42952808	Intergenic	42309	FLJ32255	1.22	1.15	0.99	1.77	2	1.87	1.79	2.01	2.26	1.67333
chr17_40347243_40349025	chr17	40347244	40349025	intron	-4998	RARA-AS1	0.91	0.83	0.92	2.31	1.75	2.02	2.28	2.17	1.85	1.67111
chr17_72122533_72128314	chr17	72122534	72128314	3' UTR	4404	SOX9	1.12	1.12	1.12	2.09	1.94	1.64	1.97	1.81	2.22	1.67
chr1_177169902_177171568	chr1	177169903	177171568	promoter-TSS	-223	BRINP2	0.97	0.88	0.94	2.51	1.67	1.92	1.82	1.5	2.77	1.66444
chr2_144515470_144519229	chr2	144515471	144519229	exon	-2264	ZEB2-AS1	1.04	0.88	0.81	1.91	1.92	1.87	2.08	2.09	2.34	1.66
chr2_42961287_42962978	chr2	42961288	42962978	Intergenic	77410	LINC01819	0.93	0.69	0.83	1.76	1.52	2.03	2.38	2.14	2.63	1.65667
chr18_56382337_56383017	chr18	56382338	56383017	Intergenic	-191415	LOC642484	1.25	1.25	0.8	1.66	1.65	1.56	1.88	2.41	2.4	1.65111
chr1_39737395_39739222	chr1	39737396	39739222	promoter-TSS	-536	PPIE	1.13	0.9	0.56	1.89	1.6	1.94	2.33	1.89	2.62	1.65111
chr10_43407059_43409748	chr10	43407060	43409748	promoter-TSS	480	HNRNPF	0.88	0.68	0.65	1.88	1.9	1.89	2.41	2.33	2.23	1.65
chr11_2674193_2676106	chr11	2674194	2676106	non-coding	24848	KCNQ1OT1	0.93	0.72	0.77	1.76	2.04	2.24	2.16	1.82	2.4	1.64889
chr12_93569399_93572316	chr12	93569400	93572316	promoter-TSS	-154	SOCS2	1.22	1	1.01	1.56	2.09	2.02	1.81	1.86	2.22	1.64333
chr11_12862664_12866187	chr11	12862665	12866187	intron	125122	LINC00958	0.99	0.9	0.82	1.61	1.81	1.76	2.12	2.27	2.49	1.64111
chr11_4186973_4188181	chr11	4186974	4188181	intron	425	LINC02749	1.25	1.26	1.05	2.16	1.55	2.03	1.72	1.97	1.77	1.64
chr14_50531843_50534280	chr14	50531844	50534280	promoter-TSS	-20	ATL1	1.05	0.84	0.83	2.01	1.61	1.99	2.06	1.93	2.4	1.63556
chr18_3281319_3284580	chr18	3281320	3284580	Intergenic	20231	MYL12B	1.21	1.04	0.83	1.57	1.73	1.92	1.82	2.2	2.38	1.63333
chr8_76672641_76674453	chr8	76672642	76674453	intron	-7700	ZFHX4	0.83	1.23	0.83	1.68	1.89	1.82	1.88	1.82	2.64	1.62444
chr4_102430734_102431968	chr4	102430735	102431968	intron	-70008	NFKB1	1.17	1.44	1.24	1.88	1.46	2.05	1.42	1.73	2.23	1.62444
chr1_84772215_84772818	chr1	84772216	84772818	Intergenic	-82049	SSX2IP	1.53	1.44	0.87	1.81	1.62	1.93	1.5	1.56	2.34	1.62222
chr2_70767008_70768537	chr2	70767009	70768537	promoter-TSS	-58	ADD2	0.87	1.07	0.91	1.98	1.71	1.82	1.86	2.04	2.32	1.62
chr2_110858063_110859653	chr2	110858064	110859653	intron	126285		0.78	0.68	0.76	2.19	2.12	1.72	1.87	1.73	2.6	1.60556
chr21_39518271_39518887	chr21	39518272	39518887	Intergenic	66725	SH3BGR	2.06	1.54	1.21	0.98	1.52	1.89	1.62	2.21	1.42	1.60556
chr3_64030591_64032307	chr3	64030592	64032307	Intergenic	-7439	PSMD6	1.32	1.47	0.98	1.77	1.59	1.43	1.99	1.96	1.92	1.60333
chr6_98832096_98837001	chr6	98832097	98837001	promoter-TSS	-25	POU3F2	0.81	0.74	0.66	1.81	1.76	1.97	1.73	2.01	2.88	1.59667
chr5_99032211_99033475	chr5	99032212	99033475	Intergenic	-103129	CHD1	1.13	1.59	0.87	1.6	1.51	1.39	1.89	1.49	2.89	1.59556
chr4_38966897_38968159	chr4	38966898	38968159	3' UTR	64881	TMEM156	1.02	1.02	0.59	1.58	1.45	2.1	1.93	2.14	2.5	1.59222
chr1_92858725_92859691	chr1	92858726	92859691	intron	17942	DIPK1A	1.15	1.82	1.64	1.55	1.23	1.54	1.17	1.54	2.68	1.59111
chr3_107522468_107526287	chr3	107522469	107526287	intron	1416	BBX	0.99	0.94	0.83	1.83	1.58	1.59	2.09	2.04	2.42	1.59
chr13_52850562_52852058	chr13	52850563	52852058	Intergenic	-2670	PCDH8	0.97	1.03	1.03	2.48	2.1	1.64	1.6	1.76	1.69	1.58889
chr6_5131347_5133421	chr6	5131348	5133421	intron	15938	MIR3691	1.03	0.91	0.78	2.38	1.61	1.64	1.78	1.69	2.47	1.58778
chrX_40152536_40154550	chrX	40152537	40154550	intron	23734	BCOR	0.71	0.78	0.82	2.01	2.26	1.72	2.13	1.86	1.98	1.58556
chr14_75293652_75296390	chr14	75293653	75296390	intron	617	LINC01220	0.76	0.84	0.9	1.84	1.71	1.84	1.6	2.01	2.69	1.57667
chr3_105397765_105400237	chr3	105397766	105400237	intron	32092	ALCAM	0.91	1.07	0.83	1.66	1.9	1.95	1.82	1.73	2.25	1.56889
chr8_100432514_100434380	chr8	100432515	100434380	Intergenic	50684	MIR4471	0.8	1.47	1	1.83	1.73	1.78	1.61	1.83	2.07	1.56889
chr2_152189769_152190508	chr2	152189770	152190508	Intergenic	-14376	STAM2	1.68	1.5	1.2	1.35	1.86	1.46	1.35	2.32	1.37	1.56556
chr6_169722823_169725209	chr6	169722824	169725209	promoter-TSS	-6	PHF10	0.89	0.73	0.69	1.65	1.67	1.99	2.08	2.31	2.05	1.56222
chr5_143824851_143825551	chr5	143824852	143825551	Intergenic	13040	HMHB1	1.4	1.5	1.01	1.81	1.22	1.74	1.72	1.97	1.61	1.55333
chr11_14358470_14359392	chr11	14358471	14359392	promoter-TSS	252	RRAS2	1.34	1.22	0.76	1.86	1.71	2.06	1.53	1.58	1.74	1.53333
chr18_34222097_34225411	chr18	34222098	34225411	promoter-TSS	-203	NOL4	1.03	0.82	0.88	2.06	1.87	1.91	1.59	1.7	1.87	1.52556
chr1_60864879_60869114	chr1	60864880	60869114	Intergenic	-41413	LOC101926964	0.91	0.87	0.83	1.73	1.62	1.84	1.87	1.94	2.09	1.52222
chr7_24477501_24478234	chr7	24477502	24478234	Intergenic	-95584	MPP6	1.28	1.35	0.88	1.86	1.47	1.75	1.54	1.83	1.69	1.51667
chrX_51891731_51895164	chrX	51891732	51895164	promoter-TSS	-175	MAGED1	0.68	0.73	0.61	1.45	1.62	1.97	1.99	1.87	2.73	1.51667
chr4_157977786_157979161	chr4	157977787	157979161	Intergenic	-192278	FAM198B-AS1	1.39	1.01	1.14	1.64	1.36	1.42	1.7	1.81	2.15	1.51333
chrX_71144389_71146719	chrX	71144390	71146719	intron	713	NLGN3	0.81	0.59	0.47	1.67	1.6	1.62	2.11	2.29	2.39	1.50556
chr4_133150408_133154096	chr4	133150409	133154096	exon	2958	PCDH10	0.92	0.8	0.83	1.83	1.95	1.85	1.58	1.58	2.2	1.50444
chr7_14717419_14718169	chr7	14717420	14718169	intron	123656	DGKB	1.87	1.79	1.18	1.27	1.41	1.58	1.53	1.3	1.61	1.50444
chr4_54440395_54441259	chr4	54440396	54441259	Intergenic	107935	LINC02283	1.26	1.28	1.05	1.51	1.85	1.49	1.96	1.73	1.4	1.50333
chr7_2533721_2536840	chr7	2533722	2536840	Intergenic	8207	MIR4648	0.89	0.95	0.82	1.48	1.84	1.62	1.87	1.96	2.07	1.5
chr14_89954397_89956599	chr14	89954398	89956599	promoter-TSS	-429	TDP1	0.7	0.65	0.74	1.88	1.65	1.77	1.91	1.99	2.15	1.49333
chr2_118840642_118843721	chr2	118840643	118843721	TTS	6001	EN1	0.76	0.77	0.66	1.58	1.54	1.61	2.03	1.6	2.84	1.48778
chr18_75160151_75162145	chr18	75160152	75162145	Intergenic	44365	ZADH2	0.78	0.76	0.73	1.96	1.7	1.66	1.83	1.88	2.07	1.48556
chrX_38803610_38806411	chrX	38803611	38806411	exon	-1128	MID1IP1-AS1	0.81	0.85	0.79	1.76	1.42	1.64	1.65	1.73	2.72	1.48556
chr6_113856406_113860592	chr6	113856407	113860592	intron	1154	MARCKS	0.58	1.03	0.7	1.82	1.48	1.78	1.93	1.93	2.06	1.47889
chr2_210195109_210195917	chr2	210195110	210195917	intron	-24104	KANSL1L	1.43	1.47	1.14	1.13	1.47	1.84	1.68	1.57	1.57	1.47778
chrX_147911170_147912790	chrX	147911171	147912790	promoter-TSS	29	FMR1	0.33	0.79	0.53	1.7	1.44	1.66	2.38	1.88	2.59	1.47778
chr13_80334094_80338104	chr13	80334095	80338104	3' UTR	3560	SPRY2	1.07	0.86	0.84	1.77	1.57	1.52	1.7	1.9	2.06	1.47667
chr19_16435308_16437711	chr19	16435309	16437711	intron	35460	EPS15L1	0.98	0.72	0.86	1.99	1.44	1.49	1.7	1.99	2.11	1.47556
chr17_23583137_23583852	chr17	23583138	23583852	Intergenic	1060384	MTRNR2L1	1.33	1.8	1.01	1.99	1.1	1.65	1.66	1.37	1.34	1.47222
chr9_94912770_94914378	chr9	94912771	94914378	intron	31980	LOC101928119	0.7	0.93	0.61	1.88	1.5	1.82	1.59	1.6	2.55	1.46444
chr11_57800412_57801209	chr11	57800413	57801209	intron	39009	CTNND1	1.81	1.54	1.21	1.05	1.12	1.42	1.18	1.16	2.68	1.46333
chr6_165986933_165989030	chr6	165986934	165989030	promoter-TSS	57	LINC00473	0.84	0.53	0.57	1.93	1.93	1.96	1.7	1.62	2.05	1.45889
chr6_170289702_170292397	chr6	170289703	170292397	promoter-TSS	28	DLL1	0.82	0.62	0.69	1.68	1.58	1.97	1.77	1.84	2.11	1.45333
chrX_150362703_150366378	chrX	150362704	150366378	intron	1224	MAMLD1	0.74	0.67	0.58	1.89	1.71	1.61	1.67	2	2.14	1.44556
chr8_24954748_24957732	chr8	24954749	24957732	exon	629	NEFL	0.93	1.02	1.02	2.13	1.71	1.76	1.42	1.52	1.5	1.44556
chr16_52545245_52547524	chr16	52545246	52547524	intron	758	TOX3	0.87	0.73	0.77	1.81	1.74	1.49	1.92	1.78	1.88	1.44333
chr10_58267153_58269803	chr10	58267154	58269803	promoter-TSS	-584	IPMK	0.53	0.7	0.71	1.79	1.83	1.78	1.85	1.56	2.19	1.43778
chr16_2962946_2965277	chr16	2962947	2965277	promoter-TSS	-163	KREMEN2	1.01	0.9	1.1	1.76	1.51	1.53	1.66	1.53	1.94	1.43778
chr13_57739157_57742030	chr13	57739158	57742030	Intergenic	108850	PCDH17	0.99	0.97	0.8	1.54	1.49	1.89	1.57	1.92	1.75	1.43556
chr1_60893967_60896046	chr1	60893968	60896046	Intergenic	-69423	LOC101926964	1.12	0.7	0.68	2.24	1.42	1.4	1.63	1.83	1.89	1.43444
chr6_107488804_107491769	chr6	107488805	107491769	5' UTR	170	SOBP	0.73	0.73	0.62	1.7	1.65	1.86	1.77	1.73	2.08	1.43
chr1_84433374_84434182	chr1	84433375	84434182	Intergenic	25427	DNASE2B	1.62	1.3	0.9	1.16	2.01	1.44	1.61	1.71	1.05	1.42222
chr9_130845763_130848246	chr9	130845764	130848246	intron	11751	ABL1	0.92	1.08	0.8	1.65	1.4	1.22	1.77	1.79	2.13	1.41778
chr6_50815424_50816516	chr6	50815425	50816516	Intergenic	-2901	TFAP2B	1.16	1.1	1.2	1.98	1.54	1.35	1.47	1.87	1.08	1.41667
chr8_60911566_60913053	chr8	60911567	60913053	Intergenic	55438	LOC100130298	1.04	0.72	0.74	1.61	1.45	1.82	1.44	1.92	1.99	1.41444
chr10_24722509_24725112	chr10	24722510	24725112	promoter-TSS	76	ARHGAP21	0.73	0.46	0.66	1.65	1.77	2.03	1.51	1.82	2.05	1.40889
chr1_155940547_155943175	chr1	155940548	155943175	exon	172	RXFP4	0.83	0.89	0.73	1.37	1.55	1.36	1.83	1.66	2.41	1.40333
chr11_15968076_15969970	chr11	15968077	15969970	TTS	598	MIR6073	0.87	0.58	0.63	1.74	1.57	1.85	1.67	1.81	1.89	1.40111
chr8_107494914_107497955	chr8	107494915	107497955	intron	1483	ANGPT1	1.06	1.05	0.99	1.67	1.26	1.46	1.35	1.79	1.91	1.39333
chr12_92502748_92506139	chr12	92502749	92506139	Intergenic	37765	LINC02397	0.81	0.84	0.66	1.82	1.32	1.39	1.83	1.49	2.36	1.39111
chrX_14026048_14027799	chrX	14026049	14027799	intron	2968	GEMIN8	0.64	0.69	0.45	1.68	1.58	1.54	1.51	1.73	2.7	1.39111
chrX_153781680_153782738	chrX	153781681	153782738	intron	1168	SRPK3	0.77	0.9	0.93	1.73	1.32	1.28	1.35	1.71	2.47	1.38444
chr2_212537219_212539372	chr2	212537220	212539372	intron	332	ERBB4	0.98	1.01	0.82	1.75	1.83	1.41	1.42	1.36	1.69	1.36333
chr2_99880191_99882533	chr2	99880192	99882533	intron	224221	AFF3	0.94	0.65	0.94	1.75	1.6	1.66	1.59	1.54	1.59	1.36222
chr5_86968082_86968886	chr5	86968083	86968886	Intergenic	146470	MIR4280	1.2	1.5	0.63	1.67	1.47	1.3	1.45	1.79	1.19	1.35556
chr14_54565127_54568465	chr14	54565128	54568465	promoter-TSS	-816	SAMD4A	0.72	0.82	0.66	1.45	1.65	1.66	1.62	1.58	2.01	1.35222
chr2_5409653_5412721	chr2	5409654	5412721	Intergenic	279931	LINC01248	0.93	0.83	0.84	1.38	1.37	1.48	1.9	1.48	1.93	1.34889
chrX_68827882_68830330	chrX	68827883	68830330	5' UTR	109	EFNB1	0.87	0.9	0.66	1.43	1.72	1.47	1.31	1.46	2.1	1.32444
chr6_137866603_137868299	chr6	137866604	137868299	5' UTR	192	TNFAIP3	0.89	0.9	0.58	1.61	1.59	1.37	1.72	1.3	1.81	1.30778
chr2_289405_290527	chr2	289406	290527	Intergenic	-1875	ALKAL2	1.12	1.13	0.77	1.96	1.24	1.88	1.19	1.07	1.4	1.30667
chr2_174462726_174464178	chr2	174462727	174464178	intron	23577	GPR155	1.37	1.05	0.79	1.18	1.27	1.43	1.34	1.56	1.63	1.29111
chr3_198167497_198168101	chr3	198167498	198168101	non-coding	14593	FAM157A	1.32	1.67	0.87	1.32	1.24	1.39	0.78	1.19	1.77	1.28333
chr13_109778071_109781051	chr13	109778072	109781051	intron	7022	IRS2	0.9	0.84	0.8	1.47	1.19	1.61	1.08	1.57	2.06	1.28
chr5_153489253_153492367	chr5	153489254	153492367	promoter-TSS	140	GRIA1	0.78	0.74	0.61	1.26	1.29	1.38	1.84	1.63	1.91	1.27111
chr6_98843536_98846340	chr6	98843537	98846340	Intergenic	10364	POU3F2	0.57	0.63	0.76	1.58	1.47	1.29	1.48	1.53	2.12	1.27
chr17_45783305_45785182	chr17	45783306	45785182	promoter-TSS	-36	CRHR1	0.9	1.02	1.01	1.44	1.32	1.46	1.46	1.35	1.29	1.25
chrX_125203074_125206588	chrX	125203075	125206588	Intergenic	-115040	TEX13C	0.6	0.71	0.58	1.5	1.34	1.64	1.6	1.39	1.71	1.23
chr6_142944389_142947835	chr6	142944390	142947835	promoter-TSS	-936	HIVEP2	0.67	0.63	0.48	1.4	1.61	1.48	1.69	1.34	1.69	1.22111
chr4_150229291_150231068	chr4	150229292	150231068	intron	151735	DCLK2	0.78	0.83	0.71	1.01	1.26	1.56	1.62	1.55	1.58	1.21111
chr4_175785829_175788407	chr4	175785830	175788407	intron	558	GPM6A	0.63	0.77	0.8	1.38	1.16	1.29	1.28	1.71	1.79	1.20111
chr15_55916409_55918155	chr15	55916410	55918155	promoter-TSS	-151	NEDD4	0.96	0.69	0.85	1.41	0.99	1.47	1.51	1.49	1.4	1.19667
chr4_175804338_175810532	chr4	175804339	175810532	intron	5679	GPM6A	0.85	0.77	0.71	1.24	1.21	1.31	1.43	1.62	1.59	1.19222
chr14_20681372_20684667	chr14	20681373	20684667	Intergenic	-1157	ANG	0.67	0.79	0.6	1.46	1.25	1.15	1.53	1.43	1.8	1.18667
chr6_21600246_21602390	chr6	21600247	21602390	Intergenic	7567	SOX4	0.71	0.74	0.63	1.3	0.78	1.09	1.59	1.56	2.05	1.16111
chrX_153828926_153831468	chrX	153828927	153831468	promoter-TSS	-301	PDZD4	0.58	0.63	0.55	1.56	1.3	1.44	1.38	1.22	1.73	1.15444
chr5_87784453_87786397	chr5	87784454	87786397	Intergenic	123383	LINC02488	0.95	0.65	0.68	1.05	1.35	1.01	1.42	1.44	1.62	1.13
chrX_74290618_74293730	chrX	74290619	74293730	intron	1400	FTX	0.67	0.52	0.46	1.15	1.08	1.17	1.67	1.47	1.87	1.11778
chr6_163582473_163591580	chr6	163582474	163591580	Intergenic	84457	LOC102724152	0.58	0.54	0.56	1.22	0.93	1.22	1.39	1.56	1.99	1.11
chr6_163578452_163582273	chr6	163578453	163582273	Intergenic	91121	LOC102724152	0.53	0.46	0.44	0.95	1.07	1.06	1.33	1.54	1.64	1.00222
chr6_167824609_167827977	chr6	167824610	167827977	promoter-TSS	-271	AFDN	0.49	0.63	0.63	1.16	1.11	1.32	1.06	1.11	1.39	0.988889
chr6_125746657_125748659	chr6	125746658	125748659	Intergenic	-1974	HEY2	0.8	0.37	0.56	1	1.01	0.94	1.19	1.01	1.42	0.922222
