# Supplementary material for: Epigenetic and molecular coordination between HDAC2 and SMAD3-SKI regulates essential brain tumour stem cell characteristics
Source: Nat Commun. 2023 Aug 19;14:5051. doi: 10.1038/s41467-023-40776-y (PMC10439933; doi:10.1038/s41467-023-40776-y)
Supplement: Supplementary file 8 — Supplementary Data 5 [file 41467_2023_40776_MOESM8_ESM.txt]

Motif Name	Consensus	P-value	Log P-value	q-value (Benjamini)	# of Target Sequences with Motif(of 27066)	% of Target Sequences with Motif	# of Background Sequences with Motif(of 26375)	% of Background Sequences with Motif
CTCF(Zf)/CD4+-CTCF-ChIP-Seq(Barski_et_al.)/Homer	AYAGTGCCMYCTRGTGGCCA	1e-284	-6.545e+02	0.0000	1153.0	4.26%	316.5	1.20%
Sox3(HMG)/NPC-Sox3-ChIP-Seq(GSE33059)/Homer	CCWTTGTY	1e-275	-6.341e+02	0.0000	5562.0	20.56%	3393.7	12.82%
Sox10(HMG)/SciaticNerve-Sox3-ChIP-Seq(GSE35132)/Homer	CCWTTGTYYB	1e-268	-6.179e+02	0.0000	5315.0	19.65%	3219.6	12.16%
NF1(CTF)/LNCAP-NF1-ChIP-Seq(Unpublished)/Homer	CYTGGCABNSTGCCAR	1e-262	-6.043e+02	0.0000	2297.0	8.49%	1013.0	3.83%
Sox9(HMG)/Limb-SOX9-ChIP-Seq(GSE73225)/Homer	AGGVNCCTTTGT	1e-225	-5.200e+02	0.0000	2991.0	11.06%	1569.5	5.93%
Fli1(ETS)/CD8-FLI-ChIP-Seq(GSE20898)/Homer	NRYTTCCGGH	1e-183	-4.221e+02	0.0000	5214.0	19.28%	3443.3	13.01%
Sox2(HMG)/mES-Sox2-ChIP-Seq(GSE11431)/Homer	BCCATTGTTC	1e-174	-4.017e+02	0.0000	3002.0	11.10%	1715.4	6.48%
Elk4(ETS)/Hela-Elk4-ChIP-Seq(GSE31477)/Homer	NRYTTCCGGY	1e-170	-3.926e+02	0.0000	3528.0	13.04%	2132.1	8.05%
Sox4(HMG)/proB-Sox4-ChIP-Seq(GSE50066)/Homer	YCTTTGTTCC	1e-168	-3.884e+02	0.0000	2949.0	10.90%	1692.9	6.40%
Rfx2(HTH)/LoVo-RFX2-ChIP-Seq(GSE49402)/Homer	GTTGCCATGGCAACM	1e-167	-3.850e+02	0.0000	748.0	2.77%	220.3	0.83%
Tlx?(NR)/NPC-H3K4me1-ChIP-Seq(GSE16256)/Homer	CTGGCAGSCTGCCA	1e-165	-3.801e+02	0.0000	1860.0	6.88%	910.7	3.44%
Elk1(ETS)/Hela-Elk1-ChIP-Seq(GSE31477)/Homer	HACTTCCGGY	1e-164	-3.792e+02	0.0000	3466.0	12.81%	2103.1	7.95%
RFX(HTH)/K562-RFX3-ChIP-Seq(SRA012198)/Homer	CGGTTGCCATGGCAAC	1e-160	-3.699e+02	0.0000	718.0	2.65%	211.6	0.80%
GABPA(ETS)/Jurkat-GABPa-ChIP-Seq(GSE17954)/Homer	RACCGGAAGT	1e-157	-3.621e+02	0.0000	3985.0	14.73%	2542.7	9.61%
Fosl2(bZIP)/3T3L1-Fosl2-ChIP-Seq(GSE56872)/Homer	NATGASTCABNN	1e-152	-3.512e+02	0.0000	1083.0	4.00%	426.2	1.61%
Fra2(bZIP)/Striatum-Fra2-ChIP-Seq(GSE43429)/Homer	GGATGACTCATC	1e-150	-3.476e+02	0.0000	1394.0	5.15%	625.5	2.36%
Fra1(bZIP)/BT549-Fra1-ChIP-Seq(GSE46166)/Homer	NNATGASTCATH	1e-149	-3.442e+02	0.0000	1573.0	5.82%	747.9	2.83%
Jun-AP1(bZIP)/K562-cJun-ChIP-Seq(GSE31477)/Homer	GATGASTCATCN	1e-144	-3.320e+02	0.0000	865.0	3.20%	309.4	1.17%
Ap4(bHLH)/AML-Tfap4-ChIP-Seq(GSE45738)/Homer	NAHCAGCTGD	1e-138	-3.193e+02	0.0000	4670.0	17.27%	3182.1	12.02%
Sox6(HMG)/Myotubes-Sox6-ChIP-Seq(GSE32627)/Homer	CCATTGTTNY	1e-138	-3.187e+02	0.0000	4538.0	16.78%	3073.4	11.61%
ETV1(ETS)/GIST48-ETV1-ChIP-Seq(GSE22441)/Homer	AACCGGAAGT	1e-133	-3.077e+02	0.0000	5439.0	20.11%	3857.3	14.57%
X-box(HTH)/NPC-H3K4me1-ChIP-Seq(GSE16256)/Homer	GGTTGCCATGGCAA	1e-131	-3.037e+02	0.0000	662.0	2.45%	211.0	0.80%
NF1-halfsite(CTF)/LNCaP-NF1-ChIP-Seq(Unpublished)/Homer	YTGCCAAG	1e-131	-3.017e+02	0.0000	5957.0	22.02%	4317.3	16.31%
ERG(ETS)/VCaP-ERG-ChIP-Seq(GSE14097)/Homer	ACAGGAAGTG	1e-128	-2.970e+02	0.0000	5696.0	21.06%	4102.2	15.50%
ETS1(ETS)/Jurkat-ETS1-ChIP-Seq(GSE17954)/Homer	ACAGGAAGTG	1e-128	-2.953e+02	0.0000	4140.0	15.31%	2788.5	10.53%
ELF1(ETS)/Jurkat-ELF1-ChIP-Seq(SRA014231)/Homer	AVCCGGAAGT	1e-123	-2.842e+02	0.0000	3045.0	11.26%	1918.8	7.25%
Atf3(bZIP)/GBM-ATF3-ChIP-Seq(GSE33912)/Homer	DATGASTCATHN	1e-122	-2.814e+02	0.0000	1747.0	6.46%	932.0	3.52%
Tcf21(bHLH)/ArterySmoothMuscle-Tcf21-ChIP-Seq(GSE61369)/Homer	NAACAGCTGG	1e-120	-2.775e+02	0.0000	3887.0	14.37%	2613.7	9.87%
Atoh1(bHLH)/Cerebellum-Atoh1-ChIP-Seq(GSE22111)/Homer	VNRVCAGCTGGY	1e-117	-2.715e+02	0.0000	4026.0	14.88%	2740.3	10.35%
ETS(ETS)/Promoter/Homer	AACCGGAAGT	1e-116	-2.682e+02	0.0000	1948.0	7.20%	1095.7	4.14%
BATF(bZIP)/Th17-BATF-ChIP-Seq(GSE39756)/Homer	DATGASTCAT	1e-115	-2.657e+02	0.0000	1696.0	6.27%	913.8	3.45%
JunB(bZIP)/DendriticCells-Junb-ChIP-Seq(GSE36099)/Homer	RATGASTCAT	1e-115	-2.657e+02	0.0000	1516.0	5.60%	784.1	2.96%
Sox15(HMG)/CPA-Sox15-ChIP-Seq(GSE62909)/Homer	RAACAATGGN	1e-111	-2.566e+02	0.0000	3333.0	12.32%	2198.9	8.31%
Etv2(ETS)/ES-ER71-ChIP-Seq(GSE59402)/Homer(0.967)	NNAYTTCCTGHN	1e-109	-2.529e+02	0.0000	3566.0	13.18%	2396.1	9.05%
Tcf12(bHLH)/GM12878-Tcf12-ChIP-Seq(GSE32465)/Homer	VCAGCTGYTG	1e-107	-2.484e+02	0.0000	4180.0	15.45%	2917.1	11.02%
AP-1(bZIP)/ThioMac-PU.1-ChIP-Seq(GSE21512)/Homer	VTGACTCATC	1e-105	-2.440e+02	0.0000	1894.0	7.00%	1086.5	4.10%
EWS:FLI1-fusion(ETS)/SK_N_MC-EWS:FLI1-ChIP-Seq(SRA014231)/Homer	VACAGGAAAT	1e-105	-2.423e+02	0.0000	2375.0	8.78%	1457.1	5.50%
BORIS(Zf)/K562-CTCFL-ChIP-Seq(GSE32465)/Homer	CNNBRGCGCCCCCTGSTGGC	1e-103	-2.389e+02	0.0000	1754.0	6.48%	988.6	3.73%
Rfx1(HTH)/NPC-H3K4me1-ChIP-Seq(GSE16256)/Homer	KGTTGCCATGGCAA	1e-101	-2.343e+02	0.0000	1026.0	3.79%	477.0	1.80%
MyoG(bHLH)/C2C12-MyoG-ChIP-Seq(GSE36024)/Homer	AACAGCTG	1e-100	-2.320e+02	0.0000	4168.0	15.41%	2943.7	11.12%
Myf5(bHLH)/GM-Myf5-ChIP-Seq(GSE24852)/Homer	BAACAGCTGT	1e-100	-2.314e+02	0.0000	2735.0	10.11%	1760.2	6.65%
MyoD(bHLH)/Myotube-MyoD-ChIP-Seq(GSE21614)/Homer	RRCAGCTGYTSY	1e-98	-2.269e+02	0.0000	3468.0	12.82%	2367.3	8.94%
SCL(bHLH)/HPC7-Scl-ChIP-Seq(GSE13511)/Homer	AVCAGCTG	1e-96	-2.219e+02	0.0000	13420.0	49.62%	11460.8	43.30%
Rfx5(HTH)/GM12878-Rfx5-ChIP-Seq(GSE31477)/Homer	SCCTAGCAACAG	1e-85	-1.973e+02	0.0000	1213.0	4.48%	643.7	2.43%
Sox17(HMG)/Endoderm-Sox17-ChIP-Seq(GSE61475)/Homer	CCATTGTTYB	1e-83	-1.911e+02	0.0000	2103.0	7.78%	1326.7	5.01%
NeuroD1(bHLH)/Islet-NeuroD1-ChIP-Seq(GSE30298)/Homer	GCCATCTGTT	1e-82	-1.900e+02	0.0000	2774.0	10.26%	1869.6	7.06%
Bach2(bZIP)/OCILy7-Bach2-ChIP-Seq(GSE44420)/Homer	TGCTGAGTCA	1e-80	-1.858e+02	0.0000	643.0	2.38%	268.3	1.01%
EHF(ETS)/LoVo-EHF-ChIP-Seq(GSE49402)/Homer	AVCAGGAAGT	1e-80	-1.846e+02	0.0000	4184.0	15.47%	3071.4	11.60%
Brn1(POU,Homeobox)/NPC-Brn1-ChIP-Seq(GSE35496)/Homer	TATGCWAATBAV	1e-76	-1.752e+02	0.0000	885.0	3.27%	436.4	1.65%
Lhx2(Homeobox)/HFSC-Lhx2-ChIP-Seq(GSE48068)/Homer	TAATTAGN	1e-74	-1.707e+02	0.0000	2496.0	9.23%	1680.7	6.35%
NeuroG2(bHLH)/Fibroblast-NeuroG2-ChIP-Seq(GSE75910)/Homer	ACCATCTGTT	1e-73	-1.693e+02	0.0000	4677.0	17.29%	3542.7	13.38%
Olig2(bHLH)/Neuron-Olig2-ChIP-Seq(GSE30882)/Homer	RCCATMTGTT	1e-71	-1.646e+02	0.0000	5289.0	19.55%	4097.6	15.48%
Nkx6.1(Homeobox)/Islet-Nkx6.1-ChIP-Seq(GSE40975)/Homer	GKTAATGR	1e-64	-1.485e+02	0.0000	5335.0	19.72%	4190.3	15.83%
Ascl1(bHLH)/NeuralTubes-Ascl1-ChIP-Seq(GSE55840)/Homer	NNVVCAGCTGBN	1e-63	-1.465e+02	0.0000	5816.0	21.50%	4629.7	17.49%
Oct6(POU,Homeobox)/NPC-Pou3f1-ChIP-Seq(GSE35496)/Homer	WATGCAAATGAG	1e-56	-1.311e+02	0.0000	1084.0	4.01%	631.9	2.39%
Lhx3(Homeobox)/Neuron-Lhx3-ChIP-Seq(GSE31456)/Homer	ADBTAATTAR	1e-55	-1.268e+02	0.0000	3636.0	13.44%	2756.6	10.41%
SPDEF(ETS)/VCaP-SPDEF-ChIP-Seq(SRA014231)/Homer	ASWTCCTGBT	1e-54	-1.263e+02	0.0000	3119.0	11.53%	2309.6	8.73%
Oct4(POU,Homeobox)/mES-Oct4-ChIP-Seq(GSE11431)/Homer	ATTTGCATAW	1e-51	-1.197e+02	0.0000	1150.0	4.25%	698.8	2.64%
OCT4-SOX2-TCF-NANOG(POU,Homeobox,HMG)/mES-Oct4-ChIP-Seq(GSE11431)/Homer	ATTTGCATAACAATG	1e-50	-1.167e+02	0.0000	540.0	2.00%	257.4	0.97%
Lhx1(Homeobox)/EmbryoCarcinoma-Lhx1-ChIP-Seq(GSE70957)/Homer	NNYTAATTAR	1e-50	-1.165e+02	0.0000	2572.0	9.51%	1867.7	7.06%
Nanog(Homeobox)/mES-Nanog-ChIP-Seq(GSE11724)/Homer	RGCCATTAAC	1e-49	-1.151e+02	0.0000	9538.0	35.26%	8209.8	31.02%
MYB(HTH)/ERMYB-Myb-ChIPSeq(GSE22095)/Homer	GGCVGTTR	1e-49	-1.145e+02	0.0000	4665.0	17.25%	3708.8	14.01%
YY1(Zf)/Promoter/Homer	CAAGATGGCGGC	1e-49	-1.132e+02	0.0000	550.0	2.03%	267.9	1.01%
NFY(CCAAT)/Promoter/Homer	RGCCAATSRG	1e-48	-1.121e+02	0.0000	2396.0	8.86%	1729.3	6.53%
ELF3(ETS)/PDAC-ELF3-ChIP-Seq(GSE64557)/Homer	ANCAGGAAGT	1e-48	-1.119e+02	0.0000	2089.0	7.72%	1471.1	5.56%
STAT4(Stat)/CD4-Stat4-ChIP-Seq(GSE22104)/Homer	NYTTCCWGGAAR	1e-45	-1.053e+02	0.0000	2394.0	8.85%	1745.2	6.59%
EWS:ERG-fusion(ETS)/CADO_ES1-EWS:ERG-ChIP-Seq(SRA014231)/Homer	ATTTCCTGTN	1e-44	-1.028e+02	0.0000	2015.0	7.45%	1431.3	5.41%
Rfx6(HTH)/Min6b1-Rfx6.HA-ChIP-Seq(GSE62844)/Homer	TGTTKCCTAGCAACM	1e-43	-9.966e+01	0.0000	3524.0	13.03%	2744.9	10.37%
Stat3(Stat)/mES-Stat3-ChIP-Seq(GSE11431)/Homer	CTTCCGGGAA	1e-42	-9.756e+01	0.0000	1664.0	6.15%	1151.0	4.35%
ELF5(ETS)/T47D-ELF5-ChIP-Seq(GSE30407)/Homer	ACVAGGAAGT	1e-42	-9.683e+01	0.0000	2250.0	8.32%	1645.2	6.22%
Egr1(Zf)/K562-Egr1-ChIP-Seq(GSE32465)/Homer	TGCGTGGGYG	1e-41	-9.468e+01	0.0000	4107.0	15.18%	3281.9	12.40%
Maz(Zf)/HepG2-Maz-ChIP-Seq(GSE31477)/Homer	GGGGGGGG	1e-41	-9.453e+01	0.0000	8249.0	30.50%	7097.8	26.81%
Stat3+il21(Stat)/CD4-Stat3-ChIP-Seq(GSE19198)/Homer	SVYTTCCNGGAARB	1e-39	-9.111e+01	0.0000	1973.0	7.29%	1425.7	5.39%
NF-E2(bZIP)/K562-NFE2-ChIP-Seq(GSE31477)/Homer	GATGACTCAGCA	1e-38	-8.913e+01	0.0000	226.0	0.84%	81.0	0.31%
BMYB(HTH)/Hela-BMYB-ChIP-Seq(GSE27030)/Homer	NHAACBGYYV	1e-38	-8.800e+01	0.0000	3672.0	13.58%	2918.0	11.02%
JunD(bZIP)/K562-JunD-ChIP-Seq/Homer	ATGACGTCATCN	1e-37	-8.627e+01	0.0000	370.0	1.37%	171.2	0.65%
Unknown-ESC-element(?)/mES-Nanog-ChIP-Seq(GSE11724)/Homer	CACAGCAGGGGG	1e-36	-8.483e+01	0.0000	2045.0	7.56%	1503.2	5.68%
Sp5(Zf)/mES-Sp5.Flag-ChIP-Seq(GSE72989)/Homer	RGKGGGCGGAGC	1e-36	-8.413e+01	0.0000	6720.0	24.84%	5720.6	21.61%
AMYB(HTH)/Testes-AMYB-ChIP-Seq(GSE44588)/Homer	TGGCAGTTGG	1e-36	-8.406e+01	0.0000	3825.0	14.14%	3069.2	11.59%
CRE(bZIP)/Promoter/Homer	CSGTGACGTCAC	1e-35	-8.260e+01	0.0000	957.0	3.54%	609.2	2.30%
Bach1(bZIP)/K562-Bach1-ChIP-Seq(GSE31477)/Homer	AWWNTGCTGAGTCAT	1e-34	-8.057e+01	0.0000	191.0	0.71%	66.0	0.25%
Foxo1(Forkhead)/RAW-Foxo1-ChIP-Seq(Fan_et_al.)/Homer	CTGTTTAC	1e-34	-7.993e+01	0.0000	4532.0	16.76%	3725.2	14.07%
Ets1-distal(ETS)/CD4+-PolII-ChIP-Seq(Barski_et_al.)/Homer	MACAGGAAGT	1e-34	-7.977e+01	0.0000	896.0	3.31%	566.5	2.14%
Fox:Ebox(Forkhead,bHLH)/Panc1-Foxa2-ChIP-Seq(GSE47459)/Homer	NNNVCTGWGYAAACASN	1e-32	-7.580e+01	0.0000	1980.0	7.32%	1473.3	5.57%
ZBTB18(Zf)/HEK293-ZBTB18.GFP-ChIP-Seq(GSE58341)/Homer	AACATCTGGA	1e-32	-7.467e+01	0.0000	1529.0	5.65%	1093.6	4.13%
TATA-Box(TBP)/Promoter/Homer	CCTTTTAWAGSC	1e-31	-7.192e+01	0.0000	2742.0	10.14%	2151.0	8.13%
RUNX1(Runt)/Jurkat-RUNX1-ChIP-Seq(GSE29180)/Homer	AAACCACARM	1e-30	-7.059e+01	0.0000	2334.0	8.63%	1796.6	6.79%
Isl1(Homeobox)/Neuron-Isl1-ChIP-Seq(GSE31456)/Homer	CTAATKGV	1e-30	-7.009e+01	0.0000	4034.0	14.91%	3316.3	12.53%
Ronin(THAP)/ES-Thap11-ChIP-Seq(GSE51522)/Homer	RACTACAACTCCCAGVAKGC	1e-29	-6.816e+01	0.0000	348.0	1.29%	173.5	0.66%
Atf2(bZIP)/3T3L1-Atf2-ChIP-Seq(GSE56872)/Homer	NRRTGACGTCAT	1e-29	-6.797e+01	0.0000	986.0	3.65%	660.5	2.50%
Smad3(MAD)/NPC-Smad3-ChIP-Seq(GSE36673)/Homer	TWGTCTGV	1e-29	-6.726e+01	0.0000	7294.0	26.97%	6350.6	23.99%
GFY-Staf(?,Zf)/Promoter/Homer	RACTACAATTCCCAGAAKGC	1e-28	-6.533e+01	0.0000	412.0	1.52%	221.5	0.84%
NFAT(RHD)/Jurkat-NFATC1-ChIP-Seq(Jolma_et_al.)/Homer	ATTTTCCATT	1e-28	-6.479e+01	0.0000	2038.0	7.53%	1558.0	5.89%
Zfp281(Zf)/ES-Zfp281-ChIP-Seq(GSE81042)/Homer	CCCCTCCCCCAC	1e-28	-6.470e+01	0.0000	1295.0	4.79%	922.4	3.48%
Nrf2(bZIP)/Lymphoblast-Nrf2-ChIP-Seq(GSE37589)/Homer	HTGCTGAGTCAT	1e-27	-6.241e+01	0.0000	185.0	0.68%	72.4	0.27%
RUNX(Runt)/HPC7-Runx1-ChIP-Seq(GSE22178)/Homer	SAAACCACAG	1e-25	-5.765e+01	0.0000	1647.0	6.09%	1241.8	4.69%
GFX(?)/Promoter/Homer	ATTCTCGCGAGA	1e-24	-5.676e+01	0.0000	127.0	0.47%	42.9	0.16%
KLF14(Zf)/HEK293-KLF14.GFP-ChIP-Seq(GSE58341)/Homer	RGKGGGCGKGGC	1e-23	-5.503e+01	0.0000	9789.0	36.19%	8802.5	33.25%
Sp1(Zf)/Promoter/Homer	GGCCCCGCCCCC	1e-23	-5.447e+01	0.0000	3176.0	11.74%	2609.4	9.86%
c-Jun-CRE(bZIP)/K562-cJun-ChIP-Seq(GSE31477)/Homer	ATGACGTCATCY	1e-23	-5.383e+01	0.0000	885.0	3.27%	608.1	2.30%
GFY(?)/Promoter/Homer	ACTACAATTCCC	1e-23	-5.321e+01	0.0000	417.0	1.54%	240.4	0.91%
PU.1(ETS)/ThioMac-PU.1-ChIP-Seq(GSE21512)/Homer	AGAGGAAGTG	1e-22	-5.169e+01	0.0000	1391.0	5.14%	1039.3	3.93%
IRF3(IRF)/BMDM-Irf3-ChIP-Seq(GSE67343)/Homer	AGTTTCAKTTTC	1e-21	-4.877e+01	0.0000	787.0	2.91%	540.0	2.04%
E-box(bHLH)/Promoter/Homer	SSGGTCACGTGA	1e-20	-4.635e+01	0.0000	400.0	1.48%	237.6	0.90%
Mef2d(MADS)/Retina-Mef2d-ChIP-Seq(GSE61391)/Homer	GCTATTTTTAGC	1e-19	-4.557e+01	0.0000	443.0	1.64%	271.6	1.03%
MafA(bZIP)/Islet-MafA-ChIP-Seq(GSE30298)/Homer	TGCTGACTCA	1e-19	-4.526e+01	0.0000	1953.0	7.22%	1552.4	5.86%
STAT5(Stat)/mCD4+-Stat5-ChIP-Seq(GSE12346)/Homer	RTTTCTNAGAAA	1e-19	-4.434e+01	0.0000	805.0	2.98%	564.3	2.13%
Zic3(Zf)/mES-Zic3-ChIP-Seq(GSE37889)/Homer	GGCCYCCTGCTGDGH	1e-18	-4.342e+01	0.0000	2784.0	10.29%	2306.3	8.71%
Tgif2(Homeobox)/mES-Tgif2-ChIP-Seq(GSE55404)/Homer	TGTCANYT	1e-18	-4.309e+01	0.0000	7106.0	26.27%	6333.3	23.93%
IRF8(IRF)/BMDM-IRF8-ChIP-Seq(GSE77884)/Homer	GRAASTGAAAST	1e-18	-4.296e+01	0.0000	873.0	3.23%	624.6	2.36%
Egr2(Zf)/Thymocytes-Egr2-ChIP-Seq(GSE34254)/Homer	NGCGTGGGCGGR	1e-18	-4.296e+01	0.0000	1351.0	4.99%	1032.3	3.90%
RUNX2(Runt)/PCa-RUNX2-ChIP-Seq(GSE33889)/Homer	NWAACCACADNN	1e-18	-4.277e+01	0.0000	1708.0	6.31%	1345.3	5.08%
TFE3(bHLH)/MEF-TFE3-ChIP-Seq(GSE75757)/Homer	GTCACGTGACYV	1e-17	-4.022e+01	0.0000	307.0	1.14%	176.3	0.67%
Foxa2(Forkhead)/Liver-Foxa2-ChIP-Seq(GSE25694)/Homer	CYTGTTTACWYW	1e-17	-3.980e+01	0.0000	1517.0	5.61%	1188.7	4.49%
Rbpj1(?)/Panc1-Rbpj1-ChIP-Seq(GSE47459)/Homer	HTTTCCCASG	1e-16	-3.907e+01	0.0000	3758.0	13.89%	3222.1	12.17%
NF1:FOXA1(CTF,Forkhead)/LNCAP-FOXA1-ChIP-Seq(GSE27824)/Homer	WNTGTTTRYTTTGGCA	1e-16	-3.899e+01	0.0000	153.0	0.57%	69.1	0.26%
Bcl6(Zf)/Liver-Bcl6-ChIP-Seq(GSE31578)/Homer	NNNCTTTCCAGGAAA	1e-16	-3.888e+01	0.0000	3035.0	11.22%	2558.1	9.66%
RUNX-AML(Runt)/CD4+-PolII-ChIP-Seq(Barski_et_al.)/Homer	GCTGTGGTTW	1e-16	-3.868e+01	0.0000	1552.0	5.74%	1223.7	4.62%
Arnt:Ahr(bHLH)/MCF7-Arnt-ChIP-Seq(Lo_et_al.)/Homer	TBGCACGCAA	1e-15	-3.656e+01	0.0000	2125.0	7.86%	1743.0	6.58%
ETS:RUNX(ETS,Runt)/Jurkat-RUNX1-ChIP-Seq(GSE17954)/Homer	RCAGGATGTGGT	1e-15	-3.582e+01	0.0000	368.0	1.36%	229.8	0.87%
HLF(bZIP)/HSC-HLF.Flag-ChIP-Seq(GSE69817)/Homer	RTTATGYAAB	1e-15	-3.502e+01	0.0000	1468.0	5.43%	1163.3	4.39%
IRF2(IRF)/Erythroblas-IRF2-ChIP-Seq(GSE36985)/Homer	GAAASYGAAASY	1e-15	-3.497e+01	0.0000	326.0	1.21%	198.8	0.75%
PU.1:IRF8(ETS:IRF)/pDC-Irf8-ChIP-Seq(GSE66899)/Homer	GGAAGTGAAAST	1e-14	-3.366e+01	0.0000	474.0	1.75%	317.2	1.20%
Chop(bZIP)/MEF-Chop-ChIP-Seq(GSE35681)/Homer	ATTGCATCAT	1e-14	-3.333e+01	0.0000	488.0	1.80%	329.0	1.24%
STAT1(Stat)/HelaS3-STAT1-ChIP-Seq(GSE12782)/Homer	NATTTCCNGGAAAT	1e-14	-3.312e+01	0.0000	704.0	2.60%	509.0	1.92%
FOXK1(Forkhead)/HEK293-FOXK1-ChIP-Seq(GSE51673)/Homer	NVWTGTTTAC	1e-14	-3.307e+01	0.0000	1968.0	7.28%	1619.0	6.12%
Atf4(bZIP)/MEF-Atf4-ChIP-Seq(GSE35681)/Homer	MTGATGCAAT	1e-14	-3.274e+01	0.0000	601.0	2.22%	423.4	1.60%
Foxa3(Forkhead)/Liver-Foxa3-ChIP-Seq(GSE77670)/Homer	BSNTGTTTACWYWGN	1e-14	-3.262e+01	0.0000	591.0	2.19%	415.1	1.57%
E2F4(E2F)/K562-E2F4-ChIP-Seq(GSE31477)/Homer	GGCGGGAAAH	1e-14	-3.260e+01	0.0000	3070.0	11.35%	2626.4	9.92%
TEAD4(TEA)/Tropoblast-Tead4-ChIP-Seq(GSE37350)/Homer	CCWGGAATGY	1e-14	-3.237e+01	0.0000	2065.0	7.63%	1709.4	6.46%
Tcfcp2l1(CP2)/mES-Tcfcp2l1-ChIP-Seq(GSE11431)/Homer	NRAACCRGTTYRAACCRGYT	1e-13	-3.188e+01	0.0000	406.0	1.50%	266.1	1.01%
PR(NR)/T47D-PR-ChIP-Seq(GSE31130)/Homer	VAGRACAKNCTGTBC	1e-13	-3.174e+01	0.0000	4696.0	17.36%	4145.3	15.66%
PAX3:FKHR-fusion(Paired,Homeobox)/Rh4-PAX3:FKHR-ChIP-Seq(GSE19063)/Homer	ACCRTGACTAATTNN	1e-13	-3.132e+01	0.0000	358.0	1.32%	229.7	0.87%
USF1(bHLH)/GM12878-Usf1-ChIP-Seq(GSE32465)/Homer	SGTCACGTGR	1e-13	-3.124e+01	0.0000	1270.0	4.70%	1004.0	3.79%
Brn2(POU,Homeobox)/NPC-Brn2-ChIP-Seq(GSE35496)/Homer	ATGAATATTC	1e-13	-3.092e+01	0.0000	213.0	0.79%	119.8	0.45%
IRF1(IRF)/PBMC-IRF1-ChIP-Seq(GSE43036)/Homer	GAAAGTGAAAGT	1e-13	-3.005e+01	0.0000	394.0	1.46%	260.5	0.98%
Zic(Zf)/Cerebellum-ZIC1.2-ChIP-Seq(GSE60731)/Homer	CCTGCTGAGH	1e-12	-2.966e+01	0.0000	2689.0	9.94%	2293.7	8.67%
FOXK2(Forkhead)/U2OS-FOXK2-ChIP-Seq(E-MTAB-2204)/Homer	SCHTGTTTACAT	1e-12	-2.955e+01	0.0000	1293.0	4.78%	1030.6	3.89%
Foxo3(Forkhead)/U2OS-Foxo3-ChIP-Seq(E-MTAB-2701)/Homer	DGTAAACA	1e-12	-2.926e+01	0.0000	1393.0	5.15%	1120.8	4.23%
Oct2(POU,Homeobox)/Bcell-Oct2-ChIP-Seq(GSE21512)/Homer	ATATGCAAAT	1e-12	-2.911e+01	0.0000	646.0	2.39%	470.9	1.78%
PU.1-IRF(ETS:IRF)/Bcell-PU.1-ChIP-Seq(GSE21512)/Homer	MGGAAGTGAAAC	1e-12	-2.867e+01	0.0000	3507.0	12.97%	3056.0	11.55%
TEAD(TEA)/Fibroblast-PU.1-ChIP-Seq(Unpublished)/Homer	YCWGGAATGY	1e-11	-2.742e+01	0.0000	1430.0	5.29%	1161.5	4.39%
Atf1(bZIP)/K562-ATF1-ChIP-Seq(GSE31477)/Homer	GATGACGTCA	1e-11	-2.647e+01	0.0000	1756.0	6.49%	1459.8	5.52%
Pit1(Homeobox)/GCrat-Pit1-ChIP-Seq(GSE58009)/Homer	ATGMATATDC	1e-11	-2.598e+01	0.0000	1656.0	6.12%	1371.0	5.18%
ZNF467(Zf)/HEK293-ZNF467.GFP-ChIP-Seq(GSE58341)/Homer	TGGGGAAGGGCM	1e-10	-2.494e+01	0.0000	3782.0	13.98%	3340.4	12.62%
HOXB13(Homeobox)/ProstateTumor-HOXB13-ChIP-Seq(GSE56288)/Homer	TTTTATKRGG	1e-10	-2.480e+01	0.0000	1999.0	7.39%	1690.0	6.38%
CEBP:AP1(bZIP)/ThioMac-CEBPb-ChIP-Seq(GSE21512)/Homer	DRTGTTGCAA	1e-10	-2.460e+01	0.0000	1521.0	5.62%	1256.0	4.75%
PRDM1(Zf)/Hela-PRDM1-ChIP-Seq(GSE31477)/Homer	ACTTTCACTTTC	1e-10	-2.411e+01	0.0000	1259.0	4.65%	1023.1	3.87%
Smad4(MAD)/ESC-SMAD4-ChIP-Seq(GSE29422)/Homer	VBSYGTCTGG	1e-10	-2.370e+01	0.0000	4483.0	16.57%	4009.9	15.15%
E2F3(E2F)/MEF-E2F3-ChIP-Seq(GSE71376)/Homer	BTKGGCGGGAAA	1e-10	-2.366e+01	0.0000	3913.0	14.47%	3473.7	13.12%
Atf7(bZIP)/3T3L1-Atf7-ChIP-Seq(GSE56872)/Homer	NGRTGACGTCAY	1e-10	-2.352e+01	0.0000	1333.0	4.93%	1092.9	4.13%
PGR(NR)/EndoStromal-PGR-ChIP-Seq(GSE69539)/Homer	AAGAACATWHTGTTC	1e-10	-2.347e+01	0.0000	453.0	1.67%	323.7	1.22%
NRF1(NRF)/MCF7-NRF1-ChIP-Seq(Unpublished)/Homer	CTGCGCATGCGC	1e-10	-2.346e+01	0.0000	1287.0	4.76%	1051.9	3.97%
OCT:OCT-short(POU,Homeobox)/NPC-OCT6-ChIP-Seq(GSE43916)/Homer	ATGCATWATGCATRW	1e-10	-2.311e+01	0.0000	1207.0	4.46%	981.8	3.71%
MafK(bZIP)/C2C12-MafK-ChIP-Seq(GSE36030)/Homer	GCTGASTCAGCA	1e-9	-2.220e+01	0.0000	552.0	2.04%	410.1	1.55%
CTCF-SatelliteElement(Zf?)/CD4+-CTCF-ChIP-Seq(Barski_et_al.)/Homer	TGCAGTTCCMVNWRTGGCCA	1e-9	-2.130e+01	0.0000	59.0	0.22%	23.3	0.09%
Hoxb4(Homeobox)/ES-Hoxb4-ChIP-Seq(GSE34014)/Homer	TGATTRATGGCY	1e-9	-2.128e+01	0.0000	317.0	1.17%	216.0	0.82%
Twist(bHLH)/HMLE-TWIST1-ChIP-Seq(Chang_et_al)/Homer	VCAKCTGGNNNCCAGMTGBN	1e-9	-2.090e+01	0.0000	355.0	1.31%	248.9	0.94%
AR-halfsite(NR)/LNCaP-AR-ChIP-Seq(GSE27824)/Homer	CCAGGAACAG	1e-8	-2.053e+01	0.0000	9128.0	33.75%	8483.0	32.05%
Ptf1a(bHLH)/Panc1-Ptf1a-ChIP-Seq(GSE47459)/Homer	ACAGCTGTTN	1e-8	-2.045e+01	0.0000	8290.0	30.65%	7675.1	29.00%
Klf9(Zf)/GBM-Klf9-ChIP-Seq(GSE62211)/Homer	GCCACRCCCACY	1e-8	-2.016e+01	0.0000	2405.0	8.89%	2092.2	7.90%
FOXP1(Forkhead)/H9-FOXP1-ChIP-Seq(GSE31006)/Homer	NYYTGTTTACHN	1e-8	-1.993e+01	0.0000	860.0	3.18%	686.1	2.59%
RBPJ:Ebox(?,bHLH)/Panc1-Rbpj1-ChIP-Seq(GSE47459)/Homer	GGGRAARRGRMCAGMTG	1e-8	-1.992e+01	0.0000	913.0	3.38%	733.1	2.77%
GRE(NR),IR3/A549-GR-ChIP-Seq(GSE32465)/Homer	NRGVACABNVTGTYCY	1e-8	-1.962e+01	0.0000	288.0	1.06%	196.9	0.74%
ZNF143|STAF(Zf)/CUTLL-ZNF143-ChIP-Seq(GSE29600)/Homer	ATTTCCCAGVAKSCY	1e-8	-1.941e+01	0.0000	1045.0	3.86%	854.0	3.23%
HOXA9(Homeobox)/HSC-Hoxa9-ChIP-Seq(GSE33509)/Homer	GGCCATAAATCA	1e-8	-1.918e+01	0.0000	1104.0	4.08%	907.4	3.43%
SpiB(ETS)/OCILY3-SPIB-ChIP-Seq(GSE56857)/Homer	AAAGRGGAAGTG	1e-8	-1.913e+01	0.0000	694.0	2.57%	543.5	2.05%
FOXA1(Forkhead)/LNCAP-FOXA1-ChIP-Seq(GSE27824)/Homer	WAAGTAAACA	1e-8	-1.892e+01	0.0000	2197.0	8.12%	1908.4	7.21%
Hoxc9(Homeobox)/Ainv15-Hoxc9-ChIP-Seq(GSE21812)/Homer	GGCCATAAATCA	1e-8	-1.891e+01	0.0000	827.0	3.06%	661.9	2.50%
Tcf4(HMG)/Hct116-Tcf4-ChIP-Seq(SRA012054)/Homer	ASATCAAAGGVA	1e-7	-1.840e+01	0.0000	846.0	3.13%	680.9	2.57%
ZFX(Zf)/mES-Zfx-ChIP-Seq(GSE11431)/Homer	AGGCCTRG	1e-7	-1.813e+01	0.0000	4769.0	17.63%	4332.8	16.37%
Hand2(bHLH)/Mesoderm-Hand2-ChIP-Seq(GSE61475)/Homer	TGACANARRCCAGRC	1e-7	-1.761e+01	0.0000	1031.0	3.81%	849.6	3.21%
NRF(NRF)/Promoter/Homer	STGCGCATGCGC	1e-7	-1.727e+01	0.0000	1172.0	4.33%	978.3	3.70%
FoxL2(Forkhead)/Ovary-FoxL2-ChIP-Seq(GSE60858)/Homer	WWTRTAAACAVG	1e-7	-1.662e+01	0.0000	1521.0	5.62%	1300.2	4.91%
ZBTB33(Zf)/GM12878-ZBTB33-ChIP-Seq(GSE32465)/Homer	GGVTCTCGCGAGAAC	1e-7	-1.649e+01	0.0000	313.0	1.16%	224.7	0.85%
Pdx1(Homeobox)/Islet-Pdx1-ChIP-Seq(SRA008281)/Homer	YCATYAATCA	1e-7	-1.618e+01	0.0000	1530.0	5.66%	1311.7	4.96%
Oct4:Sox17(POU,Homeobox,HMG)/F9-Sox17-ChIP-Seq(GSE44553)/Homer	CCATTGTATGCAAAT	1e-6	-1.597e+01	0.0000	279.0	1.03%	197.5	0.75%
Pitx1:Ebox(Homeobox,bHLH)/Hindlimb-Pitx1-ChIP-Seq(GSE41591)/Homer	YTAATTRAWWCCAGATGT	1e-6	-1.534e+01	0.0000	372.0	1.38%	277.7	1.05%
Smad2(MAD)/ES-SMAD2-ChIP-Seq(GSE29422)/Homer	CTGTCTGG	1e-6	-1.494e+01	0.0000	4388.0	16.22%	4004.1	15.13%
Foxf1(Forkhead)/Lung-Foxf1-ChIP-Seq(GSE77951)/Homer	WWATRTAAACAN	1e-6	-1.483e+01	0.0000	1644.0	6.08%	1425.9	5.39%
STAT6(Stat)/Macrophage-Stat6-ChIP-Seq(GSE38377)/Homer	TTCCKNAGAA	1e-6	-1.447e+01	0.0000	1122.0	4.15%	948.3	3.58%
Max(bHLH)/K562-Max-ChIP-Seq(GSE31477)/Homer	RCCACGTGGYYN	1e-6	-1.439e+01	0.0000	1579.0	5.84%	1368.5	5.17%
KLF3(Zf)/MEF-Klf3-ChIP-Seq(GSE44748)/Homer	NRGCCCCRCCCHBNN	1e-6	-1.424e+01	0.0000	3103.0	11.47%	2794.7	10.56%
Tgif1(Homeobox)/mES-Tgif1-ChIP-Seq(GSE55404)/Homer	YTGWCADY	1e-6	-1.403e+01	0.0000	6213.0	22.97%	5759.8	21.76%
NFAT:AP1(RHD,bZIP)/Jurkat-NFATC1-ChIP-Seq(Jolma_et_al.)/Homer	SARTGGAAAAWRTGAGTCAB	1e-6	-1.391e+01	0.0000	333.0	1.23%	248.0	0.94%
CLOCK(bHLH)/Liver-Clock-ChIP-Seq(GSE39860)/Homer	GHCACGTG	1e-5	-1.360e+01	0.0000	1390.0	5.14%	1199.6	4.53%
TEAD2(TEA)/Py2T-Tead2-ChIP-Seq(GSE55709)/Homer	CCWGGAATGY	1e-5	-1.320e+01	0.0000	1188.0	4.39%	1016.1	3.84%
Unknown(Homeobox)/Limb-p300-ChIP-Seq/Homer	SSCMATWAAA	1e-5	-1.296e+01	0.0000	1268.0	4.69%	1091.9	4.12%
PRDM9(Zf)/Testis-DMC1-ChIP-Seq(GSE35498)/Homer	ADGGYAGYAGCATCT	1e-5	-1.291e+01	0.0000	1210.0	4.47%	1038.3	3.92%
Foxh1(Forkhead)/hESC-FOXH1-ChIP-Seq(GSE29422)/Homer	NNTGTGGATTSS	1e-5	-1.284e+01	0.0000	1107.0	4.09%	944.9	3.57%
PBX1(Homeobox)/MCF7-PBX1-ChIP-Seq(GSE28007)/Homer	GSCTGTCACTCA	1e-5	-1.275e+01	0.0000	180.0	0.67%	123.4	0.47%
KLF10(Zf)/HEK293-KLF10.GFP-ChIP-Seq(GSE58341)/Homer	GGGGGTGTGTCC	1e-5	-1.261e+01	0.0000	2168.0	8.02%	1930.3	7.29%
IRF4(IRF)/GM12878-IRF4-ChIP-Seq(GSE32465)/Homer	ACTGAAACCA	1e-5	-1.236e+01	0.0000	933.0	3.45%	788.0	2.98%
E2F6(E2F)/Hela-E2F6-ChIP-Seq(GSE31477)/Homer	GGCGGGAARN	1e-5	-1.228e+01	0.0000	3422.0	12.65%	3116.7	11.77%
Pknox1(Homeobox)/ES-Prep1-ChIP-Seq(GSE63282)/Homer	SCTGTCAVTCAV	1e-5	-1.205e+01	0.0000	508.0	1.88%	407.0	1.54%
ZNF528(Zf)/HEK293-ZNF528.GFP-ChIP-Seq(GSE58341)/Homer	AGAAATGACTTCCCT	1e-5	-1.197e+01	0.0000	16.0	0.06%	4.1	0.02%
HIF-1b(HLH)/T47D-HIF1b-ChIP-Seq(GSE59937)/Homer	RTACGTGC	1e-5	-1.185e+01	0.0000	3263.0	12.06%	2970.6	11.22%
ISRE(IRF)/ThioMac-LPS-Expression(GSE23622)/Homer	AGTTTCASTTTC	1e-5	-1.162e+01	0.0000	183.0	0.68%	128.1	0.48%
FOXA1(Forkhead)/MCF7-FOXA1-ChIP-Seq(GSE26831)/Homer	WAAGTAAACA	1e-5	-1.154e+01	0.0000	1784.0	6.60%	1580.8	5.97%
MITF(bHLH)/MastCells-MITF-ChIP-Seq(GSE48085)/Homer	RTCATGTGAC	1e-4	-1.130e+01	0.0000	2051.0	7.58%	1832.1	6.92%
ARE(NR)/LNCAP-AR-ChIP-Seq(GSE27824)/Homer	RGRACASNSTGTYCYB	1e-4	-1.124e+01	0.0000	503.0	1.86%	406.2	1.53%
bHLHE40(bHLH)/HepG2-BHLHE40-ChIP-Seq(GSE31477)/Homer	KCACGTGMCN	1e-4	-1.105e+01	0.0000	895.0	3.31%	761.8	2.88%
OCT:OCT(POU,Homeobox)/NPC-Brn1-ChIP-Seq(GSE35496)/Homer	ATGAATATTCATGAG	1e-4	-1.103e+01	0.0000	33.0	0.12%	14.2	0.05%
Pit1+1bp(Homeobox)/GCrat-Pit1-ChIP-Seq(GSE58009)/Homer	ATGCATAATTCA	1e-4	-1.100e+01	0.0000	522.0	1.93%	424.9	1.61%
ETS:E-box(ETS,bHLH)/HPC7-Scl-ChIP-Seq(GSE22178)/Homer	AGGAARCAGCTG	1e-4	-1.078e+01	0.0000	240.0	0.89%	178.2	0.67%
CDX4(Homeobox)/ZebrafishEmbryos-Cdx4.Myc-ChIP-Seq(GSE48254)/Homer	NGYCATAAAWCH	1e-4	-1.063e+01	0.0000	1583.0	5.85%	1400.7	5.29%
GRE(NR),IR3/RAW264.7-GRE-ChIP-Seq(Unpublished)/Homer	VAGRACAKWCTGTYC	1e-4	-1.011e+01	0.0001	457.0	1.69%	370.3	1.40%
n-Myc(bHLH)/mES-nMyc-ChIP-Seq(GSE11431)/Homer	VRCCACGTGG	1e-4	-9.988e+00	0.0001	1874.0	6.93%	1678.7	6.34%
T1ISRE(IRF)/ThioMac-Ifnb-Expression/Homer	ACTTTCGTTTCT	1e-4	-9.726e+00	0.0001	33.0	0.12%	15.2	0.06%
CHR(?)/Hela-CellCycle-Expression/Homer	SRGTTTCAAA	1e-4	-9.290e+00	0.0002	1260.0	4.66%	1110.2	4.19%
FOXM1(Forkhead)/MCF7-FOXM1-ChIP-Seq(GSE72977)/Homer	TRTTTACTTW	1e-3	-8.815e+00	0.0003	1846.0	6.82%	1663.4	6.28%
ZNF711(Zf)/SHSY5Y-ZNF711-ChIP-Seq(GSE20673)/Homer	AGGCCTAG	1e-3	-8.492e+00	0.0004	7792.0	28.81%	7369.9	27.84%
NFkB-p65(RHD)/GM12787-p65-ChIP-Seq(GSE19485)/Homer	WGGGGATTTCCC	1e-3	-8.408e+00	0.0004	1309.0	4.84%	1163.7	4.40%
NFkB-p65-Rel(RHD)/ThioMac-LPS-Expression(GSE23622)/Homer	GGAAATTCCC	1e-3	-8.238e+00	0.0004	143.0	0.53%	103.4	0.39%
OCT:OCT(POU,Homeobox,IR1)/NPC-Brn2-ChIP-Seq(GSE35496)/Homer	ATGAATWATTCATGA	1e-3	-8.234e+00	0.0004	48.0	0.18%	27.8	0.10%
Usf2(bHLH)/C2C12-Usf2-ChIP-Seq(GSE36030)/Homer	GTCACGTGGT	1e-3	-8.169e+00	0.0005	841.0	3.11%	730.3	2.76%
Barx1(Homeobox)/Stomach-Barx1.3xFlag-ChIP-Seq(GSE69483)/Homer	AAACMATTAN	1e-3	-7.588e+00	0.0008	843.0	3.12%	736.4	2.78%
STAT6(Stat)/CD4-Stat6-ChIP-Seq(GSE22104)/Homer	ABTTCYYRRGAA	1e-3	-7.510e+00	0.0009	1078.0	3.99%	955.2	3.61%
Tcf3(HMG)/mES-Tcf3-ChIP-Seq(GSE11724)/Homer	ASWTCAAAGG	1e-3	-7.246e+00	0.0012	414.0	1.53%	345.5	1.31%
Pbx3(Homeobox)/GM12878-PBX3-ChIP-Seq(GSE32465)/Homer	SCTGTCAMTCAN	1e-3	-7.216e+00	0.0012	458.0	1.69%	385.8	1.46%
GATA:SCL(Zf,bHLH)/Ter119-SCL-ChIP-Seq(GSE18720)/Homer	CRGCTGBNGNSNNSAGATAA	1e-3	-7.047e+00	0.0014	195.0	0.72%	151.1	0.57%
NPAS(bHLH)/Liver-NPAS-ChIP-Seq(GSE39860)/Homer	NVCACGTG	1e-3	-6.978e+00	0.0015	3453.0	12.77%	3215.0	12.15%
E2F(E2F)/Hela-CellCycle-Expression/Homer	TTSGCGCGAAAA	1e-3	-6.953e+00	0.0016	300.0	1.11%	244.8	0.93%
IRF:BATF(IRF:bZIP)/pDC-Irf8-ChIP-Seq(GSE66899)/Homer	CTTTCANTATGACTV	1e-2	-6.870e+00	0.0017	224.0	0.83%	177.8	0.67%
CArG(MADS)/PUER-Srf-ChIP-Seq(Sullivan_et_al.)/Homer	CCATATATGGNM	1e-2	-6.832e+00	0.0017	576.0	2.13%	495.1	1.87%
HOXD13(Homeobox)/Chicken-Hoxd13-ChIP-Seq(GSE38910)/Homer	NCYAATAAAA	1e-2	-6.808e+00	0.0018	1914.0	7.08%	1749.1	6.61%
Tbx20(T-box)/Heart-Tbx20-ChIP-Seq(GSE29636)/Homer	GGTGYTGACAGS	1e-2	-6.653e+00	0.0021	494.0	1.83%	421.4	1.59%
BMAL1(bHLH)/Liver-Bmal1-ChIP-Seq(GSE39860)/Homer	GNCACGTG	1e-2	-6.407e+00	0.0026	3825.0	14.14%	3580.9	13.53%
KLF6(Zf)/PDAC-KLF6-ChIP-Seq(GSE64557)/Homer	MKGGGYGTGGCC	1e-2	-6.368e+00	0.0027	5734.0	21.20%	5420.4	20.48%
MafB(bZIP)/BMM-Mafb-ChIP-Seq(GSE75722)/Homer	WNTGCTGASTCAGCANWTTY	1e-2	-6.235e+00	0.0031	792.0	2.93%	699.1	2.64%
HEB(bHLH)/mES-Heb-ChIP-Seq(GSE53233)/Homer	VCAGCTGBNN	1e-2	-6.137e+00	0.0034	6488.0	23.99%	6154.3	23.25%
ZNF264(Zf)/HEK293-ZNF264.GFP-ChIP-Seq(GSE58341)/Homer	RGGGCACTAACY	1e-2	-6.113e+00	0.0035	1805.0	6.67%	1654.4	6.25%
HIF2a(bHLH)/785_O-HIF2a-ChIP-Seq(GSE34871)/Homer	GCACGTACCC	1e-2	-6.002e+00	0.0039	1037.0	3.83%	930.7	3.52%
E2A(bHLH)/proBcell-E2A-ChIP-Seq(GSE21978)/Homer	DNRCAGCTGY	1e-2	-5.918e+00	0.0042	5239.0	19.37%	4951.2	18.71%
KLF5(Zf)/LoVo-KLF5-ChIP-Seq(GSE49402)/Homer	DGGGYGKGGC	1e-2	-5.772e+00	0.0048	6873.0	25.41%	6535.8	24.69%
Brachyury(T-box)/Mesoendoderm-Brachyury-ChIP-exo(GSE54963)/Homer	ANTTMRCASBNNNGTGYKAAN	1e-2	-5.684e+00	0.0052	470.0	1.74%	405.8	1.53%
c-Myc(bHLH)/LNCAP-cMyc-ChIP-Seq(Unpublished)/Homer	VCCACGTG	1e-2	-5.648e+00	0.0054	1682.0	6.22%	1543.5	5.83%
E2F7(E2F)/Hela-E2F7-ChIP-Seq(GSE32673)/Homer	VDTTTCCCGCCA	1e-2	-5.533e+00	0.0060	774.0	2.86%	689.0	2.60%
Znf263(Zf)/K562-Znf263-ChIP-Seq(GSE31477)/Homer	CVGTSCTCCC	1e-2	-5.402e+00	0.0069	6501.0	24.04%	6183.6	23.36%
AP-2gamma(AP2)/MCF7-TFAP2C-ChIP-Seq(GSE21234)/Homer	SCCTSAGGSCAW	1e-2	-5.360e+00	0.0071	4992.0	18.46%	4724.9	17.85%
ZNF675(Zf)/HEK293-ZNF675.GFP-ChIP-Seq(GSE58341)/Homer	ARGAGGMCAAAATGW	1e-2	-5.236e+00	0.0080	314.0	1.16%	265.7	1.00%
EBF1(EBF)/Near-E2A-ChIP-Seq(GSE21512)/Homer	GTCCCCWGGGGA	1e-1	-4.068e+00	0.0257	3740.0	13.83%	3543.5	13.39%
HRE(HSF)/HepG2-HSF1-ChIP-Seq(GSE31477)/Homer	BSTTCTRGAABVTTCYAGAA	1e-1	-3.910e+00	0.0300	300.0	1.11%	260.6	0.98%
E2F1(E2F)/Hela-E2F1-ChIP-Seq(GSE22478)/Homer	CWGGCGGGAA	1e-1	-3.837e+00	0.0322	1687.0	6.24%	1573.5	5.94%
Pax7(Paired,Homeobox),long/Myoblast-Pax7-ChIP-Seq(GSE25064)/Homer	TAATCHGATTAC	1e-1	-3.815e+00	0.0327	33.0	0.12%	22.8	0.09%
Meis1(Homeobox)/MastCells-Meis1-ChIP-Seq(GSE48085)/Homer	VGCTGWCAVB	1e-1	-3.753e+00	0.0347	3684.0	13.62%	3496.3	13.21%
ZNF189(Zf)/HEK293-ZNF189.GFP-ChIP-Seq(GSE58341)/Homer	TGGAACAGMA	1e-1	-3.693e+00	0.0367	2082.0	7.70%	1954.6	7.38%
PAX6(Paired,Homeobox)/Forebrain-Pax6-ChIP-Seq(GSE66961)/Homer	NGTGTTCAVTSAAGCGKAAA	1e-1	-3.086e+00	0.0670	164.0	0.61%	140.6	0.53%
p63(p53)/Keratinocyte-p63-ChIP-Seq(GSE17611)/Homer	NNDRCATGYCYNRRCATGYH	1e-1	-2.970e+00	0.0750	696.0	2.57%	640.9	2.42%
REST-NRSF(Zf)/Jurkat-NRSF-ChIP-Seq/Homer	GGMGCTGTCCATGGTGCTGA	1e-1	-2.876e+00	0.0820	39.0	0.14%	29.8	0.11%
bZIP:IRF(bZIP,IRF)/Th17-BatF-ChIP-Seq(GSE39756)/Homer	NAGTTTCABTHTGACTNW	1e-1	-2.838e+00	0.0849	812.0	3.00%	752.6	2.84%
RORgt(NR)/EL4-RORgt.Flag-ChIP-Seq(GSE56019)/Homer	AAYTAGGTCA	1e-1	-2.797e+00	0.0881	198.0	0.73%	173.6	0.66%
Nur77(NR)/K562-NR4A1-ChIP-Seq(GSE31363)/Homer	TGACCTTTNCNT	1e-1	-2.641e+00	0.1025	272.0	1.01%	243.3	0.92%
EBF(EBF)/proBcell-EBF-ChIP-Seq(GSE21978)/Homer	DGTCCCYRGGGA	1e-1	-2.520e+00	0.1153	646.0	2.39%	598.7	2.26%
Tbox:Smad(T-box,MAD)/ESCd5-Smad2_3-ChIP-Seq(GSE29422)/Homer	AGGTGHCAGACA	1e-1	-2.497e+00	0.1175	377.0	1.39%	343.3	1.30%
TCFL2(HMG)/K562-TCF7L2-ChIP-Seq(GSE29196)/Homer	ACWTCAAAGG	1e-1	-2.444e+00	0.1235	110.0	0.41%	94.9	0.36%
HRE(HSF)/Striatum-HSF1-ChIP-Seq(GSE38000)/Homer	TTCTAGAABNTTCTA	1e-1	-2.423e+00	0.1255	354.0	1.31%	322.8	1.22%
ZNF322(Zf)/HEK293-ZNF322.GFP-ChIP-Seq(GSE58341)/Homer	GAGCCTGGTACTGWGCCTGR	1e-1	-2.409e+00	0.1268	835.0	3.09%	780.0	2.95%
PAX5(Paired,Homeobox),condensed/GM12878-PAX5-ChIP-Seq(GSE32465)/Homer	GTCACGCTCSCTGM	1e0	-2.174e+00	0.1598	271.0	1.00%	246.1	0.93%
Six1(Homeobox)/Myoblast-Six1-ChIP-Chip(GSE20150)/Homer	GKVTCADRTTWC	1e0	-2.010e+00	0.1876	442.0	1.63%	410.4	1.55%
c-Myc(bHLH)/mES-cMyc-ChIP-Seq(GSE11431)/Homer	VVCCACGTGG	1e0	-1.835e+00	0.2227	1179.0	4.36%	1121.9	4.24%
AP-2alpha(AP2)/Hela-AP2alpha-ChIP-Seq(GSE31477)/Homer	ATGCCCTGAGGC	1e0	-1.772e+00	0.2361	3841.0	14.20%	3705.5	14.00%
ZNF415(Zf)/HEK293-ZNF415.GFP-ChIP-Seq(GSE58341)/Homer	GRTGMTRGAGCC	1e0	-1.588e+00	0.2827	1706.0	6.31%	1637.7	6.19%
Prop1(Homeobox)/GHFT1-PROP1.biotin-ChIP-Seq(GSE77302)/Homer	NTAATBNAATTA	1e0	-1.553e+00	0.2918	974.0	3.60%	929.4	3.51%
HOXA2(Homeobox)/mES-Hoxa2-ChIP-Seq(Donaldson_et_al.)/Homer	GYCATCMATCAT	1e0	-1.550e+00	0.2918	134.0	0.50%	122.7	0.46%
Cdx2(Homeobox)/mES-Cdx2-ChIP-Seq(GSE14586)/Homer	GYMATAAAAH	1e0	-1.526e+00	0.2976	1115.0	4.12%	1066.3	4.03%
p53(p53)/Saos-p53-ChIP-Seq(GSE15780)/Homer	RRCATGYCYRGRCATGYYYN	1e0	-1.452e+00	0.3181	130.0	0.48%	119.2	0.45%
p53(p53)/Saos-p53-ChIP-Seq/Homer	RRCATGYCYRGRCATGYYYN	1e0	-1.452e+00	0.3181	130.0	0.48%	119.2	0.45%
Six2(Homeobox)/NephronProgenitor-Six2-ChIP-Seq(GSE39837)/Homer	GWAAYHTGAKMC	1e0	-1.415e+00	0.3287	1916.0	7.08%	1846.7	6.98%
Phox2a(Homeobox)/Neuron-Phox2a-ChIP-Seq(GSE31456)/Homer	YTAATYNRATTA	1e0	-1.339e+00	0.3535	596.0	2.20%	568.5	2.15%
Zfp809(Zf)/ES-Zfp809-ChIP-Seq(GSE70799)/Homer	GGGGCTYGKCTGGGA	1e0	-1.186e+00	0.4104	1101.0	4.07%	1061.2	4.01%
PRDM14(Zf)/H1-PRDM14-ChIP-Seq(GSE22767)/Homer	RGGTCTCTAACY	1e0	-1.085e+00	0.4524	532.0	1.97%	511.5	1.93%
ZNF317(Zf)/HEK293-ZNF317.GFP-ChIP-Seq(GSE58341)/Homer	GTCWGCTGTYYCTCT	1e0	-1.072e+00	0.4565	168.0	0.62%	159.5	0.60%
DUX4(Homeobox)/Myoblasts-DUX4.V5-ChIP-Seq(GSE75791)/Homer	NWTAAYCYAATCAWN	1e0	-8.057e-01	0.5935	40.0	0.15%	38.5	0.15%
p53(p53)/mES-cMyc-ChIP-Seq(GSE11431)/Homer	ACATGCCCGGGCAT	1e0	-7.766e-01	0.6088	47.0	0.17%	45.3	0.17%
ZSCAN22(Zf)/HEK293-ZSCAN22.GFP-ChIP-Seq(GSE58341)/Homer	SMCAGTCWGAKGGAGGAGGC	1e0	-7.510e-01	0.6223	260.0	0.96%	253.6	0.96%
GATA3(Zf),DR8/iTreg-Gata3-ChIP-Seq(GSE20898)/Homer	AGATSTNDNNDSAGATAASN	1e0	-6.118e-01	0.7127	73.0	0.27%	72.4	0.27%
NFkB-p50,p52(RHD)/Monocyte-p50-ChIP-Chip(Schreiber_et_al.)/Homer	GGGGGAATCCCC	1e0	-5.617e-01	0.7466	432.0	1.60%	426.0	1.61%
Tbr1(T-box)/Cortex-Tbr1-ChIP-Seq(GSE71384)/Homer	AAGGTGTKAA	1e0	-4.919e-01	0.7977	2518.0	9.31%	2478.0	9.36%
ZNF669(Zf)/HEK293-ZNF669.GFP-ChIP-Seq(GSE58341)/Homer	GARTGGTCATCGCCC	1e0	-4.910e-01	0.7977	228.0	0.84%	227.3	0.86%
ZNF692(Zf)/HEK293-ZNF692.GFP-ChIP-Seq(GSE58341)/Homer	GTGGGCCCCA	1e0	-4.228e-01	0.8487	551.0	2.04%	548.3	2.07%
MafF(bZIP)/HepG2-MafF-ChIP-Seq(GSE31477)/Homer	HWWGTCAGCAWWTTT	1e0	-3.797e-01	0.8830	447.0	1.65%	447.3	1.69%
ZFP3(Zf)/HEK293-ZFP3.GFP-ChIP-Seq(GSE58341)/Homer	GGGTTTTGAAGGATGARTAGGAGTT	1e0	-3.307e-01	0.9241	6.0	0.02%	7.1	0.03%
HIF-1a(bHLH)/MCF7-HIF1a-ChIP-Seq(GSE28352)/Homer	TACGTGCV	1e0	-2.984e-01	0.9510	740.0	2.74%	741.3	2.80%
Nr5a2(NR)/mES-Nr5a2-ChIP-Seq(GSE19019)/Homer	BTCAAGGTCA	1e0	-2.696e-01	0.9754	1020.0	3.77%	1020.7	3.86%
ERE(NR),IR3/MCF7-ERa-ChIP-Seq(Unpublished)/Homer	VAGGTCACNSTGACC	1e0	-2.634e-01	0.9780	506.0	1.87%	511.9	1.93%
PAX5(Paired,Homeobox)/GM12878-PAX5-ChIP-Seq(GSE32465)/Homer	GCAGCCAAGCRTGACH	1e0	-1.818e-01	1.0000	1124.0	4.16%	1131.9	4.28%
CEBP:CEBP(bZIP)/MEF-Chop-ChIP-Seq(GSE35681)/Homer	NTNATGCAAYMNNHTGMAAY	1e0	-1.769e-01	1.0000	275.0	1.02%	285.1	1.08%
RARg(NR)/ES-RARg-ChIP-Seq(GSE30538)/Homer	AGGTCAAGGTCA	1e0	-1.453e-01	1.0000	40.0	0.15%	46.2	0.17%
GRHL2(CP2)/HBE-GRHL2-ChIP-Seq(GSE46194)/Homer	AAACYKGTTWDACMRGTTTB	1e0	-1.283e-01	1.0000	572.0	2.11%	587.3	2.22%
HNF1b(Homeobox)/PDAC-HNF1B-ChIP-Seq(GSE64557)/Homer	GTTAATNATTAA	1e0	-1.004e-01	1.0000	202.0	0.75%	216.2	0.82%
GATA(Zf),IR4/iTreg-Gata3-ChIP-Seq(GSE20898)/Homer	NAGATWNBNATCTNN	1e0	-9.487e-02	1.0000	76.0	0.28%	86.2	0.33%
ZNF382(Zf)/HEK293-ZNF382.GFP-ChIP-Seq(GSE58341)/Homer	GNCTGTASTRNTGBCTCHTT	1e0	-8.211e-02	1.0000	28.0	0.10%	35.0	0.13%
p73(p53)/Trachea-p73-ChIP-Seq(PRJNA310161)/Homer	NRRRCAWGTCCDGRCATGYY	1e0	-7.303e-02	1.0000	57.0	0.21%	67.8	0.26%
EBNA1(EBV-virus)/Raji-EBNA1-ChIP-Seq(GSE30709)/Homer	GGYAGCAYDTGCTDCCCNNN	1e0	-6.411e-02	1.0000	30.0	0.11%	38.8	0.15%
ZNF16(Zf)/HEK293-ZNF16.GFP-ChIP-Seq(GSE58341)/Homer	MACCTTCYATGGCTCCCTAKTGCCY	1e0	-4.675e-02	1.0000	17.0	0.06%	24.7	0.09%
Pax8(Paired,Homeobox)/Thyroid-Pax8-ChIP-Seq(GSE26938)/Homer	GTCATGCHTGRCTGS	1e0	-4.099e-02	1.0000	938.0	3.47%	970.5	3.67%
Pax7(Paired,Homeobox)/Myoblast-Pax7-ChIP-Seq(GSE25064)/Homer	TAATCAATTA	1e0	-4.059e-02	1.0000	123.0	0.45%	140.9	0.53%
ZNF41(Zf)/HEK293-ZNF41.GFP-ChIP-Seq(GSE58341)/Homer	CCTCATGGTGYCYTWYTCCCTTGTG	1e0	-4.017e-02	1.0000	43.0	0.16%	54.5	0.21%
HNF4a(NR),DR1/HepG2-HNF4a-ChIP-Seq(GSE25021)/Homer	CARRGKBCAAAGTYCA	1e0	-3.801e-02	1.0000	785.0	2.90%	817.2	3.09%
GLI3(Zf)/Limb-GLI3-ChIP-Chip(GSE11077)/Homer	CGTGGGTGGTCC	1e0	-3.683e-02	1.0000	281.0	1.04%	305.1	1.15%
DMRT6(DM)/Testis-DMRT6-ChIP-Seq(GSE60440)/Homer	YDGHTACAWTGTADC	1e0	-2.536e-02	1.0000	232.0	0.86%	257.3	0.97%
PPARE(NR),DR1/3T3L1-Pparg-ChIP-Seq(GSE13511)/Homer	TGACCTTTGCCCCA	1e0	-1.730e-02	1.0000	2145.0	7.93%	2192.1	8.28%
RXR(NR),DR1/3T3L1-RXR-ChIP-Seq(GSE13511)/Homer	TAGGGCAAAGGTCA	1e0	-1.627e-02	1.0000	2768.0	10.23%	2814.9	10.63%
ZBTB12(Zf)/HEK293-ZBTB12.GFP-ChIP-Seq(GSE58341)/Homer	NGNTCTAGAACCNGV	1e0	-1.556e-02	1.0000	745.0	2.75%	787.8	2.98%
RAR:RXR(NR),DR5/ES-RAR-ChIP-Seq(GSE56893)/Homer	RGGTCADNNAGAGGTCAV	1e0	-1.268e-02	1.0000	45.0	0.17%	60.1	0.23%
Klf4(Zf)/mES-Klf4-ChIP-Seq(GSE11431)/Homer	GCCACACCCA	1e0	-1.151e-02	1.0000	1534.0	5.67%	1587.1	6.00%
Hnf1(Homeobox)/Liver-Foxa2-Chip-Seq(GSE25694)/Homer	GGTTAAWCATTAA	1e0	-1.076e-02	1.0000	155.0	0.57%	181.2	0.68%
GATA3(Zf),DR4/iTreg-Gata3-ChIP-Seq(GSE20898)/Homer	AGATGKDGAGATAAG	1e0	-9.042e-03	1.0000	76.0	0.28%	96.3	0.36%
RAR:RXR(NR),DR5/ES-RAR-ChIP-Seq(GSE56893)/Homer	AGGTCAAGGTCA	1e0	-6.903e-03	1.0000	180.0	0.67%	210.2	0.79%
Pax7(Paired,Homeobox),longest/Myoblast-Pax7-ChIP-Seq(GSE25064)/Homer	NTAATTDGCYAATTANNWWD	1e0	-5.845e-03	1.0000	32.0	0.12%	47.2	0.18%
Gata4(Zf)/Heart-Gata4-ChIP-Seq(GSE35151)/Homer	NBWGATAAGR	1e0	-5.459e-03	1.0000	1361.0	5.03%	1423.4	5.38%
OCT:OCT(POU,Homeobox)/NPC-OCT6-ChIP-Seq(GSE43916)/Homer	YATGCATATRCATRT	1e0	-2.776e-03	1.0000	108.0	0.40%	136.6	0.52%
Eomes(T-box)/H9-Eomes-ChIP-Seq(GSE26097)/Homer	ATTAACACCT	1e0	-2.581e-03	1.0000	3918.0	14.49%	3994.5	15.09%
Otx2(Homeobox)/EpiLC-Otx2-ChIP-Seq(GSE56098)/Homer	NYTAATCCYB	1e0	-1.720e-03	1.0000	1296.0	4.79%	1371.9	5.18%
Pitx1(Homeobox)/Chicken-Pitx1-ChIP-Seq(GSE38910)/Homer	TAATCCCN	1e0	-1.562e-03	1.0000	8933.0	33.03%	8966.5	33.87%
DMRT1(DM)/Testis-DMRT1-ChIP-Seq(GSE64892)/Homer	TWGHWACAWTGTWDC	1e0	-6.540e-04	1.0000	304.0	1.12%	355.3	1.34%
FOXA1:AR(Forkhead,NR)/LNCAP-AR-ChIP-Seq(GSE27824)/Homer	AGTAAACAAAAAAGAACAND	1e0	-5.760e-04	1.0000	102.0	0.38%	135.6	0.51%
Nkx3.1(Homeobox)/LNCaP-Nkx3.1-ChIP-Seq(GSE28264)/Homer	AAGCACTTAA	1e0	-4.170e-04	1.0000	5108.0	18.88%	5211.0	19.69%
Gata6(Zf)/HUG1N-GATA6-ChIP-Seq(GSE51936)/Homer	YCTTATCTBN	1e0	-1.530e-04	1.0000	1181.0	4.37%	1278.7	4.83%
GATA(Zf),IR3/iTreg-Gata3-ChIP-Seq(GSE20898)/Homer	NNNNNBAGATAWYATCTVHN	1e0	-1.050e-04	1.0000	191.0	0.71%	241.1	0.91%
TR4(NR),DR1/Hela-TR4-ChIP-Seq(GSE24685)/Homer	GAGGTCAAAGGTCA	1e0	-9.600e-05	1.0000	170.0	0.63%	218.3	0.82%
FXR(NR),IR1/Liver-FXR-ChIP-Seq(Chong_et_al.)/Homer	AGGTCANTGACCTB	1e0	-5.200e-05	1.0000	850.0	3.14%	945.4	3.57%
Nr5a2(NR)/Pancreas-LRH1-ChIP-Seq(GSE34295)/Homer	BTCAAGGTCA	1e0	-4.600e-05	1.0000	1301.0	4.81%	1412.3	5.34%
Gata2(Zf)/K562-GATA2-ChIP-Seq(GSE18829)/Homer	BBCTTATCTS	1e0	-2.500e-05	1.0000	799.0	2.95%	897.1	3.39%
CEBP(bZIP)/ThioMac-CEBPb-ChIP-Seq(GSE21512)/Homer	ATTGCGCAAC	1e0	-1.700e-05	1.0000	1188.0	4.39%	1304.4	4.93%
NPAS2(bHLH)/Liver-NPAS2-ChIP-Seq(GSE39860)/Homer	KCCACGTGAC	1e0	-1.600e-05	1.0000	2386.0	8.82%	2529.8	9.56%
LRF(Zf)/Erythroblasts-ZBTB7A-ChIP-Seq(GSE74977)/Homer	AAGACCCYYN	1e0	-1.400e-05	1.0000	6819.0	25.21%	6968.0	26.32%
SF1(NR)/H295R-Nr5a1-ChIP-Seq(GSE44220)/Homer	CAAGGHCANV	1e0	-1.300e-05	1.0000	791.0	2.92%	893.5	3.38%
Mef2b(MADS)/HEK293-Mef2b.V5-ChIP-Seq(GSE67450)/Homer	GCTATTTTTGGM	1e0	-5.000e-06	1.0000	1702.0	6.29%	1843.7	6.97%
Reverb(NR),DR2/RAW-Reverba.biotin-ChIP-Seq(GSE45914)/Homer	GTRGGTCASTGGGTCA	1e0	-2.000e-06	1.0000	254.0	0.94%	326.2	1.23%
GATA3(Zf)/iTreg-Gata3-ChIP-Seq(GSE20898)/Homer	AGATAASR	1e0	-2.000e-06	1.0000	2164.0	8.00%	2323.2	8.78%
Mouse_Recombination_Hotspot(Zf)/Testis-DMC1-ChIP-Seq(GSE24438)/Homer	ACTYKNATTCGTGNTACTTC	1e0	-2.000e-06	1.0000	70.0	0.26%	113.8	0.43%
Gata1(Zf)/K562-GATA1-ChIP-Seq(GSE18829)/Homer	SAGATAAGRV	1e0	-1.000e-06	1.0000	701.0	2.59%	813.7	3.07%
ZNF519(Zf)/HEK293-ZNF519.GFP-ChIP-Seq(GSE58341)/Homer	GAGSCCGAGC	1e0	-1.000e-06	1.0000	1174.0	4.34%	1315.1	4.97%
VDR(NR),DR3/GM10855-VDR+vitD-ChIP-Seq(GSE22484)/Homer	ARAGGTCANWGAGTTCANNN	1e0	-0.000e+00	1.0000	323.0	1.19%	411.6	1.55%
ZNF165(Zf)/WHIM12-ZNF165-ChIP-Seq(GSE65937)/Homer	AAGGKGRCGCAGGCA	1e0	-0.000e+00	1.0000	555.0	2.05%	670.8	2.53%
Gfi1b(Zf)/HPC7-Gfi1b-ChIP-Seq(GSE22178)/Homer	MAATCACTGC	1e0	-0.000e+00	1.0000	1490.0	5.51%	1658.3	6.26%
ZNF416(Zf)/HEK293-ZNF416.GFP-ChIP-Seq(GSE58341)/Homer	WDNCTGGGCA	1e0	-0.000e+00	1.0000	4125.0	15.25%	4350.3	16.43%
HNF6(Homeobox)/Liver-Hnf6-ChIP-Seq(ERP000394)/Homer	NTATYGATCH	1e0	-0.000e+00	1.0000	675.0	2.50%	813.5	3.07%
ZNF136(Zf)/HEK293-ZNF136.GFP-ChIP-Seq(GSE58341)/Homer	YTKGATAHAGTATTCTWGGTNGGCA	1e0	-0.000e+00	1.0000	131.0	0.48%	203.5	0.77%
EKLF(Zf)/Erythrocyte-Klf1-ChIP-Seq(GSE20478)/Homer	NWGGGTGTGGCY	1e0	-0.000e+00	1.0000	405.0	1.50%	530.9	2.01%
Cux2(Homeobox)/Liver-Cux2-ChIP-Seq(GSE35985)/Homer	HNRAATCAAT	1e0	-0.000e+00	1.0000	525.0	1.94%	670.1	2.53%
Esrrb(NR)/mES-Esrrb-ChIP-Seq(GSE11431)/Homer	KTGACCTTGA	1e0	-0.000e+00	1.0000	1043.0	3.86%	1259.1	4.76%
Srebp2(bHLH)/HepG2-Srebp2-ChIP-Seq(GSE31477)/Homer	CGGTCACSCCAC	1e0	-0.000e+00	1.0000	307.0	1.14%	450.7	1.70%
Srebp1a(bHLH)/HepG2-Srebp1a-ChIP-Seq(GSE31477)/Homer	RTCACSCCAY	1e0	-0.000e+00	1.0000	368.0	1.36%	533.8	2.02%
Bapx1(Homeobox)/VertebralCol-Bapx1-ChIP-Seq(GSE36672)/Homer	TTRAGTGSYK	1e0	0.000e+00	1.0000	4593.0	16.98%	5652.7	21.36%
COUP-TFII(NR)/Artia-Nr2f2-ChIP-Seq(GSE46497)/Homer	AGRGGTCA	1e0	0.000e+00	1.0000	3606.0	13.33%	4308.4	16.28%
CRX(Homeobox)/Retina-Crx-ChIP-Seq(GSE20012)/Homer	GCTAATCC	1e0	0.000e+00	1.0000	4385.0	16.21%	5104.5	19.28%
E2A(bHLH),near_PU.1/Bcell-PU.1-ChIP-Seq(GSE21512)/Homer	NVCACCTGBN	1e0	0.000e+00	1.0000	3252.0	12.02%	4491.2	16.97%
Erra(NR)/HepG2-Erra-ChIP-Seq(GSE31477)/Homer	CAAAGGTCAG	1e0	0.000e+00	1.0000	5173.0	19.13%	5680.5	21.46%
GSC(Homeobox)/FrogEmbryos-GSC-ChIP-Seq(DRA000576)/Homer	RGGATTAR	1e0	0.000e+00	1.0000	1994.0	7.37%	3088.5	11.67%
LXRE(NR),DR4/RAW-LXRb.biotin-ChIP-Seq(GSE21512)/Homer	RGGTTACTANAGGTCA	1e0	0.000e+00	1.0000	118.0	0.44%	326.8	1.23%
Mef2a(MADS)/HL1-Mef2a.biotin-ChIP-Seq(GSE21529)/Homer	CYAAAAATAG	1e0	0.000e+00	1.0000	918.0	3.39%	1170.2	4.42%
Mef2c(MADS)/GM12878-Mef2c-ChIP-Seq(GSE32465)/Homer	DCYAAAAATAGM	1e0	0.000e+00	1.0000	928.0	3.43%	1279.7	4.83%
Nkx2.1(Homeobox)/LungAC-Nkx2.1-ChIP-Seq(GSE43252)/Homer	RSCACTYRAG	1e0	0.000e+00	1.0000	6035.0	22.31%	6832.9	25.81%
Nkx2.2(Homeobox)/NPC-Nkx2.2-ChIP-Seq(GSE61673)/Homer	BTBRAGTGSN	1e0	0.000e+00	1.0000	4391.0	16.23%	5187.9	19.60%
Nkx2.5(Homeobox)/HL1-Nkx2.5.biotin-ChIP-Seq(GSE21529)/Homer	RRSCACTYAA	1e0	0.000e+00	1.0000	4645.0	17.17%	5204.7	19.66%
Slug(Zf)/Mesoderm-Snai2-ChIP-Seq(GSE61475)/Homer	SNGCACCTGCHS	1e0	0.000e+00	1.0000	1448.0	5.35%	1929.5	7.29%
Tbet(T-box)/CD8-Tbet-ChIP-Seq(GSE33802)/Homer	AGGTGTGAAM	1e0	0.000e+00	1.0000	1542.0	5.70%	1896.4	7.16%
Tbx5(T-box)/HL1-Tbx5.biotin-ChIP-Seq(GSE21529)/Homer	AGGTGTCA	1e0	0.000e+00	1.0000	7189.0	26.58%	8033.7	30.35%
THRa(NR)/C17.2-THRa-ChIP-Seq(GSE38347)/Homer	GGTCANYTGAGGWCA	1e0	0.000e+00	1.0000	944.0	3.49%	1271.2	4.80%
THRb(NR)/Liver-NR1A2-ChIP-Seq(GSE52613)/Homer	TRAGGTCA	1e0	0.000e+00	1.0000	8813.0	32.58%	9264.1	35.00%
ZEB1(Zf)/PDAC-ZEB1-ChIP-Seq(GSE64557)/Homer	VCAGGTRDRY	1e0	0.000e+00	1.0000	3542.0	13.10%	5088.6	19.22%
