# Supplementary material for: Epigenetic and molecular coordination between HDAC2 and SMAD3-SKI regulates essential brain tumour stem cell characteristics
Source: Nat Commun. 2023 Aug 19;14:5051. doi: 10.1038/s41467-023-40776-y (PMC10439933; doi:10.1038/s41467-023-40776-y)
Supplement: Supplementary file 11 — Source Data [file 41467_2023_40776_MOESM11_ESM.xlsx]

## Sheet: Figure1
Fig 1a																				Fig1b
Fig1c
	cell viability mean	Cell lines
		doses
	BT50	Untreated	DMSO	-13	-12	-11.5229	-11	-10.5229	-10	-9.52288	-9		BT67	Untreated	DMSO	-13	-12	-11.5229	-11	-10.5229	-10	-9.52288	-9		BT147	Untreated	DMSO	-13	-12	-11.5229	-11	-10.5229	-10	-9.52288	-9		HFA	Untreated	DMSO	-13	-12	-11.5229	-11	-10.5229	-10	-9.52288	-9
	1	8282.18	8225.59	7570.28	8495.17	8911.04	8378.69	7692.08	7027.5	4428.05	1099.1		1	8146.57	8209.06	7898.33	9822.3	8526.45	9083.28	8666.76	7538.32	4591.85	668.388		1	11880.5	12804.4	13064.1	13958.1	15497.7	10587.2	822.913	565.177	560.745	562.673		1	7688.64	8568.42	7847.39	9944.75	8896.83	5530.99	4923.38	1435.09	782.4	725.663
		7101.54	8708.82	8040.89	8297.65	7580.6	8279.72	7941.17	6570.94	3962.39	1064.29			6447.19	8297.28	7365.27	8055.98	7848.91	8869.92	9420.85	6867.64	3803.87	702.535			10259.7	11498.2	12605.6	12565.7	11666.9	9360.79	729.565	561.898	553.896	562.707			7373.9	10200.7	11156.4	11129	11336.3	8962.71	5635.58	1764.88	1056.42	713.617
		7401.77	7636.92	7698.2	7735.22	8092.19	8608.46	7949.19	7473.93	4147.25	1113.1			7196.28	7639.65	7326.91	8401.87	8507.56	7800.06	7090.36	6889.97	4233.05	683.08			9515.57	9294.77	9498.7	9132.73	8969.26	7468.72	723.5	564.6	559.243	562.878			6522.21	11770.2	12398.3	12583.7	11429.1	9521.93	6224.4	2013.84	825.314	772.414
	2	6413.05	8048.13	7573.08	8369.02	7700.26	8113.07	6820.79	3876.03	1109.64	668.388		2	6524.53	8172.11	7454.04	6913.53	7678.33	8164.78	6892.41	4329.37	1329.37	693.668		2	3237.4	4426.19	4476.85	4224	3840.23	4453.89	4461.75	4459.78	1162.4	662.465		2	7562.8	9899.13	5700.91	5789.77	4316.62	5922.43	3931.68	714.177	548.499	557.721
		7283.09	7984.71	7738.24	8084.84	7705.01	7844.38	7461.52	3691.78	1027.14	702.535			6492.45	7730.44	6516.34	7770.71	8161.31	6771.77	6865.85	3889.2	1889.2	679.655			3170.33	3891.14	4439.19	3523.3	4082.17	3886.6	4424.87	3844.9	979.983	663.379			7005.63	8698.1	6425.83	7088.04	5203.21	7091.07	4310.91	853.285	547.008	558.422
		6902.27	7591.73	8134.79	7126.91	7896.27	7747.95	6090.47	3639.78	1023.3	683.08			6100.48	8195.96	7065.38	6582.02	6881.11	7008.49	5505.78	3770.09	1770.09	664.815			2883	2822.66	3270.86	3183.58	2966.47	3110.96	3254.84	3064.14	950.699	658.998			5369.94	5767.27	6682.41	5904.68	5354.45	4980.25	3465.77	687.229	555.732	559.405
	3	5733.59	5576	6306.97	6234.49	5589.34	5141.37	5934.47	3519.91	1029.77	707.629		3	5706.87	7101.78	7589.06	8363.1	7869.37	7963.32	5397.1	2580.51	1341.81	741.425		3	5740.87	5697.36	5627.02	5808.21	5858.28	6309.03	4709.98	907.635	691.865	639.682		3	12248.2	16127.3	15721.2	13083.7	12943.9	12740.5	11434.3	7462.87	5669.06	1944.4
		5905.76	5801.9	5570.19	6521.25	5554.31	5425.55	4926.41	3401.02	1096.99	734.495			5928.34	5576.06	5432.9	5665.57	4818.25	4597.65	3893.04	1720.78	1058.13	723.338			5754.19	5832.26	5537.93	6023.81	5895.27	5892.5	5234.69	892.342	691.842	629.272			13381.9	18506.9	15142	16843.1	16202.5	13063.6	12568.8	8868.21	4323.1	1613.06
		5304.42	5131.36	5431.71	5907.16	4311.92	4522.68	4729.9	3063.24	1011.1	712.942			5525.14	5425.98	5403.81	5433.92	5471.31	5269.98	3913.82	1835.07	1113.8	745.748			5600.73	5488.69	5111.4	5432.45	5463.27	5172.81	4551.32	884.201	691.111	641.117			13217.8	13545.8	13228.4	12373.1	15775.7	11590.1	12174.4	9542.56	4802.57	2037.78
	BT69												BT89												BT94
	1	22320.4	22091.1	21049.1	23330.6	21758.3	23268.2	26460.2	5976.76	547.102	557.867		1	3772.26	3435.78	3393.81	3573.41	3720.67	3781.65	3123.76	1624.26	748.818	588.42		1	16825	17072.1	19500	18728.1	17279.2	13442.3	2187.64	574.519	567.042	568.237
		22001.2	22067.3	21178	22105.3	21741.2	23984.5	25628.3	5704.37	545.747	553.149			3573.92	3714.22	3934.13	4137.42	4209.55	4255.57	3421.56	1845.62	791.98	574.152			15901.9	18633.5	18205.8	16200.3	17393.4	12502.6	2114.72	570.715	561.724	572.663
		23411.1	20173.2	21354.7	21724	21546.9	24010.7	24284	5412.29	550.599	555.556			3462.97	4092.82	4746.1	4803.94	5064.96	5073.15	4402.84	2113.23	836.124	577.578			13343.6	13248	10293.9	11195.5	10926.2	9150.24	1518.37	578.437	563.256	564.773
	2	35706.8	35276.3	36267.6	34818.7	36031.7	35715.9	36145.7	8247.28	629.961	611.302		2	13609	18482	15172	17894.4	19308.6	19291.5	14742.5	1719.26	681.9	673.557		2	12758.3	12021.1	13072.5	10543.2	11425.2	11608.5	13472.3	11168.1	4982.08	792.848
		35647.3	35773	36527	36323.7	37096.5	37394.2	37313.9	8115.48	634.395	606.643			14143.1	19396.1	14640.6	14426.3	18789.8	18758.3	14009.4	1727.13	678.459	669.968			13218.9	12156.9	10954.4	11605.4	12299.4	12827.8	12780.7	11315	4640.61	860.393
		35667.5	35622.5	36267.2	36268.6	37609.2	37815.9	37469.8	9083.77	632.176	607.247			11577.4	12775.2	12489.8	11989.7	13198.5	13866.1	10468.8	1229.42	682.423	677.229			12585.1	11385.1	11156	11331	13319.9	10925	12508	11133.3	4788.29	845.846
	3	27855	29376	32124.8	32191.5	34092.1	28597.1	31854.9	14584.3	1053.59	1038.35		3	10727.6	11050.5	11812.4	10882.7	12011.2	11645.2	12479.2	1822.13	598.879	570.596		3	17077.8	15788.5	17474.7	17486.7	16524.7	16463.7	12294.9	5346.04	1314.67	737.747
		29138.8	30685.7	30611.5	30448.6	32768.8	31089.3	31075.3	13338.2	1041.82	1035.67			11204.6	14851.7	10966.9	11086.6	10451.2	11313.3	9553.91	1735.47	608.542	566.793			17033.8	17130.2	17491.2	17396.2	17367.1	16403.3	12746.9	5253.16	890.586	830.237
		30449.2	30798.2	29780.9	31438.3	30373.2	31583.8	33131.6	14987.7	1035.56	1029.32			11914.3	12103.9	10519.6	12922.3	9554.93	10920.3	8647.26	1659.75	607.7	585.339			17048.5	16904	16473.3	17568.9	17394.5	15883.9	12215.3	4241.41	1622.09	819.53
	BT189
	1	22952.2	27096	27236.3	28528	26116.1	27025.5	20403.6	20998	582.829	572.836		BT248												BT48
		18367.5	25037.9	20862.8	20910.1	17370.3	17741.5	17088.5	15427.1	573.159	575.601		1	33096.3	34447.4	33467.2	31292.8	32406.7	31940.6	31408.7	12893	696.792	555.582		1	21635	21994.2	22322.8	23748	25102.2	26211.6	2034.26	592.498	555.332	556.646
		20585	19066.1	20412.5	19783.3	20953.1	18354.9	20445.3	15723.1	572.839	572.105			31398.1	32342.6	32465.9	32804.7	32490.3	31724.8	30556.5	13672.4	739.135	556.949			22946.3	21101.2	24021.3	23183.6	25106.1	24297.2	1835.37	577.483	543.77	556.187
	2	9582.1	8766.94	8862.86	9144.2	9117.9	8680.96	9429.09	6112.37	663.722	557.603			30952.1	31706.7	30676.6	32118.4	33046.8	31192.9	30638.5	12526.6	777.787	552.282			22706	24512.8	23802.8	23287	24026.4	23672.2	1614.84	593.445	555.433	554.507
		9023.46	9746.03	9506.67	8590.65	9036.81	8686.68	9950.32	6110.85	669.444	563.332		2	40543.8	40692.6	40638.6	40160.3	40344	40178.2	39898	35732.8	6097.92	737.064		2	29026.8	30574.2	30758.2	30306.3	29670.1	33352.1	34241.1	4516.55	918.213	689.724
		9041.79	9003.98	12205.6	11450.3	10780.5	12216	12422.5	7720.05	681.033	555.807			40322.1	40613.7	40204.2	40378.6	40489.9	40672.3	40428	36012.7	7745.39	796.561			25197.2	32971.8	28077.7	31963.8	31375.5	33622.3	29410.7	4359.46	929.469	687.531
	3	10199.2	13747.3	17934.2	17426.2	15226.3	14268.5	9415.26	749.808	646.887	666.617			40359.8	39719.8	40158.7	40410.3	40089.5	40018.8	39678.8	36126	6839.98	702.168			25288	25158.5	27250	23358.5	23575.5	23652.9	24841	3300.49	847.726	686.243
		10017.6	9552.55	13212.7	13235.9	14517	12267.7	14048.5	706.055	655.134	675.011		3	4602.02	4818.25	5975.53	7582.14	6034.73	8235.13	7983.45	4542.19	1327.39	570.719		3	10777.1	11647	12366	11642.8	12250.7	9687.21	1964	796.346	639.812	607.309
		9018.06	8389.25	10748.9	9421	7944.21	8422.68	7840.39	694.075	653.494	664.151			4224.57	5062.4	6330.61	7520.58	5299	5998.11	5767.52	4262.93	1202.68	506.191			11172	13489.9	13959.1	13036.3	14037.4	12306.9	2348.35	814.837	645.855	591.589
														3983.45	4973.35	4578.89	3625.55	4891.69	4785.67	4834.34	2817.04	1170.72	527.291			10613.2	12470.6	13918.3	13841.1	13362.8	11861.1	2273.19	805.296	649.283	601.261
Fig1e
																																Fig 1d	LDAs
																																	Cell #	Well #	rep1	rep2	rep3
																																unt	512	6	6	6	6
																																	256	6	6	6	6
																																	128	6	6	6	6
																																	64	6	6	6	6
																																	32	6	6	6	6
																																	16	6	6	6	6
																																	8	6	6	6	6
																																	4	6	6	6	5
																																	2	6	6	5	6
																																	1	6	4	6	5
																																DMSO	512	6	6	6	6
																																	256	6	6	6	6
																																	128	6	6	6	6
																																	64	6	6	6	6
																																	32	6	6	6	6
																																	16	6	6	6	6
																																	8	6	6	6	6
																																	4	6	6	6	6
																																	2	6	6	6	5
																																	1	6	5	6	4
																																romidepsin50pM	512	6	6	6	6
																																	256	6	6	6	6
																																	128	6	6	6	6
																																	64	6	6	6	6
																																	32	6	6	6	6
																																	16	6	6	6	6
																																	8	6	6	5	6
																																	4	6	5	5	4
																																	2	6	4	5	4
																																	1	6	4	4	4
																																100pM	512	6	6	6	6
																																	256	6	6	6	6
																																	128	6	6	6	6
																																	64	6	6	6	6
																																	32	6	6	6	6
																																	16	6	5	5	5
																																	8	6	5	4	4
																																	4	6	3	4	3
																																	2	6	2	3	2
																																	1	6	0	1	2
Fig 1f	Data provided as:		File name: Supplementary data 1
			Description: romidepsin_treatment_wald_lt_0.05_annotated

## Sheet: Figure2
Fig2a								Fig 2b
												DNA gel for fragment size after sonication
Fig 2c-f		Data deposited in NCBI’s Gene Expression Omnibus (GEO) repository accession number: GSE214926
											Siza (bp)
Fig g-j	Fold enrichment H3K27ac								Fold enrichment H4K5ac
	SOX2	DMSO	romidepsin	IgG DMSO	IgG romidepsin				SMAD3	DMSO	Romidepsin	IgG	IgG romidepsin
		388	192.04	1	1.4					139	76	1	3.03
		242.19	88	1	0.89					131	83	1	0.89
		231	85	1	1.9
	SMAD3	60.34	18.96	1	1				BDNF	31	324	1	0.9
		43.87	23.26	1	0.7					37	230	1	1.34
		48.67	23.92	1	1.87					9	128	1	1.12

## Sheet: Figure3
Fig 3a-c																						Fig3g
Fig 3d	Cell vibility Alamar blue readings													Fig 3e	BT67	Cell #	Well #	response1	response2	response3		Fig 3h
BT67															untreated	512	6	6	6	6
AAVS1																256	6	6	6	6
1	8424.47	14670.8	14108	12049.1	12890.8	13811.6	13423.1	13825.7	13652.4	13620.1						128	6	6	6	6
	8215.69	12615.1	12650	13801.8	13149.1	13066	11268.4	12083.3	11905.2	13205.8						64	6	6	6	6
	9268.19	14254.6	13500	14418.5	11738.3	12105.9	11494.6	12492.1	12235.2	11995.3						32	6	6	6	6
	9651.47	12133.5	12101.1	11969.7	10521.7	11990.1	12069.8	10733.9	11146	12154.2						16	6	6	6	6
	10331.3	11241.7	12967.3	11726.5	11215.7	13059.9	11230.5	11160	11571.6	11704.4						8	6	6	6	6
	6808.44	10454.3	10508	9492.1	9519.66	10598	9671.89	8491.37	9604.56	6329.73						4	6	6	5	6
2	26120.9	25964	28166.1	28469.9	26245.4	26691.2	24530.8	25172.6	26169	21563.4						2	6	5	6	5
	24405.8	26698.7	28269.5	27064.5	26152.3	24079.1	26940.1	23978.4	25634.2	22320.3						1	6	5	5	5
	22990.4	27316.6	26128.5	25019.8	25983.2	24229.7	23042.3	23530.8	24177.9	22899.3					AAVS1	512	6	6	6	6
	23305.6	26833.2	27378.1	24205	26747.3	26229.3	23355.9	21648.2	23750.5	21537.4						256	6	6	6	6
	21695.3	24958	27093.9	25585.2	25296.1	26241.8	24379.8	22465.6	23857.2	21579.5						128	6	6	6	6
	23274.6	22132.5	23983.5	26308.7	24510.8	23895	23008.4	20851.7	22876.9	20730.7						64	6	6	6	6
3	18054.9	15055.5	14054.7	15287.2	18195.5	18792.9	18645.8	18056	18370.4	17974.9						32	6	6	6	6
	17195.8	17193.3	15058.4	17022.2	17543.1	19017.3	19099	17254.4	19555.9	17604.3						16	6	6	6	6
	14588.5	17407.9	15301.1	17408.1	18285	17611.6	17443.9	18045.3	15366.9	15170.1						8	6	6	6	6
	14490	14693.9	14040.3	9611.73	9107.16	10012.1	10936.4	12625.9	12802	13363.5						4	6	5	6	6
	14160.6	11702.6	9625.26	10784.6	13312.9	9566.02	12573	13752.3	13591.3	13357.2						2	6	6	6	5
	9974.33	12068.2	12032.6	13229.6	14734.7	12848.6	14123.1	12882	13152.6	12945.7						1	6	5	6	5
4	15673.5	19606.3	19223.9	19283.7	18904.6	21264.3	17977.6	18510.3	18489.4	14705.4					HDAC1 SG1	512	6	6	6	6
	17585.7	20254.3	21458.3	17987.9	20134.9	18686.1	17992.2	17659.6	20160	17722.6						256	6	6	6	6
	15715.9	20051.9	18474.6	19520.8	18376.5	18439.9	15438	19142.6	19879.3	14139.4						128	6	6	6	6
	17332.3	17808.1	19357.7	19076.4	14733.1	15077.6	19374.5	19572.7	20394.5	15101.5						64	6	6	6	6
	18935.8	17813.3	18038.6	18049.1	19882.5	21049.9	19717.6	18609.7	18600.4	14113.5						32	6	6	6	6
	14982	18038.7	17845	17740.1	20431.7	22327.1	18192.1	21309.3	20712.5	14839.2						16	6	6	6	6
5	26330.3	35141.3	24841.5	30332.4	33284.9	32498.1	32825.8	31752.5	34708.4	30578.9						8	6	5	5	6
	31109.4	24930.4	32064.2	25986.6	25933.8	34816.3	30995.3	25724.7	31896.7	32956.8						4	6	4	5	5
	28927.6	34615.3	28978.5	27185	36436.1	32517.2	32124.4	33350.1	31870	32313.7						2	6	4	4	4
	30759.3	32425.6	33047.1	30773.1	29795.7	25304.9	25609.1	32884.6	32780.4	29385.7						1	6	3	4	3
	27413.9	31767.3	32173.8	33558	32848.5	31585.3	30407.8	26513	28221.5	31077.3					HDAC1 SG2	512	6	6	6	6
	30076.4	30462	29541.6	31376	32821.5	28289.3	26454.4	24605	30985.2	31884.6						256	6	6	6	6
HDAC1-SG1																128	6	6	6	6
1	15918.4	19678.9	21694.9	20734.7	21957.2	18729.8	25092.1	20676.4	19449	12098.6						64	6	6	6	6
	20405.8	19131.9	22923.9	18449.7	22284	18921.1	21271.8	20824.5	19824.8	15316.8						32	6	6	6	6
	19361.9	20755.2	21178.4	18400	21904.8	18697.9	20610.9	19806.4	20376.4	15509.7						16	6	6	6	6
	23065.2	19572.9	20619.6	20980.3	20376.7	18970.9	20974.8	18509	20308.7	17957.4						8	6	5	5	5
	22029	15279.8	21111.2	21269.3	19856	18971.2	20266.9	19715.6	19325.4	17672.6						4	6	4	5	4
	18774.9	20142.1	19899.7	20515.8	20189.9	19469.8	18585.8	18937.9	19604.9	14888.3						2	6	4	4	4
2	9678.33	9348.07	8621.2	8940.47	8937.39	8391.74	8511.69	8793.15	8352.14	8374.63						1	6	3	3	4
	8987.41	8585.05	7866.93	8408.61	8437.11	8939.09	8428.17	8308.16	8544.02	10096.5					HDAC2 SG1	512	6	6	6	6
	8839.49	8105.45	7579.2	8500.14	8171.12	8981.8	8837.58	8829.41	9070.77	9139.97						256	6	6	6	6
3	3048.16	2452.27	2503.06	2586.89	2298.24	2178.68	2461.53	2257.48	2145.69	1921.32						128	6	6	6	6
	2850.53	2484.18	2702.74	2227.8	2304.24	2423.48	2213.43	2410.28	2032.78	2130.3						64	6	6	6	6
	2435.18	2362.55	2372.76	2086.24	1957.51	2128.53	2223.65	2113.1	2239.34	2110.23						32	6	5	5	5
4	12189.2	12117.1	12057.2	12026.6	12126.1	12168.9	12174.4	12053	12220.7	12052.6						16	6	5	5	4
	11888.2	12068.5	11988.5	12168.1	11996.1	11990.1	12125.4	12021	11912	11932.6						8	6	4	4	4
	12016.7	12002.4	11985.6	12008.1	11920.8	12015.7	11963.7	12162.7	11705	11430.6						4	6	3	3	4
																2	6	1	2	1
HDAC1-SG2																1	6	0	1	0
1	12605.6	15577	18695.9	19059.5	15412.7	18523.2	18226.9	18284.8	15539.8	7066.49					HDAC2 SG2	512	6	6	6	6
	18092.4	15151.9	17980.4	18035.1	21175.3	19799	17718.9	18538.3	22360.6	8948.37						256	6	6	6	6
	19143.1	15029.1	21206.6	17718.5	18862.9	19807.6	18740	18534.3	20263.7	15019.3						128	6	6	6	6
2	18315	17292.6	18898.9	14535.5	19008.6	19168.4	20290.5	18159.6	19445.2	14849.3						64	6	5	6	5
	17657	15387.7	18273.3	17799.3	14651.1	18542.5	18364.9	18649.8	17872.6	14246						32	6	5	5	5
	13271.3	13379.4	13628.6	13788.9	14163.2	13738.1	14487.1	13191.9	14203.8	12226.2						16	6	4	5	4
3	14799.9	13056.1	8757.56	8528.52	8308.24	12063.1	13883.8	11594.1	12970.6	12980.4						8	6	4	4	4
	17696.3	8377.9	10694.5	13284.7	10454.8	12911.1	13865.7	12463.8	13779	13517.4						4	6	3	3	3
	10725.7	13667.7	12598.5	12432.7	12539.5	10090	13490.9	13401.3	13243.5	13454.6						2	6	1	3	2
4	1661.7	2066.86	2037.72	2009.18	1615.32	1916.56	2036.63	1843.92	1868.36	1888.91						1	6	1	3	1
	1522.25	2128.95	2266.94	2205.37	2448.62	1890.12	2422.44	2017.59	2085.68	1863.03					HDAC1+2 SG1	512	6	6	6	6
	1726	2117.71	2148.67	2056.97	2092.66	2069.06	2038.09	1891	1926.28	1891.12						256	6	6	6	6
																128	6	6	6	6
HDAC2-SG1																64	6	5	5	5
1	1078.84	1076.94	1071.35	1071.15	1077.61	1078.4	1074.86	1089.06	1072.57	1076.44						32	6	5	5	5
	1078.21	1074.79	1064.77	1072.72	1065.36	1091.38	1074.21	1060.86	1064.84	1078.5						16	6	4	4	4
	1061.84	1061.28	1066.65	1057.45	1066.56	1087.31	1069.11	1067.55	1065.38	1069.06						8	6	2	3	2
2	8009.07	18983.9	17239.2	14605	7797.45	15335	14521.8	15666.2	8231.98	9597.4						4	6	1	2	2
	9652.84	18814.6	17370.3	15024.2	19521.5	15712	18236.9	17563.6	14400.9	9484.57						2	6	0	3	1
	14305.5	15548.8	15422.3	18339.5	18365.3	17398.7	14906	14721.4	17628.5	6854.1						1	6	0	2	0
	8845.94	18789.2	17391.7	15003.1	14941.9	17701	14844.8	14197.1	14011.1	13704.9					HDAC1+2 SG2	512	6	6	6	6
	13203.2	14967.9	18214.8	15578.8	17817	15039.2	14639.1	14494.8	14269.4	14286.2						256	6	6	6	6
	7264.73	13856.4	13227.7	12335.6	12311.9	12732.5	12623.3	12852.1	13307.8	11577.3						128	6	6	6	6
3	10352.7	11280.2	10847.6	11172	11491.6	10812.2	10193	9428.1	10461.7	9268.7						64	6	5	5	5
	10955.6	10488.9	9848.64	10359.4	9681.07	10425.6	9772.36	9185.96	7982.3	9921.11						32	6	4	4	4
	9812.86	9715.64	10399.8	9303.36	10149.4	10107.3	9639.6	9783.2	9622.3	9570.96						16	6	4	4	4
4	1434.76	1624.68	1848.48	1785.31	1781.05	1719.91	1693.37	1694.71	1793.76	1441.19						8	6	2	3	3
	1997.72	1918.6	2426.92	2082.03	2021.35	1891.98	2334.93	1864.77	1939.51	1640.58						4	6	1	2	0
	2053.92	1949.24	2105.05	1855.11	1897.8	1857.52	2139.28	1912.45	2027.67	1680.72						2	6	0	1	0
	1886.5	2010.5	1915.42	1750.87	1888.23	1767.94	1922.42	1683.03	1893.25	1593.61						1	6	0	0	0
	1835.84	1884.21	1842.72	1761.45	1749.58	1658.83	1874.39	1669.5	1676	1702.08
	1553.97	1620.39	1617.45	1719.66	1684.43	1692.96	1731.85	1729.83	1615.33	1503.26
5	12884	11434.6	12251.8	12061.7	12695.6	12477.2	12665.8	11454.8	13033.3	12658.2
	10646.7	10615.4	12255.4	11451.1	13613.2	11829	13171.6	11565	13212.8	11640.1
	12272.8	11850.7	11771.6	12045.2	12309.6	12130.7	13211.7	13060	12681.5	11327					Fig 3f
HDAC2-SG2																		AVS1			HDAC1			HDAC2		HDAC1+2
1	1099.36	1084.8	1107.72	1098.46	1114.1	1091.37	1084.93	1100.28	1089.04	1102.21							G0/G1	G2/M	S	G0/G1	G2/M	S	G0/G1	G2/M	S	G0/G1	G2/M	S
	1092.22	1103.7	1069.4	1079.7	1090.62	1120.21	1090.55	1083.21	1089.35	1117.96						1	40	7	53	65	8.6	21.7	49.5	9.2	20.8	60	14.6675	13.5854
	1063.42	1074.59	1068.51	1086.83	1070.26	1078.36	1080.04	1081.79	1085.95	1082.16						2	59	9	41	63.6	9.6	20.8	68.9	9.4	17.3	62.3365	9.7793	11.973
2	12339.1	13338.7	15526.3	13697.9	13312	13797.1	13319.6	10601.6	7892.22	10.366						3	55	8	27	69	8.9	18.9	52.8	16.2	10.3	64.5937	13.538	13.9727
	19225.5	17661.8	14403.5	14870.2	18619.7	14350.8	18363.8	15166.5	14376.6	7490.12
	15741	17464.6	18766.6	14546.4	17572.7	14417.8	15025.8	14432.6	18015.1	12195.2
	13836.3	15156.1	17799	14286.9	14636.9	15234	14101.2	15330.3	15075.7	13030.1
	13227.1	17440.9	14004.1	14468.8	15224.1	15185.5	14105.2	13855.3	14682.4	11935.7
	10613.8	11090.3	12411.1	12349.2	12018.7	14361	12954.9	13025.9	12159.2	10944.5
3	5931.54	6021.1	5943.73	5891.94	5898.96	5837.42	5979.82	6046.96	5803.85	5446.99
	6187.55	5820.5	5808.41	6321.81	5746.65	5685.24	5939.01	6248.12	5752.39	5583.53
	4716.36	4397.92	5679.98	5388.31	5747.14	5489.32	5062.53	5275.63	5281.66	4660.86
4	2634.94	2799.82	2533.42	2904.24	2854.93	2790.58	2849.25	2820.69	2552.57	2382.26
	2880.83	2780.08	2687.64	2882.91	2652.53	2558.75	2742.55	2800.67	2604.76	2656.55
	2946.01	2981.15	2597.91	2601.41	2716.82	2492.66	2743.2	2487.68	2332.49	2569.32
	2413.53	2472.15	2500.05	2385.89	2460.48	2596.95	2507.35	2465.65	2217.39	2367.98
	2515.46	2441.48	2256.43	2404.04	2360.95	2454.63	2470.76	2344.19	2388.79	2320.63
	2154.58	2345.62	2551.93	2214.29	2343.33	2186.43	2145.88	2140.32	2362.64	2021.67
5	10522	10134.6	10974.6	9994.05	9945.7	10703.1	10400.3	10700.5	11528.6	10570.7
	9065.57	11840.4	9656.31	10757.6	9796.79	10741.8	10671	10739.3	10781.2	10500
	9672.42	11245.7	9792.45	9817	9751.8	9498.37	9930.46	10192.6	9897.98	10582.1
HDAC1+2-SG1	1194.88	1311.76	1376.03	1245.14	1356.93	1243.94	1204.69	1259.5	1206.54	1186.24
1	1329.8	1285.09	1337.49	1301.16	1377.82	1313.28	1339.89	1280.52	1269.07	1225.17
	1329.29	1310.7	1332.36	1285.43	1272.31	1308.69	1307.04	1281.58	1327.94	1203.44
	5744.29	9934.03	10510.5	7719.49	10545.6	11064.9	11104.9	12478.8	6720.95	6399.47
2	5875.09	14776.8	13524.9	10414.4	15356.4	14060.8	14860.8	12971.8	12780	4986.07
	11558.6	15153.2	14773	13185	14139.3	13353.1	13998.4	13970.6	12618.5	8506.67
	13088.6	12157.4	14445.6	12427.3	14178.9	13357.5	12221.3	13608.4	12339.6	9924.79
	11030.8	12229.8	12761.4	12599.3	12110.9	11323.2	12478.7	10847.9	14590.8	9680.83
	10221.7	9568.93	10610.1	10942	11457.1	11748.9	11216.6	10477.8	9245.59	5774.21
3	6768.17	7918.23	8315.9	8880.38	7990.36	8370.56	7407.92	7439.44	7561.52	5640.82
	7999.05	9139.09	9379.28	9298.46	9255.27	8827.13	8662.31	9164.74	10372.6	5904.89
	8860.16	8621.84	8547.16	8883.15	8531.19	8494.46	7836.04	8938.58	8397.44	6783.54
4	4605.28	5107.03	4481.36	4708.79	4745.6	4390.53	4394.76	4682.35	4705.43	4452.38
	4410.47	6429.4	6212.26	5918.3	6810.81	6775.32	7010.21	6820.68	5716.9	4191.32
	4263.98	6303.61	6398.12	6468.31	6248.86	5945.18	6507.85	6842.21	6549.02	4556.46
HDAC1+2-SG2	1324.15	1328.04	1283.28	1259.94	1319.83	1357.6	1309.58	1321.58	1275.8	1264.88
1	1197	1262.54	1280.73	1329.65	1299.97	1292.45	1259.55	1354.37	1218.01	1272.42
	1248.41	1177.27	1260.35	1170.65	1218.46	1183.07	1237.81	1249	1211.15	1172.73
	8027.17	8877.64	10712	11842.5	10242.5	11927.1	10875.9	12417.1	8772.98	6533.59
2	8173.09	14408.5	15599.7	15046.2	15234.7	14576.9	18559.7	18591.1	14320.7	8881.43
	10885.9	17183.5	19740.2	18113.3	15536.3	15087.7	17916.4	14704.1	14357.2	10067.1
	11335.9	17169.2	18474.1	15740.9	16957.1	14714.8	18197.3	14201.8	14426.6	9665.81
	11683.7	15515.6	15386.3	14957.9	14638.4	13988.7	14694.3	14787.2	14720.3	10780.8
	10886.2	11927.4	14392.9	14846.6	13325	12226	12749.9	12336.3	11501.5	9594.32
3	5439.01	6167.32	5801.55	5731.41	5956.14	5551.64	5446.92	5855.54	5780	4389.04
	6128.77	6428.72	6039.23	5991.54	6044.15	6482.66	5647.73	5672.94	6199.07	4960.29
	4158.68	4801.14	5342.3	5028.68	5301.82	5287.27	4995.34	4985.54	5207.51	4154.07
4	3969.67	5803.63	5589.23	5911.6	5399.15	5486.25	5331.84	5545.85	6192.71	4197
	3789.29	5641.31	4903.07	5499.23	4918.64	5114.83	5013.77	4721.04	4351.84	4117.45
	3816.61	3424.32	3660.07	3397.58	4087.3	3695.92	3390.4	3463.19	3759.69	3775.65
	1855.44	1854.2	1987.02	2025.79	1839.68	2029.99	1765.06	1837.71	1901.28	1907.75
	1926.88	1977.59	2048.5	1944.62	1993.17	1728.96	1777.47	1774.58	1754.89	1764.84
	1670.08	1713.89	1676.7	1829.84	1675.73	1935.96	1763.31	1386.4	1763.8	1603.24

## Sheet: Figure4
Fig 4a			E2007 20200507 BT67 CRISPR HDAC1,2, 1+2 KO survival curve experiment								Fig 4b		E2005 20200426 BT147 HDAC2 KD survival curve experiment
			group	Implantation date	End date	Survival span	samples						group	Implantation date	End date	Survival span	samples
			AAVS1 control 1	20200507	20200921	139	Sick, formalin,processed						Control 1	20200426	20200521	25	Tumor burden check
			2	20200507	20200923	141	Sick, formalin						2	20200426	20200530	34	Found dead, no sample
			3	20200507	20200923	141	Sick, formalin						3	20200426	20200531	35	Fresh frozen
			4	20200507	20200925	143	frozen						4	20200426	20200531	35	Fresh frozen
			5	20200507	20200928	146	frozen						5	20200426	20200531	35	Perfused, formalin
			6	20200507	20200930	148	formalin						6	20200426	20200531	35	Perfused, formalin
			7	20200507	20200930	148	formalin						7	20200426	20200531	35	Perfused, formalin
			8	20200507	20201002	150	frozen						8	20200426	20200601	36	Fresh frozen
			9	20200507	20201005	153	formalin						9	20200426	20200601	36	Fresh frozen
			10	20200507	20201007	155	frozen						10	20200426	20200601	36	Perfused, formalin
			HDAC1	20200507	20200923	141	Sick, formalin						HDAC2	20200426	20200521	25	Tumor burden check
			KO 1										KD 1
			2	20200507	20200930	148	Formalin, tumor mass on thigh too.						2	20200426	20200606	41	Fresh frozen
			3	20200507	20201002	150	frozen						3	20200426	20200606	41	Fresh frozen
			4	20200507	20201005	153	Formalin,processed						4	20200426	20200608	43	Perfused, formalin
			5	20200507	20201005	153	formalin						5	20200426	20200611	46	Perfused, formalin
			6	20200507	20201007	155	frozen						6	20200426	20200611	46	Perfused, formalin
			7	20200507	20201007	155	frozen						7	20200426	20200611	46	Perfused, formalin
			8	20200507	20201007	155	frozen						8	20200426	20200612	47	Fresh frozen
			9	20200507	20201013	161	formalin						9	20200426	20200612	47	Fresh frozen
			10	20200507	20201013	161	formalin						10	20200426	20200617	52	Fresh frozen
			group	Implantation date	End date	Survival span	samples
			HDAC2 KO 1	20200508	20201007	155	formalin
			2	20200508	20201013	161	Formalin, processed					Note:
			3	20200508	20201013	161	formalin
			4	20200508	20201016	164	Fresh frozen
			5	20200508	20201016	164	Fresh frozen
			6	20200508	20201019	167	formalin
			7	20200508	20201019	167	formalin
			8	20200508	20201020	168	Fresh frozen
			9	20200508	20201023	171	Fresh frozen
			10	20200508	20201026	174	formalin
			HDAC1+2	20200508	20201007	155	formalin
			KO 1
			2	20200508	20201013	161	Formalin, processed
			3	20200508	20201016	164	Fresh frozen
			4	20200508	20201016	164	Fresh frozen
			5	20200508	20201019	167	formalin
			6	20200508	20201019	167	formalin
			7	20200508	20201019	167	formalin
			8	20200508	20201026	174	formalin
			9	20200508	20201027	175	Fresh frozen
			10	20200508	20200828	180	Found dead, no samples
Fig 4g
	BT67	DMSO	romidepsin	DMSO	romidepsin	DMSO	romidepsin	DMSO	romidepsin	DMSO	romidepsin
	PLA foci counts	HDAC1+SMAD3 DMSO	HDAC1+SMAD3 romi	HDAC2+SMAD3 DMSO	HDAC2+SMAD3 romi	HDAC1+HDAC2 DMSO	HDAC1+HDAC2 romi	HDAC2+SKI DMSO	HDAC2+SKI romi	SMAD3+SKI DMSO	SMAD3+SKI romi	HDAC1	HDAC2	SMAD3	SKI	PLA probe only	IgG only
	1	4	3	10	6	21	8	10	2	17	1	0	3	0	0	0	0
		3	2	12	4	31	12	7	0	11	2	1	4	0	0	0	0
		5	0	17	3	34	3	3	0	5	1	0	2	0	0	0	0
		1	0	11	0	51	2	0	0	21	0	0	5	0	0	0	0
		7	0	21	6	45	18	16	3	11	6	2	4	0	0	0	0
		3	6	31	0	29	8	7	0	10	7	0	3	0	0	0	0
		4	3	23	3	35	11	3	0	5	5	0	2	0	0	0	0
		1	0	25	2	46	7	0	5	10	8	0	0	0	0	0	0
		3	3	29	0	39	23	0	0	13	11	1	0	0	0	0	0
		2	0	31	0	30	1	0	4	9	5	0	0	0	0	0	0
	2	5	0	17	0	31	10	11	0	6	4	0	2	0	0	0	0
		6	1	21	4	54	4	4	0	5	2	1	1	0	0	0	0
		3	2	13	0	19	13	0	0	7	5	0	1	0	0	0	0
		1	0	5	8	38	17	18	0	10	6	0	0	0	0	0	0
		4	0	18	0	41	21	9	3	5	4	0	0	0	0	0	0
		2	0	11	6	27	8	15	1	3	0	2	3	0	0	0	0
		7	0	10	11	35	6	0	1	17	2	0	3	0	0	0	0
		5	4	21	0	28	0	9	1	5	1	0	2	0	0	0	0
		3	4	14	0	49	19	7	0	6	4	0	0	0	0	0	0
		2	6	17	4	45	5	0	0	15	3	0	0	0	0	0	0
	3	3	0	17	0	36	11	0	8	8	3	0	1	0	1	0	0
		4	0	21	3	29	22	8	0	10	0	1	0	1	1	0	0
		0	0	5	0	19	0	11	0	5	0	1	3	0	0	0	0
		5	0	28	0	45	7	4	0	11	3	0	2	0	0	0	0
		7	1	0	4	57	15	7	1	6	3	1	2	0	0	0	0
		1	2	27	0	25	8	8	1	11	4	0	2	0	0	0	0
		4	0	38	2	39	11	9	3	19	4	0	0	0	0	0	0
		0	4	11	3	41	16	4	2	21	3	0	2	0	0	0	0
		3	0	8	0	32	13	8	0	25	6	0	1	1	0	0	0
		6	0	23	6	41	9	0	0	9	8	1	4	0	0	0	0
Fig 4h, i
	HEK293T/17 cells

## Sheet: Figure5
Fig 5a, b	data are provided as:		File name: Supplementary data 4
			Description: HDAC1_HDAC2_SMAD3_peaks_common_anno_counts (1).xlsx
			File name: Supplementary data 5
			Description:	4-1_MOTIF_enrichment_HDAC2_SMAD3_peaks_common.txt
Fig 5c-g	Data deposited in NCBI’s Gene Expression Omnibus (GEO) repository accession number: GSE214926
Fig 5h-k	Fold enrichment
	SOX2	HDAC1	HDAC2	SMAD3	Qmal5/6	BDNF	HDAC1	HDAC2	SMAD3	Qmal5/6
		0.26	2.09	14.12	0.04		0	51.39	43.31	0.04
		0.74	0.89	2.87	0.03		0	18.29	9.37	0.08
		2.88	0.77	28.64	0.04		0	23.59	19.74	0.08
	L1CAM	HDAC1	HDAC2	SMAD3	Qmal5/6	SMAD7	HDAC1	HDAC2	SMAD3	Qmal5/6
		0.15	8.69	3.47	0.04		0.32	6.35	5.17	0.23
		0.3	13.06	2.45	0.07		0.6	5.41	2.35	0.32
		1	4.45	1.75	0.09		0.66	4.83	5.49	0.08

## Sheet: Figure6
Fig 6a
								Fig 6d
									Fig 6e	E2019 20201222 BT67 SMAD3 OE HDAC2 KO
Fig 6b	LDAs	Cell #	Well #	response 1	response 2	response 3
	AAVS1	512	6	6	6	6			Control no.	Implantation date	Harvest date	Life span
		256	6	6	6	6			AAVS1 1	20201222	20210430	63	formalin
		128	6	6	6	6			2	20201222	20210430	63	formalin
		64	6	6	6	6			3	20201222	20210501	64	formalin
		32	6	6	6	6			4	20201222	20210501	64	formalin
		16	6	6	6	6			5	20201222	20210505	68	formalin
		8	6	6	6	6			6	20201222	20210512	75	formalin
		4	6	6	6	6			7	20201222	20210516	79	formalin
		2	6	6	6	6			8	20201222	20210519	82	formalin
		1	6	4	5	6			HDAC2-/SMAD3+ 1	20201222	20210426	59	Tail problem
	HDAC2-/Neg	512	6	6	6	6			2	20201222	20210429	59	Tail problem
		256	6	6	6	6			3	20201222	20210505	68	formalin
		128	6	6	6	6			4	20201222	20210507	70	formalin
		64	6	6	6	6			5	20201222	20210507	70	formalin
		32	6	6	6	6			6	20201222	20210507	70	formalin
		16	6	5	5	5			7	20201222	20210512	75	formalin
		8	6	3	4	4			8	20201222	20210523	86	formalin
		4	6	3	3	4			HDAC2-/Neg+ 1	20201222	20210301	7	Missing one
		2	6	2	1	2			2	20201222	20210510	73	frozen
		1	6	0	0	1			3	20201222	20210604	98	frozen
	AAVS1/SMAD3+	512	6	6	6	6			4	20201222	20210604	98	formalin
		256	6	6	6	6			5	20201222	20210605	99	formalin
		128	6	6	6	6			6	20201222	20210609	103	frozen
		64	6	6	6	6			7	20201222	20210611	105	formalin
		32	6	6	6	6			8	20201222	20210611	105	formalin
		16	6	6	6	6			HDAC2-/SMAD3+ 1	20201222	20210507	70	formalin
		8	6	6	6	6			2	20201222	20210512	75	formalin
		4	6	6	6	6			3	20201222	20210512	75	formalin
		2	6	6	5	6			4	20201222	20210516	79	formalin
		1	6	6	5	5			5	20201222	20210516	79	formalin
	HDAC2-/SMAD3+	512	6	6	6	6			6	20201222	20210519	82	formalin
		256	6	6	6	6			7	20201222	20210519	82	formalin
		128	6	6	6	6			8	20201222	20210521	84	formalin
		64	6	6	6	6
		32	6	6	6	6
		16	6	6	6	6
		8	6	6	6	6
		4	6	6	5	6
		2	6	4	5	5
		1	6	3	4	3
Fig 6c
		G0/G1				G2/M				S
	AAVS1	HDAC2-/Neg+	AAVS1/SMAD3+	HDAC2-/SMAD3+	AAVS1	HDAC2-/Neg+	AAVS1/SMAD3+	HDAC2-/SMAD3+	AAVS1	HDAC2-/Neg+	AAVS1/SMAD3+	HDAC2-/SMAD3+
	57.05	65.06	52.809	54.5139	5.2688	15.8585	15.0393	15.2047	26.8783	11.8686	35.3682	23.8125
	60.19	53.88	57.178	58.3845	8.31562	21.538	5.07711	11.4839	20.7453	10.9727	29.1428	21.5702
	51.77	58.22	55.576	60.7452	17.0287	19.3546	4.89046	11.4638	32.7846	9.48374	26.0873	15.2738

## Sheet: Figure7
Fig 7a						Fig 7b							Fig 7e	E2221 BT67 SMAD3 KO SURVIVAL EXPERIMENT															Fig 7c
															Xenograft date	Euthanized date	Survival days	sample
														AAVS1 #1	20221215	20230411	117	formalin	Tumor burden comparison, sick
														2	20221215	20230417	123	formalin
														3	20221215	20230427	133	formalin	sick
														4	20221215	20230427	133	formalin	sick
														5	20221215	20230501	137	Formalin	sick
														6	20221215	20230501	137	Formalin	sick
														7	20221215	20230501	137	Formalin	sick
														8	20221215	20230503	139	Fresh frozen	sick
														9	20221215	20230509	145	Fresh frozen	Sick
														10	20221215	20230509	145	Fresh frozen	sick
														SMAD3 KO #1	20221215	20230412	118	formalin	Tumor burden comparison
														2	20221215	20230608	175	Found dead	sick
														3	20221215	20230608	175	formalin	sick
														4	20221215	20230608	175	formalin	sick
														5	20221215	20230612	179	formalin	sick
														6	20221215	20230612	179	formalin	sick
														7	20221215	20230612	179	formalin	sick
														8	20221215	20230612	179	formalin	sick
														9	20221215	20230613	180	Fresh frozen	sick
														10	20221215	20230613	180	Fresh frozen	sick
													Fig 7d		Cell #	Well #	response 1	response 2	response 3
														AAVS1	512	6	6	6	6
															256	6	6	6	6
															128	6	6	6	6
															64	6	6	6	6
															32	6	6	6	6
															16	6	6	6	6
															8	6	6	6	6
															4	6	5	5	6
															2	6	6	4	5
															1	6	5	3	5
														SMAD3 SG2	512	6	6	6	6
															256	6	6	6	6
															128	6	6	6	6
															64	6	6	6	6
															32	6	6	5	5
															16	6	5	5	4
															8	6	5	4	3
															4	6	3	3	2
															2	6	4	2	2
															1	6	3	2	1
														SG2	512	6	6	6	6
															256	6	6	6	6
															128	6	6	6	6
															64	6	5	6	6
															32	6	4	5	5
															16	6	3	4	4
															8	6	2	3	3
															4	6	3	3	2
															2	6	3	2	1
															1	6	2	0	1
														Fig 7f	Cell viability alamar blue readings
															BT50	Untreated	DMSO	-9	-8.52288	-8	-7.52288	-7	-6.52288	-6	-5.52288	BT67	Untreated	DMSO	-9	-8.52288	-8	-7.52288	-7	-6.52288	-6	-5.52288	BT89	Untreated	DMSO	-9	-8.52288	-8	-7.52288	-7	-6.52288	-6	-5.52288	BT189	Untreated
															1	11088.6	12764.6	15202.5	13461.5	14420.4	13679.7	11004.1	2850.22	907.227	884.008		27093.6	29185.1	28307.6	24320	25154.4	22128.4	19178.7	5356.27	909.323	913.443		9298.21	14810.6	13676	12274.8	12386.7	10547.7	5156.82	1199.42	898.16	906.809		20349.1
																12227.8	13881.5	14442.9	18089.2	14143.8	13380.1	14863.5	3211.64	902.372	881.393		29375.2	29445.8	31147	27879.4	27595.9	25894.1	21220.7	6092.73	908.878	903.744		13416.3	15289.8	15334.9	13307.7	13655.7	13731	8287.17	1405.17	903.502	898.47		20848.2
																11488.8	13088.8	20606.9	13922.5	14917.4	19046.6	14332.9	3236.35	886.967	885.748		30750.8	32267.1	31442.2	30067.4	29760.4	28093.8	24700	6229.56	899.488	893.851		13594.8	18006.8	17122.1	15417.8	12866.9	15325.3	8800.12	1383.3	886.008	897.013		19695.4
																12695	14906.9	21420.7	14968.3	23180.1	18640.5	12500.9	3820.65	880.389	871.255		31036.1	32542.6	31172.9	31227.3	30660.3	30213.5	24484.2	6695.92	881.861	895.431		13008.4	18665.4	17095.6	14132.2	17222.7	15242.1	10212.5	1494.49	881.874	892.085		15391.2
																12260.9	14202.4	14157.5	14185.6	14490.3	13194.9	9908.45	3235.79	876.795	870.538		31315.3	31732.9	29743.5	31623.9	29923.1	29203.1	24589.8	6465.92	876.714	887.403		13528.9	18185.9	17674.9	15499.4	14945.1	14851.4	11095.3	1494.61	881.149	885.826		19050.3
																12379	13394.6	14158.7	13801.1	14277.2	12657.4	8801.44	2490.24	881.32	861.424		29580.6	29217.1	30383.2	30377	33063.2	28688.3	24372.6	6639.99	875.619	889.863		8126.72	10320.1	7616.71	11362.1	12202	11361.6	9546.94	1513.92	874.187	875.441		12323
															2	14046.4	13821.4	14001.8	15027.7	13773.3	15619.4	9844.99	2708.56	914.784	891.232		23973.2	23661.6	24944.8	22373.1	23232.9	18797.8	16468.4	4910.37	897.04	893.334		7982.5	10629.5	12510.5	7983.7	8749.78	8735.71	6819.42	1237.76	869.813	873.773		27205.7
																14764.3	23496	29131.3	26535.3	28735.5	28304.3	21287	4387.65	909.948	890.098		21892.9	31279.5	26690.7	25509.5	23408.6	23020.5	15436.2	5249.24	884.168	895.658		9457.04	16931.6	13561.7	14323.6	15621.8	13841.4	8773.63	1456.26	882.016	874.472		28169.4
																14587.7	30473.3	31787.9	31426.2	31389	30340.3	24860.3	4045.16	919.058	885.433		23473.3	29803.3	28140.8	28373.5	27840.9	25577.8	20695.4	6638.72	883.618	891.236		12352.3	14514	18615.6	17533.8	15365.2	14801.8	13976.2	1367.07	866.469	868.631		24165.7
															3	14033.2	27918.5	31151.2	32715.4	29476.2	29670.7	23107.9	4578.69	921.625	875.586		29971.3	33186.7	29275.6	29345.1	24983.9	23639.7	18726.9	6947.56	877.592	885.219		14447.1	14743.5	16901.3	18487	17292.5	12610.6	9665.82	1432.26	865.964	863.977		21747.7
																15228.4	25469.4	29191.5	28862.3	28324.1	27499.4	22831.8	4923.08	886.727	865.788		27016.3	30306	28074.2	27908.2	22144.2	19888.2	24150.4	6427.52	868.131	873.89		10554.2	14849.2	19911.1	18985.4	17240.2	16962	10398.5	1463.64	854.341	858.135		23411.7
																13350.9	13912.1	14081.2	14782.4	16992.8	14087.7	12223.8	3458.33	888.758	872.159		17469.5	20458.5	20156	22809.5	23468.1	28952.6	20083.8	5701.97	872.227	875.31		9630.39	14085.6	11177	11931.2	12136.8	12702.8	7285.43	1237.06	849.218	849.873		20374.7
															BT48 1	11874.5	10362.7	11334.1	11512.5	11830.8	11820.5	9081.46	2783.71	907.307	907.383	BT248	27560.6	27532.5	26475	29289.6	21441	24717.3	26115.4	7264.46	891.121	893.73	BT147	9519.05	9329.15	15404.2	14197.7	17701.3	11773	18587.2	10912.4	909.951	891.319	BT69	10100.5
																11919	12616	12566.3	12295.5	12264.9	11482.2	11506.5	2850.92	905.271	897.176		27643.2	13981.8	26808.3	14718.5	19500.3	18617	26099.7	7245.79	884.956	886.573		15026.4	14046.6	13315.2	22806.7	21214.4	15151.7	21097	14130.8	880.536	876.488		8185.2
																11462.7	11382.7	12810	13642.6	13639.8	14100.8	13842.6	3787.53	895.39	891.781		25316	27841.1	19603.7	19616.9	25648	28626.4	26284.8	8415.6	879.561	885.312		13014.9	11491	24325.3	20022.9	22248.9	22712.8	26028.4	18739.3	895.206	875.724		8864.3
																11278.1	10670.7	13375.2	13086.6	13748.1	13808.2	13666	3058.63	898.329	885.629		23092.7	23393.7	29651.7	23262	28522.1	27954.1	29241.9	7525.53	869.374	874.583		11237.6	21770.1	18526.2	17207.7	23265.5	21088.3	19803.3	18211.5	892.119	869.23		9496.39
																11259.5	11394.1	11804.7	11551.6	12285.3	13995.5	9692.94	3759.39	882.617	880.805		27222.6	25184.7	26077.1	24885.8	24903.6	24900	28626.4	6856.52	861.867	871.266		14908.4	18437.1	27151.5	19561.1	20859.4	12659.7	20554	14769	894.487	862.25		10012.6
																10636.2	11944.8	11340.5	11728.4	11231.7	11083.4	9411.72	2850.33	881.511	879.139		28186	27661.4	24826.4	24266.9	24777.1	20752.7	21467.4	7309.89	863.236	864.604		9662.33	11521	11938.5	14029.6	14715.8	14615.8	12705.4	11199	872.929	862.354		9911.97
															2	10738.6	12382	11753.3	10891.2	11974.1	11610.9	10388	3190.51	917.138	905.009		30982.9	28759.4	22908.1	24001.2	23660.9	23944.1	22783.2	12624.1	901.187	897.649		12308.2	15086.4	14311.2	14243.6	12746.9	23023.1	19769.7	4450.72	893.075	885.715		7383.92
																11645.1	12279.9	22800.6	24490.1	24929.4	21467	22070.7	4788.19	910.326	900.443		29773.2	30802.3	30900.7	30756.2	30921.1	31705.4	28972.1	5771.45	897.479	892.469		10343.4	12319.1	29827.5	20597.7	28118.9	23104.3	25247	18408.8	904.625	881.331		6098.84
																12017.3	23786.1	23826.4	25746.2	25155.9	25999.3	21744.1	5305.95	901.281	899.51		30433.8	26462.4	31476.8	30504.5	30925.9	27752.5	27632.6	6121.19	880.364	890.943		12636.3	23614.1	28275.1	29107.7	20982.3	24626.3	25901.2	13258.2	896.237	870.599		9027.34
															3	13128.8	21877.3	26134.6	23796.5	20626.9	22816.7	25819.5	4467.93	896.603	884.099		33277.7	29106.8	33009.5	28475.2	32799	28815.2	31839.1	8224.58	876.79	882.788		12935.4	19818	26117	26827.7	25804.5	27267.1	27327	21437.5	885.776	867.602		8837.04
																12355.3	21445.4	22841.8	22704.7	22930.4	21805.5	19195.5	4934.56	892.677	879.95		29646.7	30859.9	31636.9	29688.8	32340.2	32149.4	29787.2	9343.33	874.156	875.981		11944.5	26917.9	24802.4	25149.7	22846.4	27832.2	29461.3	23095.1	911.294	858.108		8698.9
																12180.2	12504	12277.2	12372.2	13231.1	12901.8	11902.9	2907.13	887.393	890.479		32156.8	30026.2	31287.8	30411.6	28608.4	26783.8	26054.2	10923	867.532	875.346		12490.2	14337.9	16907.7	19399.1	19826.9	20359.1	21564.3	13879.5	917.964	864.14		9023.43
Fig 7g
Fig 7h
[truncated: 20 more columns]

## Sheet: Figure8
Fig 8b
									Fig 8c	NSCs	HDAC2 OE NSCs
									1	22000	43000
									2	24000	54000
									3	43000	54000
									Fig 8d		NSCs	HDAC2+ NSCs		NSCs	HDAC2+ NSCs			NSCs	HDAC2+ NSCs
									1	G0/G1		81.6	G2/M	2.5	3.6		S	5	13.4
									2		92.3	85.8		2.1	3.1			5.1	11.2
									3		91.9	80		4.6				6.2	15.2

## Sheet: FigureSupp1
Fig a-f
	Cell viability alamar blue readings
	Untreated	DMSO	-10	-9	-8.52288	-8	-7.52288	-7	-6.52288	-6	Untreated	DMSO	-10	-9	-8.52288	-8	-7.52288	-7	-6.52288	-6	Untreated	DMSO	-10	-9	-8.52288	-8	-7.52288	-7	-6.52288	-6	Untreated	DMSO	-10	-9	-8.52288	-8	-7.52288	-7	-6.52288	-6	Untreated	DMSO	-10	-9	-8.52288	-8	-7.52288	-7	-6.52288
	BT50										BT67										BT147										BT69										BT48
Panobinostat	26785.8	26026.8	21548.3	20747.5	12171.6	5653.93	2749.86	1947.81	1459.05	1217.74	39422.8	38581.4	38606.1	38935.7	20103.9	4311.45	956.067	943.89	948.657	955.178	7811.92	15876.3	16067.6	16679.9	15802.7	6644.24	3924.71	1817.53	1160.82	1072.87	39269.8	39811.1	40504.9	40343.2	30755.1	2215.29	957.24	971.212	952.743	960.608	33200.7	33617.7	33166.6	34291.2	7696.99	1253.01	590.713	560.992	563.475
	26757.4	28244.7	20992.3	21550.6	16048.4	5981.37	2712.15	2097.47	1462.81	1187.06	39428.6	38787.6	39327.9	38411.6	18718.6	3952.93	941.354	950.924	937.339	953.142	8431.44	16026.7	17157.1	17898.6	15737.4	7433.26	4231.35	1734.3	1170.52	1093.58	39601	39768.7	39500.5	39763.5	23679.5	2257.43	944.694	940.735	948.871	961.012	30560.7	32987.1	33186.4	31846.1	6884.48	1193.74	587.208	563.833	552.036
	25819	27567.1	20502.7	21398.3	13282.1	5690.04	2682.21	2009.94	1489.94	1166.97	38253.8	38509.2	39224.5	38673.9	19701.2	3656.34	945.263	955.822	941.989	941.169	9912.65	16496.5	17996.3	18522.9	13708.3	7883.72	4365.71	1693.56	1163.8	1053.4	40199.2	39110.4	39199.2	39142.1	30271.8	2257.87	955.166	959.491	945.986	939.167	34736.6	36460.8	34180.1	32386	6205.98	1020.31	583.355	558.223	556.991
	10786.5	10383.5	8651.33	8445.3	5975.64	3026.2	1705.84	1363.63	1202.55	1067.65	32096.4	28115.6	26767.4	19681.2	4676.34	1614.14	908.248	892.867	896.948	893.967	3532.57	6610.72	6549.04	6400.54	6463.25	3036.61	2242.76	1216.1	1015.19	967.08	21221.2	21865.4	22915.8	23754.1	8415.07	1273.66	915.173	912.121	897.411	904.45	16550.2	13402.8	15884.7	11555.3	3519.45	1091.72	673.819	570.796	553.863
	10569.3	11248.4	8307.31	8600.43	6286.48	2979.94	1639.02	1433.7	1184.12	1072.62	28924.3	31612	25519.4	21787.2	4677.06	1498.08	883.987	896.94	873.683	895.309	4014.81	6578.22	6924.08	7021.62	6242.34	3320.2	2335.13	1203.09	1023.64	999.105	21895.3	24515.8	24170.8	24906.9	6896.96	1286.77	886.82	895.376	890.976	901.795	17583.4	16751	16341.3	12001.1	4073.81	1159.55	668.462	576.384	558.599
	9478.45	10751.1	8220.87	8816.24	6187.63	2971.6	1615.2	1411.4	1195.68	1054.04	29114.1	29129.2	23820.2	20418.9	4884.98	1487.71	885.874	893.604	878.762	893.976	4632.47	6639.25	7121.7	7839.82	5762.78	3417.85	2344.87	1178.84	1001.88	975.022	22508.1	18549.5	23798.1	22836.1	8921.78	1344.54	896.609	900.079	894.17	883.478	15794.3	16770.1	17109	13006.7	4319.22	1178.95	681.325	573.913	559.406
	34487.4	33451.6	27977.8	30093.7	5003.9	1185.53	1223.76	607.224	555.09	563.052	30640.2	30675	28412.1	20724.2	13705.8	6119.66	1538.88	1510.41	1561.52	1503.93	11208.1	11088.2	9008.69	7971.62	1865	1302.45	723.664	631.757	618.56	614.334	21905.6	24173.2	26483	24483.5	25993.5	25086.2	22233.9	17676	588.221	561.635	25593	24718.5	20261.3	23757.9	18665.6	7398.64	2276.82	1774.8	1549.48
	31764.1	33148.8	28958.8	23258.3	5387.57	1333.21	911.556	626.622	559.917	559.23	30044.6	30185.5	28071.2	21459.4	12447.3	5753.08	1520.01	1502.36	1504.33	1517.8	10336.6	11241.3	10392.4	7436.95	1651.21	1363.29	688.918	627.992	615.628	606.945	22258.9	25639.7	27091.5	25912.5	24437	23788.6	23418	18348.8	624.017	562.913	23841.3	25315.5	25661.7	22348.6	17430.7	8072.71	2291.4	1730.71	1568.66
	31179.7	31462.5	32710.4	23100.3	5117.18	1143.41	1068.53	611.597	560.619	560.15	30553.3	31575.5	26758	19611.9	11966.9	5762.57	1513.95	1506.87	1492.14	1492.84	11064.2	10332.7	9820.99	7889.92	1690.07	1309.49	720.466	626.772	619.512	602.311	21180.1	23731.8	23477.9	24544.9	22950.2	21784.2	22803.5	17117.1	593.915	558.15	25950.1	25093.5	25987.1	19587.5	18897	7688.4	2255.73	1698.73	1543.3
	Untreated	DMSO	-9	-8.52288	-8	-7.52288	-7	-6.52288	-6	-5.52288	Untreated	DMSO	-9	-8.52288	-8	-7.52288	-7	-6.52288	-6	-5.52288	Untreated	DMSO	-9	-8.52288	-8	-7.52288	-7	-6.52288	-6	-5.52288	Untreated	DMSO	-9	-8.52288	-8	-7.52288	-7	-6.52288	-6	-5.52288	Untreated	DMSO	-9	-8.52288	-8	-7.52288	-7	-6.52288	-6
Pracinostat	34005.9	37125.5	38257.9	38484.6	38838.4	35123.2	26072.8	4491.56	1602.51	826.018	29301.3	29384.1	30625.3	30397.4	29314.9	27496.2	19810.3	11052.7	4205.34	1513.54	10553.1	12430	11567.3	12744.6	12688.8	11478.3	8655.44	992.498	794.615	555.173	27276.8	25782.2	24986.9	23273.7	25223.1	27448.5	29504.1	11239.9	887.663	551.096	22609.5	22118.3	22945.5	22498	19600.4	17330.3	11191.1	3006.49	994.863
	34338.5	36843.8	37459.3	39127.1	38450.9	34377.8	23709.7	5686.69	1409	899.221	30297.5	30133	30543.5	30375.5	31078.5	27682.4	23036.3	12401.2	5428.86	1514.63	9834.98	11069.6	9808.53	11778.6	11450.8	11417.9	8424.05	1078.32	762.071	555.319	22944.5	24593	22357.3	23527.1	25065.7	26578.9	29452.6	9854.08	899.599	546.895	22859.3	22344.1	21853.5	20765.2	21051.8	18461.1	11560.3	2962.45	904.516
	33077.3	33461.1	34565.8	36343.4	35780.8	33264.7	18060.4	3672.81	1336.27	810.457	28712.5	30014.1	29218.8	30428.6	29945.4	26115.3	23056.7	10701.4	5850.04	1536.13	9276.79	10121.7	10634.7	10284.4	10227.2	10980.8	7444.73	1120.55	740.619	551.764	24609.5	24579.5	26217.8	24800.3	24515.5	30012.8	31520.4	15828.6	939.291	546.293	22208.6	21846	22497.7	22839.8	20806.7	19356.5	11854.4	3126	933.406
	32772.3	35168.3	34223.4	32378.2	30620.7	27411.4	17132.8	2005.49	1202.27	749.813	20237.7	22024.5	20865.2	21291	23157.5	19306.6	10492.4	4140.36	2002.23	545.551	10783.9	11860.1	11685.3	10469.5	9147.51	8645.11	6793.56	1321.84	1313.31	703.221	36346.9	36788.8	36963.4	37716.6	37949.1	37844.8	35309	17234.4	3227.69	736.311	32001.4	34978.8	33238.6	36492.6	36414.8	37058.6	20654	4188.7	921.934
	27600.8	33032.2	30989.5	32497.5	29608.1	25322	13265.3	1936.72	1118.25	691.213	20228.4	20228.4	21226.7	20415.7	20545.5	18118.9	8371.08	4192.69	1797.28	544.255	10242	11205.9	9696.94	9636.17	8934.61	8416.83	7438.39	1754.48	1352.23	704.148	37060	36642.5	37673	37296.5	37849.4	38399.7	36032.4	18328	3122.86	722.698	32347.6	35952.5	33349.6	37003.3	38319.6	33743.7	20270.8	4167.26	849.431
	28916.2	33035.6	27923	29268.9	25810.3	21550.9	11243.5	1526.83	1006.94	728.425	20602.5	20729.6	20218	22536.9	21269	19205.9	8489.98	3611.3	1878.09	546.652	9955.26	10507.3	10594.6	10724.7	9142.05	8482.17	6595.14	1677.64	1403.94	746.974	36307	36783.8	36893.8	37044.4	37704.1	38261.5	35613.3	17515.3	2977.26	709.09	32023.1	32287	33178.6	34010	33508.4	28300.2	17528.9	3569.44	816.955
	13388.6	15377.8	15199.7	12029.8	12384.6	11658	10376.9	6553.43	3083.04	1858.43	7895.31	8383.12	9153.47	9028.88	8567	8112.82	5765.06	4041.71	2178.75	1455.58	9148.77	11008	10042.2	11530.9	9980.36	9808.53	6988.47	1075.93	714.147	549.512	25522.2	27209.1	28692.3	27795.8	27546.8	26602.8	21136.7	7703.36	3079.95	1526.72	18165.7	17688.8	17433.1	17736.6	17430.5	13236.8	7476.53	3147.45	1001.98
	15683.8	13149.8	13593	13448.4	15590	12328.5	12330.5	7679.41	3279.27	1939.48	8134.78	8470.67	8545.31	8650.76	8990.52	7526.1	6217.08	4166.42	2415.86	1462.85	8684.71	10956.8	10688.7	11327.2	10663.3	9922.33	6962.37	1016.72	771.85	550.247	25012.7	29085.7	29674.5	28871.2	28989.6	29160.4	22637.3	8597.77	3239.1	1571.11	18236.7	17041.5	16700.8	17732.8	16906.3	15652.3	8407.59	2848.07	952.745
	12554.2	12702.3	15822.9	11925	13243.6	12381.2	11884.3	7713.02	3100.23	1877.24	7564.99	8107.29	8149.07	8838.77	8172.04	6905.97	6043.29	3567.05	2465.53	1472.56	8180.08	8624.15	8220.75	9918.42	8727.91	7509.67	5627.63	947.475	645.255	551.133	26577.2	27290.8	25769.1	29265.3	29886.2	31069.4	20761	7678.68	3034.86	1519.56	18229.6	16365.8	17854.8	17215.6	13926.5	12820.2	8714.73	3058.96	909.21
4SC202	14833.1	13087	15575.1	16158.4	16210.3	12769.9	5270.47	1696.35	3194.23	1908.27	5729.4	6002.65	5427.93	5534.74	6260.79	5082.05	3000.91	1653.12	1207.18	665.838	11197.5	13176.8	12370.3	12646.4	12493.8	11441.8	2577.89	602.215	587.971	570.574	24003.2	23080.6	22519.8	22368.5	23566.9	23381.2	15267.4	963.974	1722.71	586.286	22728.4	22299.2	21518.3	23460.3	24594.3	23359.4	11995.8	989.443	878.881
	12903	20863.5	12930.2	21380.7	10824.2	11574.8	5787.81	1651.01	2907.74	1025.51	5700.96	5430.31	5107.19	5255.57	6084.96	4660.15	2868.24	1735.11	1118.9	661.522	11974.4	12233	12486.6	13136.3	11944.8	10584.1	2386.95	588.491	593.607	581.356	23499.6	23401	20244.8	22270.6	22562	23248.9	15474.2	1056.51	1650.22	580.244	21347.7	21176.1	22684.5	23453.6	24474.4	23016.2	10727.9	1000.19	888.126
	16859.1	16590.2	12736	12334.2	12319.9	11112.3	5117.38	1176.6	2817.23	1122.64	5567.51	5735.86	5564.61	5257.6	5965.89	4606.64	2727.14	1774.58	1137.3	662.038	9638.85	9373.24	10109.8	11131.7	10640.5	9782.24	2838.75	598.604	579.635	582.184	22772.7	21704.2	20162.6	24105.8	22338.4	22644	17076	998.433	1597.42	575.135	20997.4	21437.6	23823.5	22688.8	24541.8	23983.6	10602.3	941.444	906.533
	24797.1	28391.6	27252	26405.9	26648.9	24575.7	3345.16	670.395	999.595	802.361	19351.9	19152.7	19662.2	18230.6	17688.2	9832.51	2026.53	1017.31	707.762	570.971	5184.84	5366.79	5570.37	5445.27	6014.76	4790.76	1630.8	661.424	695.437	677.312	36305.9	36348.1	36491.5	36398.8	36715.6	36340.3	26281.4	3767.37	6362.68	921.049	13493.7	12390.1	12557.1	12357.9	13469.8	13962.5	7067.52	1475.62	1261.33
	21502.9	27803.3	24574.5	21498.4	26127.6	19724.4	3394.31	661.084	953.256	914.072	17478.2	17048.8	18216.5	18759.2	18563	9973.54	1773.25	1146.3	683.735	560.918	5291.7	5792.8	5436.93	5493.86	5906.03	4798.1	1643.67	725.788	690.527	693.073	36614.9	36918.6	36883.3	36640.5	37784.9	36703.7	28685.2	3853.36	6146.07	964.163	13159.1	13883.9	14365.6	12733.3	16218.4	13284.1	6518.23	1423.86	1265.98
	22961.1	27665.1	21504.4	24607.8	20755.5	22326.8	2416.48	677.962	838.392	756.321	11927.7	13306.1	15626.4	16304.3	13265.5	9779.59	1847.4	1096.47	671.994	568.671	5153.96	5440.84	5624.24	5532.78	5838.94	4706.64	1692.78	684.301	710.256	681.303	35820.7	36428.9	36721.4	36294.2	37502.7	37256.8	29843.2	4185.82	5991.69	868.492	13493	12027.3	13106.8	12332	16202.3	12808	6081.37	1355.91	1304.66
	13748.4	15594.9	15633.9	13195	16664.2	12699.5	6501.52	1588.55	976.586	7285.02	6999.44	8268.65	8006.75	7541.26	8706.12	6612.65	3463.69	1356.64	1003.56	754.698	13657.4	16455	16458.8	15812.3	16100.7	10854.6	2109.28	586.505	574.292	569.551	22729.7	22283.9	24522.8	23837.1	21741.1	21988.1	19783.9	1316.59	1507.58	683.128	22898.8	21885.1	20782.4	21405.1	23015.1	21686.7	14912.8	2525.95	690.385
	15340.7	12976.2	13359.6	16832	16883.7	16163.6	6572.66	1322.51	636.096	7005.06	6807.21	8134.71	8321.64	8077.91	8568.76	8817.27	3398.17	1552.15	1453.04	777.931	13031.3	16517.7	15471.7	13693.3	15525.1	11038.9	1790.21	607.225	565.979	566.362	22217.7	24720.2	23795.7	21640.4	22412.5	22779.2	19042.9	1492.89	1404.08	1428.87	21993.1	20597.3	25457.4	19696.1	21317.3	22101	13181.7	2244.88	835.164
	12371	12571.8	13392	16697.5	15073.3	15446.9	6350.2	1663.01	859.373	7771.36	6683.1	8287.31	9243.51	7062.92	8972.09	9206.92	3570.76	17481.8	1071.19	700.006	10846.3	13062.5	12932.4	12527.5	12716.4	10382.8	1518.18	578.859	574.072	567.243	23004	23699.9	20874.8	22163.3	21876.8	22443.3	18730	1399.69	1368.3	604.204	22423	23311.2	20919	20437.7	23166.7	20727.7	12614.1	1985.71	887.082
Mocetinostat	20256.9	22887.8	19673.4	23376.4	19834.2	16701	11868.7	1108.52	636.089	550.558	13279.9	18348.2	18122.4	18302.8	13681.8	6027.27	2764.44	1644.2	559.675	555.374	11566.1	12457.4	12941.2	12553	12794.2	13117.5	9295.15	983.815	596.526	560.249	23990.7	21995.5	22906.9	22290	22706.1	25060.6	17533.6	2161.95	552.773	552.821	22567.8	20881	23323.7	24769.8	27308.8	25872.3	23390	4354.68	726.462
	19838.7	18477.5	23416.4	20487.2	17209.5	15943.5	7413.05	970.863	724.278	553.194	11824.4	18301.7	16789.9	16679.4	12115.4	4619.45	2355.75	1603.66	553.425	558.191	9905.43	11926	11655.9	12217.3	12744.8	11938.6	8487.5	948.293	594.279	552.814	25114.3	24881.2	23105.5	23929.5	23670.8	24754.9	18894.5	2429.93	549.434	554.534	21706.5	21970.1	23536.6	23708.3	25248.8	26320.1	18570	3172.13	658.94
	18634.6	21920.1	20962.4	22041.8	19842.3	18581.1	10209	1323.74	619.264	554.797	12602.6	16556.3	11846.8	11409.3	7906.7	3955.61	1818.04	1225.74	554.834	558.801	10692.6	9956.18	9619.9	9430.44	9746.05	9185.35	6356	929.244	575.014	559.02	23481.2	24023.8	23510.9	24329.4	26279.6	22707.4	17530.7	2448.17	548.383	545.3	22637.7	23563.6	22855.9	24263.8	27224.8	27123.8	19401	3243.5	707.009
	9869.9	9868.72	12351.1	16499.6	10535.8	11679.6	9703.5	3237.37	1263.56	1091.31	5023.33	5033.42	4605.54	4834.93	4676.03	3624.65	2372.35	1425.54	589.444	577.255	10831.9	13637.5	16962.2	17256.5	17827.7	12782.2	6409.66	760.754	565.651	559.752	36342.1	36286.3	35923.1	36472.2	35919.7	33650.8	25795.9	9362.93	875.586	621.062	12465.2	12484.6	12461.5	13097	14013.6	16370.7	11173.5	3952.31	1069.18
	9012.59	9249.87	12971.4	14978.7	9881.49	11986	8461.77	4442.59	1898.56	1205.03	4787.83	5682.76	6648.7	5622.74	5823.77	4338.17	2974.78	1786.46	606.899	581.887	9582.63	12555.2	16189.3	16126.9	16192.4	12551.5	6369.82	735.212	549.006	559.386	36093.8	36676.3	36429.3	36843.8	37070.5	34899.7	26279.5	9215.29	921.851	629.44	12486.9	13295.4	13896.3	13680.7	16338.2	13777.6	11603.8	4306.72	1221.77
	9259.42	9787.9	14402.9	12337.2	9687.28	12559.6	9786.67	3461.67	1380.99	1016.74	4621.97	5744.78	5927.18	6006.68	5850.63	4741.29	2887.78	1700.94	603.419	575.586	9828.83	9949.36	10819.3	10548	10084.2	9456.33	4850.78	633.575	562.865	558.461	35325	36461.5	37107.7	37496.2	37062.9	35985.7	28780.8	9134.33	880.404	617.514	12972.1	13192.1	13303	13800.8	17751.8	17102.8	11201.3	4031.55	1113.31
	13498.7	12817.6	16835.9	15337.6	15390.5	11876	9307.1	2522.35	707.054	3604.03	7332.13	7027.63	6127.34	6597.9	5619.3	4037.73	2393.77	1463.91	1447.96	1452.45	4096.3	4138.75	4451.13	4683.07	3892.17	3784.14	2824.53	870.847	703.493	652.437	23436.8	21783.8	22041.3	21803.8	21415.3	18693.8	12395.8	3716.6	550.76	552.07	22121.1	22313.3	22538.5	18889.9	20171.5	19978.1	17710.4	4436.85	2433.98
	12252.4	11985.7	16492.7	13542	13194.4	16771.3	8917.85	1514.45	772.853	3766.42	7576.5	7753.33	6428.59	6711.19	7263.69	4135.33	2263.56	1455.22	1457.21	1444.91	3822.26	5089.23	5796.31	5649.42	5776.13	5001.22	3645.19	1041.53	726.129	672.692	23731	24579.2	21092	24963.7	22647.7	22172.3	15758.2	3879.86	546.071	551.603	22729.6	22264.9	18842.1	18796.5	20563.5	20949.4	173288	5061.86	2022.99
	11041.5	12857	13224.6	13260.1	13213.1	13505.5	8867.57	1818.08	712.179	3652.39	7515.99	7197.09	6530.35	6091.67	5973.79	3970.72	2333.26	1445.84	1431.16	1437.25	3811.35	5130.85	5779.4	5864.79	5743.52	5216.88	3728.67	1001.1	727.337	646.993	20822.4	24101.7	19481	23827.2	18947.2	17296.5	12227.6	4304.79	545.94	549.369	23186.8	20903.6	19181.5	20438.2	19094.4	21991	21699.3	5711.01	2576.39
RGFP966	31612.2	34206.6	36079.9	34739.4	36685.3	34291.3	34318.8	12629.3	2422.1	1230.85	30936.4	30194.9	29688.2	29544.7	31262.3	30099.2	31005.3	23880.6	17033.7	8718.57	10899.6	13630.1	15644.9	15221.5	16270.2	17454.4	16230.5	9744.16	4104.22	1604.72	22737.5	23752	24635.1	22791.8	20617	19232.6	9542.46	7244.94	2315.32	987.211	22166.5	21411.1	23247	24990.8	25981.3	23160.1	19285.8	7394.92	2583.93
	31548.5	33728	32780.8	36235	36359.3	34529	30327.7	6848.88	2160.91	1159.18	29463.2	29563	29035.1	29476.3	30755	31630.7	30493.4	22881.3	17157.6	10131.4	10364.8	12855.2	12756.3	13148.4	12935	15391.3	12888	8604.93	3595.27	1504.23	22762.1	22782.7	22214.9	22690.3	20673.9	18892.4	10107.5	8533.37	2736.93	1014.02	23075.4	23732.9	22809.8	24098.7	22899.2	23130.9	18515.1	7634.18	2633.9
	32307.5	33961.7	32768.2	32449.4	35469.6	34323.5	28624.3	6342.03	1762.21	1177.27	28436.7	29319.7	29303.2	28601	28999	30174.4	31089.5	23807.8	18591.4	9820.34	9674.68	9793.62	8937.84	9461.22	9784.13	9874.86	9457.82	6001.9	2828.1	1557.51	23339.9	23854.5	24376.3	22386.8	20872.4	19854.7	7795.41	6524.18	2464.26	1014.12	22407.6	22097.8	22459.4	23560.1	22396.4	23853.3	17981.7	6245.06	2716.54
	27184.2	30049.5	29157.8	29644.1	30188.5	31259.7	26324.1	6826.83	2035.38	1018.98	19675.2	23004.7	21989.1	26960.4	26199.7	25130	25141.6	12694.6	5563.65	3177.84	10105.7	10525.6	11073.6	10694.1	10660	10513.3	11836.5	9142.03	7566.84	3667.61	26594	27024.7	28151.9	27424	25623.1	25877.7	17998.2	11160.2	6627.8	5238.82	32389.2	30657.1	33596.4	33570.1	33762.1	32145.3	23911.2	4681.02	1778
	27700.6	30341	30320.5	30890.2	29911.7	29285.4	28803.7	7606.52	1883.52	976.974	19380.8	20888	23549.5	26897.3	24071	24430.6	23673.4	9317.17	5058.7	2938.32	9784.26	9271.93	10669.5	10632.3	10340	10265.7	11894	8596.93	7427.06	3659.02	25510.5	28131.3	28267.4	28324.6	27641.1	27571.9	17757.4	11358.4	7305.93	4712.27	33889.4	32997.4	29921.5	33153.5	34065.4	30672.7	22663.7	4202.83	1790.17
	27912.2	29279.2	31175.8	29710.1	28940.8	30513.7	23889	5903.32	1722.6	952.78	20223.7	22199.8	22043.2	22318.7	24287.2	22804.8	21905	9443.97	4421.64	2863.05	9687.11	9537.85	10441.7	10508.1	9748.22	9541.81	10809.3	9393.31	7477.06	3423.64	23944.8	27168.8	27029.6	26165.4	27650.4	27614.2	18347.1	11327.5	6003.76	4607.14	33531.5	33393.2	30842.2	33967.5	31255.9	33208.2	19264.3	3003.43	1505.07
	12282.3	13368	16242	16370.2	12675	13681.6	12516	6407.54	3622.72	1776.19	24446.2	25402.9	24073.4	24757.9	27743.7	24554.6	26204.3	12581.1	8553.2	3553.27	9591.21	10709.7	10521	9026.2	10897.1	9766.56	9109.06	5476.57	3188.72	1411.47	18673.6	19724.3	20345.9	19846.9	20837	12015.2	9393.45	4492.33	1609.28	833.452	16278	13833.9	16534.7	16195	17107.4	14213.7	8642.31	3754.98	2163.78
	13961.8	13094.8	17140.9	11535.6	15793.3	13423.2	18011.6	6869.12	3269.42	1962.89	21364.8	25297.9	27010	27886.9	25089.9	26439.6	24833.8	12660.3	8551.87	2555.61	9286.51	9206.6	9933.05	10404.4	9004.53	10571.7	8545.65	5269.18	3233.27	1293.93	18972.4	21653	19880	18970.5	18738.2	15217.3	10163.7	4450.28	1395.12	954.395	16856.3	13195.8	15801.6	15563.3	16011.5	16045.4	8971.81	3826.01	2219.91
	12243.3	12782.1	15809.7	12629.1	13592.1	15560.4	11999.9	5934.61	3232.64	1804.5	24980.5	24148.5	21952.8	24120.9	20711.6	24035.5	23855.3	9883.9	9558.94	2559.04	8577	8689.61	9234.56	9076.44	8495.59	9422.56	7884.52	4508.81	2933.45	1112.22	17013.1	17377.4	18059.9	19865.3	17929.9	11797.3	9647.62	4256.76	1541.18	850.837	16151.9	16001.4	17505.2	17133.3	17185.6	13609.8	9668.32	3739.73	1923.48
WT161	28241.9	29184.1	35395.8	34514.5	33290.4	30958	22436.4	26047.3	11124.2	1103.77	28180.1	27657	27058.3	31648	29475.9	29565.3	26764.9	16107.3	5480.52	593.585	10645.7	10947.8	11604.2	10310.7	10076.2	10881.3	10568.6	8871.55	3076.36	663.239	23973.8	24544.5	26865.1	26459.4	22494.9	25829.8	19067.7	14061.5	7059.23	1518.66	33759.8	30211.4	32306.8	34936.2	33070.1	31654.8	33779.8	33406.5	22928.2
	26475.4	30475.4	31049.9	31751.8	33340.3	25881.9	27709.1	22035.1	9572.6	751.885	26550.4	27953.7	28630.1	29029.7	29217.5	28395.9	27802.4	19261.2	5854.37	577.762	10294.8	10079.5	11364.9	10554.7	10916.7	10045.4	10653.3	7865.1	4016.52	660.373	23885.2	23957.2	26890.4	25148.3	29703	26061.3	22199.3	14019.9	7089.68	1494.73	29264.2	33015.5	30297	31780.1	33517.3	33736.1	33794.1	34486.7	25675.7
	28214.9	30387.1	31576.8	31858.8	29661.4	26916.1	22187.7	19330.6	8520.09	712.922	27227	27386.5	27879.7	28239.2	29077.9	27787.9	27032.8	20624.7	7016.33	589.636	10014.1	10333.2	11640.6	9968	9721.12	10230.1	9776.87	8974.72	3683.49	667.318	22797.2	25701.8	24394	24975.1	26550.6	25741.1	21919.7	15816.8	6812.85	1482.79	33687.5	32704.5	34983.5	33551.4	34776.3	33477.6	33846.6	34374.4	21668
	25780.6	26598.1	27498	28314.4	25407.1	22360	20709.9	12811.9	2703.19	549.849	41333.8	41387.3	40239.8	42317.2	42239.9	42255.9	39758.3	35472.8	12340.4	2019.67	13195.7	15519.4	16889.6	15239.7	13007.8	15813.2	16262.2	12959.7	5580.64	2270.91	38690.1	39298.6	41699.6	41909.3	36033.3	39909.6	29345.8	21353.9	12524	2953.3	12481.1	13432	11573.6	13294.2	13209.3	15368.1	11650.3	12510.4	5017.73
	25230.6	26004	24645.7	26856.3	23432.3	21525.2	19175.3	12872.3	2690.39	552.078	41044	41494.1	41535.3	41783.1	42084.7	41891.8	41698.1	37358.8	13569.7	1923.23	13156.8	15464.5	16392.3	15170.4	16081.2	13230.5	16234	11138.7	7280.62	2252.14	39418.2	38812.2	41858.2	40590	43532.2	41069.8	34876.2	21087.5	12885.5	2919.38	12749.8	12267.8	13416.4	12816.5	13157.5	15310.8	13564.6	12204.6	4846.23
	25439.4	24896	25826.5	24388.3	21195	17611	16432	10221.9	2140.34	549.161	40875.9	41355.1	41611.1	41874.2	41940.5	41682	41613.7	37889.6	16545.1	1951.64	12772.5	15343	17256.8	13541.4	13439	13591	13547.3	12774.9	6747.15	2097.5	38893.2	41389.2	40344.3	40830.8	41884.9	41175.6	35562	21876.6	12474.2	2880.44	13747.5	12304.3	13599	12721.7	13133.6	12445.2	16000.7	11980.4	4861.85
	11454.8	11854	17306.7	12174	11903.8	10892.4	12911.9	6651.79	4429.84	898.458	21892	24994.9	24638	25980.5	22952.9	25623.6	24021.3	17773.3	2001.66	556.955	8531.39	8335.45	9692.95	9793.39	9881.81	10074	10127.8	7247.76	2951.33	553.566	19302.6	19840.8	19016.1	20165.3	17881.6	19014.7	20880.2	16713.3	6116.81	562.634	8739.29	8124.83	7885.51	7991.65	8129.95	8177.77	7939.34	8099.84	3358.6
	10963.4	12034.9	11220.2	13328.5	13472.1	12140.5	11002	7665.73	4003.01	754.977	21676.3	23342.1	24069.3	25613.9	24499.2	23643.2	24126	16942.6	2904.07	561.324	8476.68	7772.87	10020.3	10398.7	10320.7	9504.45	8727.49	7167.49	2856.97	556.88	20108.4	17393.5	18100.7	18957.1	17807.9	20226.3	19917.7	16174.5	6512.24	556.546	10119.5	8374.42	10760.2	10179.2	10950.3	11368.9	10156	10931.1	5852.83
	10252.7	10809.9	12491.4	12181.5	15774.6	11821.3	10252.7	7542.32	3815.35	1058.11	21705.9	21886.9	23221.9	22576.2	23090.2	22867.5	21482.8	17865.6	3424.41	558.317	8489.41	8604.65	9776.11	10146.6	9038.32	8201.15	9315.78	7025.53	3144.91	550.853	13823.4	16090.3	15939	19398.8	17775.9	16779.3	17389	13342.6	4806.3	555.67	8657	9366.27	9115.85	9377.01	11454.7	9970.95	10199	9548.08	6323.47
	Untreated	DMSO	-10	-9	-8.52288	-8	-7.52288	-7	-6.52288	-6	Untreated	DMSO	-10	-9	-8.52288	-8	-7.52288	-7	-6.52288	-6	Untreated	DMSO	-10	-9	-8.52288	-8	-7.52288	-7	-6.52288	-6	Untreated	DMSO	-10	-9	-8.52288	-8	-7.52288	-7	-6.52288	-6	Untreated	DMSO	-10	-9	-8.52288	-8	-7.52288	-7	-6.52288
Panobinostat	BT89										BT189										BT248										BT94										HFA
	15821.3	17901.6	16335	9855.69	2357.11	1869.79	621.204	597.02	597.481	599.841	26076.6	28462.2	28175.5	13235.7	945.189	663.919	556.923	561.763	554.233	551.494	27496	28085.9	27030.5	17572.8	7971.96	2413.23	737.304	560.275	557.36	566.668	16388.8	17746.5	13331.3	12508.2	4498.88	1536.48	959.409	947.338	951.486	946.701	8060.68	7010.47	7476.34	7830.8	7718.06	5959.71	6011.59	1684.73	851.416
	16079.3	19190.7	16556.3	9793.19	2100.85	1772.49	608.551	600.858	593.502	595.749	23236.8	31944.3	27871.5	12043	881.07	629.396	544.896	550.88	545.046	560.975	27495.7	26986.2	26199.9	20491.8	6676.25	2340.78	723.599	561.328	563.228	557.033	16858.7	18288.3	15600.2	12221.4	5778.69	1568.05	952.29	944.073	948.049	945.037	6295.48	7826.21	9326.87	9381.2	9187.49	7019.6	7491.63	1529.42	804.868
	16095.2	17444.2	16379.9	9788.39	2153.17	1854.14	602.956	592.955	584.432	595.227	26810	27959.7	27106	11388.1	852.409	625.36	559.011	556.492	559.916	551.341	27756.3	28097.5	23930.9	18025.8	6234.6	2234.7	722.281	558.402	554.938	554.172	16487.1	18219.1	12799.8	11767.3	5369.39	1458.38	959.18	941.933	944.034	947.984	7226.43	7125.71	8313.1	8325.52	10029.1	6812.57	6282.63	1709.1	753.822
	3825.76	4681.15	4246.63	3008.32	870.038	870.474	547.443	535.314	537.618	542.634	17099.3	17915.4	16083.1	12118	12140.1	4627.89	2737.35	1601.53	538.781	547.395	9184.55	8346.52	6977.74	5841.56	4247.5	2357.76	1197.38	601.374	567.306	564.404	5084.77	5526.4	4493.15	4716.63	2053.75	1113.56	920.745	900.196	908.658	894.982	9024.14	6811.93	6804.51	7920.7	8952.88	8143.42	5967.59	562.082	551.307
	4140.56	5100.17	4815.18	2711.95	878.611	846.26	541.066	537.195	542.142	546.788	13657	13715.3	12836.4	12736.3	11005.9	4119.3	2889.31	1573.67	545.353	543.214	8847.76	8833.9	6918.4	5766.94	3969.93	2328.22	1269.24	603.143	564.074	566.052	5778.94	5523.84	4384.39	3702.69	2152.38	1062.17	898.222	894.674	898.012	904.721	7701.34	9906.43	6675.21	8370.62	7884.32	7299.71	5435.9	580.17	546.298
	3716.09	4234.12	4455.93	2596.46	884.306	830.333	544.834	535.138	535.564	536.443	15729.3	16337.8	13707.3	12403.8	11516.6	4202.3	2734.86	1573.17	527.223	532.71	8898.64	8095.67	6596.38	5946.63	4043.97	2273.44	1213	617.164	565.427	559.23	5474.93	5717.66	4447.95	4023.66	2217.35	1057.54	901.475	899.56	897.284	893.206	9435.23	10672.7	7688.12	7521.5	9343.89	7816.49	4980.35	563.954	552.066
	13387.5	17703.7	15953.2	17927.6	10796.1	1971.03	1558.01	1452.56	1446.74	1473.46	28906.8	29344.7	31641.4	33192.3	34959.1	10876.6	2404.63	1426.35	1416.83	1456.71	25381.9	19305	20239	17180.7	15769.2	6756.06	3086.71	1491.39	1428.58	1427.09	24114.3	26262.4	21154.6	17300	6066.59	1318.16	557.731	552.503	546.753	555.117	23244	21922.8	16957.7	15686.2	15706.5	9766.42	4650.83	1585.29	1502.14
	13011.7	18147.6	18284.9	13628.1	10938.1	2084.73	1529.89	1451.17	1445.77	1460.21	28803.2	30915.2	32219.9	32779.1	32548.6	9873.39	2414.35	1429.61	1416.02	1434.38	25888.6	19139.7	18621	19099.9	12562.7	5505.29	3001.67	1484.54	1410.18	1419.42	23284.7	23790.8	20467.5	16521	5284.41	1356.9	549.127	549.015	546.77	554.843	20558.9	20815.6	15914.5	14422.6	14260.7	9735.04	5033.26	1624.47	1499.06
	13770.8	18839.5	15671.7	13918.2	10768.8	1999.35	1590.71	1443.54	1443.08	1454.7	30362.1	30482.1	33293.8	30766.2	32309.3	9481.04	2443.74	1433.32	1417.27	1425.57	25665.4	20790.2	17510.1	17704.1	12648.7	5380.94	3149.55	1477.86	1414.2	1413.57	20331.9	22745.4	18118.7	12583.1	5310.29	1433.69	545.775	553.134	546.161	556.352	22555.3	20204.9	14237.6	15063.6	12772.9	8615.79	6477.27	1651.56	1482.58
Pracinostat	Untreated	DMSO	-9	-8.52288	-8	-7.52288	-7	-6.52288	-6	-5.52288	Untreated	DMSO	-9	-8.52288	-8	-7.52288	-7	-6.52288	-6	-5.52288	Untreated	DMSO	-9	-8.52288	-8	-7.52288	-7	-6.52288	-6	-5.52288	Untreated	DMSO	-9	-8.52288	-8	-7.52288	-7	-6.52288	-6	-5.52288	Untreated	DMSO	-9	-8.52288	-8	-7.52288	-7	-6.52288	-6
	14537.8	15739.1	15185.9	15544.3	15486.9	10639	3466.04	633.166	645.188	579.509	25092.1	29209.4	29905.3	29778.1	25361.3	26727.3	4464.23	865.078	637.798	572.018	34376.3	30951.1	33027.5	32292.8	32394.6	34624.9	27712	9623	2196.87	558.461	19808.6	20923.9	18132.9	18527.6	16665.7	18454	18561.5	5334.24	598.424	567.573	6567.59	8389.29	9032.56	7321.52	8042.76	8854.63	10233.4	8283.93	6333.25
	11891	15177.5	11515.9	14781.2	12686.8	10612.3	3717.48	622.268	652.911	587.122	29283.8	29412.1	27738.6	30227.4	27402.1	23598.6	4618.44	956.178	630.116	578.984	32403.1	32919.1	32633.5	32555.1	32898.4	33139.8	29629.9	12700	2123.08	559.817	18636.9	18897.9	19372.1	18554	19251.6	17499.4	18941.4	4708.66	579.481	561.945	6375.08	8100.93	7615.74	7919.88	6339.5	7922.98	8340.94	7464.05	6142.56
	12667.8	12929.5	12577.2	15543.6	12323.4	11242.1	3013.36	635.858	654.815	593.612	20254.4	28470.5	27274.4	27002.4	26974.1	25611.6	4851.41	798.538	607.706	568.494	33104.7	33525.7	32775.5	33534.4	34935.4	33443.6	25391.5	11933	2489.58	548.795	18337.7	20051.6	18629.5	18435	19903.6	18276.2	18568.1	5204.68	585.479	568.48	7912.34	8131.16	6862.58	7491.19	8263.48	6701.12	6953.87	8769.01	5510.32
	3998.26	3819.09	4008.49	3891.75	4018.66	3673.38	1970.17	878.936	923.155	560.164	10124.8	9682.23	10733.9	9560.02	10175.5	7779.83	3236.63	1282.57	803.086	566.747	40947.3	40619.5	40294	40757.3	41090.2	40386.1	39484.8	32340.2	18558.1	1914.16	40999.5	41935.7	41186.1	39847.7	41509.2	40254.4	31924	27665	16124.4	2153.82	10092.1	12710.2	7901.1	12707.2	8547.72	7939.57	9883.75	10138.4	4411.67
	4099.82	3906.11	3726.54	3814.14	3763.4	3341.62	2002.4	873.378	884.828	553.881	9043.76	8977.43	9680.34	9703.7	10322.3	7988.25	3237.22	1202.81	767.657	567.536	40573.4	40431.7	40670.6	40630.6	39982.8	40042.2	38631.7	31571.9	17085.3	1255.71	40417.9	41748.1	41274.5	41383.7	40907.7	39223.2	33802	26587	13657.2	2167.96	10725.1	12827.8	7567.29	12063.2	8011.71	6778.73	9750.44	8572.73	4398.92
	3959.45	4029.52	3837.59	3975.9	3536.52	3259.14	2004.21	837.645	875.229	530.988	9442.29	10236.9	9864.1	10380.9	9972.33	7295.19	3706.38	1282.95	754.021	561.087	40359.5	39440.4	40226.1	39921	39615.7	39475.3	38340.2	31974.7	16760.7	1763.05	41267.3	41605.6	41725.5	41263.9	40758.5	38659.9	32732.9	25997.4	13097.8	2132.06	7636.18	9320.65	7266.21	11597.5	10373.9	10299.2	8543.54	9642.85	4312.01
	16849.7	16342.5	15359.1	13318.2	12135.8	11737.6	7970.29	1919.25	2715.36	612.498	25016.6	30842.5	30425.4	30433.1	30560.2	24116.3	4367.14	770.469	611.869	556.153	26429.3	33756.6	35386.2	33835.8	35622.3	33191.5	27893.4	8693.32	1482.89	561.636	23098.3	27628.1	27578.1	24712.3	26348.3	22027.4	18361.4	6359.76	2063.83	558.082	13567.5	9937.49	14966.6	12748.2	12083.7	12546.1	13795	15451.2	7493.35
	17126.2	18710.5	20273	16140.8	14838.2	12635	7950.31	2068.43	2785.86	604.65	28455.4	27028.7	28120.9	30222.7	27082.2	22573.9	3242.42	807.763	573.752	554.805	26248.6	33585.4	33409.3	34559	34504.3	33831.7	24497.5	9497.5	1826.85	557.389	22022.4	27560.5	27322.2	23867.4	24925.7	22074.2	18115.2	6453.38	1946.33	556.859	11597.5	13662.9	13611.9	11210.1	11413.7	12049.2	12525.9	13135.9	6510.85
	16085.3	16632.4	16271.3	12743	12977.5	12431.7	7483.44	2149.3	2742.52	610.695	27608.9	26947.5	28180.8	28128.2	27805.5	19210.2	3298.42	819.361	574.75	554.784	26528.5	30467.7	31868.7	30683.8	31075.3	29220.1	20232.9	6137.37	1239.56	560.331	18797.6	19771.7	18508.5	19608.1	19337.3	17167.7	14931.9	5642.76	1704.77	556.867	12976.2	12866.8	13145.7	11478.5	12621.2	15164.9	15034.2	13998.9	7171.81
4SC202	11555.4	10637.2	11501.3	12553.3	11297.9	10757.9	1379.67	585.583	640.545	583.511	21996.1	18437	19923	17369.8	21312.8	26047.9	9870.17	768.421	584.056	571.476	32833.4	31230.4	30428.4	33063.1	29927.1	28764.8	15929.1	4201.26	705.047	552.779	17615.5	18455.6	17941.3	17859.5	15489.9	12078.5	5868.29	2260.45	1590.15	819.011	8289.34	7917.76	6817.89	7413.9	6603.57	6318.42	4816.7	4839.98	5427.92
	10763.6	10991	9638.47	11725.6	11839.5	9876.75	1256.28	591.186	633.538	596.005	19890	18545.2	20780.2	21078.3	29462.2	28614.8	8388.25	734.634	578.256	569.429	29918.3	31936	30683.8	32024.3	30218.2	26788.3	15661.1	4156.57	713.041	557.247	15437.7	17837.8	15319.3	17644.4	17240.4	12470.7	6048.35	2144.99	1599.98	845.999	7245.73	10643.6	12102.1	10206.2	10627.2	8241.45	6015.3	7456.55	6669.73
	11026.2	14561.1	12574	10936.2	12889	9569.58	1090.35	595.355	666.751	583.741	16866.8	22140.1	18077.5	17885	16873.9	19474.2	5147.65	700.982	582.211	566.346	31850.6	32242.2	31369.2	29867.5	29417.5	26806.5	15237.3	3524.16	712.484	549.917	14314.6	14720.3	15956.6	15024.5	17175.8	11294.7	5403.31	1717.73	1253.88	734.468	6198.8	12966.5	10211.1	9888.06	10962.5	5133.75	8066.48	6841.39	7694.06
	3681.63	3830.66	3601.12	3739.28	3371.3	3403.45	1089.12	582.309	754.091	562.696	9551.06	9044.83	10073	9370.58	9887.25	8894.67	3197.27	927.718	666.285	560.377	39340.6	40204.5	40203.4	40003.4	40273.6	39846.3	32883.6	17013.1	3041.04	1022.69	10940.1	10476.5	9358.46	10539.7	9806.67	9296.37	6675.24	2733.05	2306.34	878.172	6596.12	7312.84	7621.85	6264.31	5563.27	3792.64	3245.35	3921.2	5757.08
	3795.3	3778.11	3764.87	3793.93	3997.08	3242.18	1179.17	643.604	771.49	555.598	9177.7	8824.26	9013.57	9572.52	9181.51	8811.81	3472.47	908.379	657.265	563.293	39466	40064.5	40228.7	40025	40673.5	40260.2	34604.9	16356.8	3672.87	1064.15	10013.6	10753.4	10437.3	9686.61	10550.7	10544	7764.52	2924.54	2386.9	903.295	7541.41	11203.5	8363.55	6714.79	7997.51	5021.05	2858.74	4481.57	6119.26
	3565.51	3413.56	3724.97	3642.44	3874.5	3058.83	1166.62	606.877	759.609	525.107	9436.73	8371.81	12570.6	12201.7	11950.5	11839	5866.45	1110.02	667.4	561.482	39546.1	39894.2	39667.1	40282.9	39691.6	39540.3	33102.9	15920	2976.04	905.275	10431	11151.2	13239.1	16061.2	13536	12264.4	8880.76	3264.38	2272.11	1045.55	8086	7895.52	7510.35	9487.69	5903.05	4117.58	3292.26	4110.73	4808.31
	11924.1	11810.5	15343.3	15761.3	13421.3	11797.9	1924.45	882.235	695.611	604.64	24025.6	30071.6	23505.3	21114.5	23387.3	23177.8	5682.24	831.3	591.012	556.896	24544	27722.1	26748.5	26924.5	26196.9	23849.9	11327.3	3551.48	860.531	582.981	24178.2	25296.3	25002.6	26281.7	25307.3	20410.1	12054.4	3022.28	2210.74	751.107	15643.6	13392.8	16363.2	13182.5	12875.7	11911.8	10097.4	7787.56	9141.4
	11476.3	11295.6	13108.8	12657	12489.1	11097.7	2111.87	873.471	665.655	559.858	18655.3	25931.5	26147.5	22647	25232.6	23921	6199.41	783.316	578.472	553.5	23783.9	27518.2	27010.7	25655.1	26049.1	22503	10439.1	4118.69	780.882	584.406	23256.2	23364.6	22355.3	23503.5	23562.9	20744.2	10817.1	2757.51	2142.03	824.703	13945.4	13041.7	16228.4	13326.4	12013.6	12008.7	8457.29	8662.59	10718.7
	9540.36	9336.75	11758.1	12153.3	11412.7	10785.8	1967.82	859.16	693.913	563.357	18221	19078.9	17468.9	20594.9	24103.2	19652.8	4792.21	734.226	566.691	560.583	21913	23686.1	22282.8	23682.3	21876.2	19567.9	8350.72	2962.09	722.357	563.134	19288	20813.4	21038.9	21148.5	20824.3	17532.4	10494	2777.97	2067.06	803.963	13699.7	14096.4	13995.5	13450.7	12720.5	11474	8076.67	8297.69	8968.18
Mocetinostat	10502.1	11315.7	15173.6	12378.7	11796.6	7476.61	3490.22	909.591	589.556	585.905	20507.6	28386.9	28801.1	23271.1	25703.5	27288	16304.8	973.825	567.016	577.756	32318.9	34623.6	33315.6	32129.7	29316.5	26791.4	18027.9	4424.58	566.999	551.473	18367.5	18744.3	17591.3	18768.4	11875.9	9558.02	6432.38	3477.38	564.605	562.508	7495.22	7422.54	7239.05	6786.32	6138.35	5263.36	5220.78	7360.73	2769.21
	10341.8	10801.3	11612	10959.6	10819.9	8625.26	3453.95	872.846	580.604	574.56	21872.5	26808.7	19169.2	25946.5	25736.3	27601.5	12786.4	1072.67	563.665	573.478	33073.2	33479.1	33275.2	32112.6	28748.6	27631.8	16103.7	4172.88	560.738	551.447	17838.6	18373.6	17548.8	16654.8	12329.8	9357.94	6316.01	3432.57	568.139	554.251	6271.44	10537.8	11528.2	9716.12	8961.95	8511.44	8523.29	7232.96	2339.11
	11157.2	10958.6	11898.1	12014.9	10428.5	8113.76	3229.73	971.91	584.413	568.607	17698.7	18696.5	21176.5	18646	19383.9	18949.2	9523.65	818.796	569.342	574.331	31609.3	32878.6	33260.5	31734.7	27208.3	24468.9	15911.2	4224.71	555.765	544.717	16251.3	17100.6	15200.7	14980.2	11332.5	8400.94	6348.99	3362.03	561.642	569.65	6887.69	10977.9	10169.5	9554.47	9185.42	9492.83	9188.68	9162.14	2912.21
	3503.15	3699.73	4101.57	3890.24	3712.19	2838.51	1894.53	985.86	593.436	433.657	9433.63	9464.24	8436.65	8778.8	9918.63	9500.07	5852.47	1602.57	566.581	568.697	40058.8	38997.4	40055.5	40082	40497.7	39340.5	37493.1	22030.9	3055.16	662.737	23116.4	24457.6	25163	25280.4	19034.9	16323.5	11206.7	8465.28	565.735	557.059	10544.9	7874.31	6739.15	6201.32	6080.07	5343.42	3948.69	3581.79	582.913
	3667.11	4283.51	4056.68	4857.78	4102.84	3466.15	2221.97	1118.17	593.113	519.565	8818.42	8460.16	8111.21	8837.42	8640.37	8289.82	6497.14	1562.65	570.357	558.019	39637.3	39899.8	40387.7	40444.5	40573.5	39403.4	38231	22853.9	3172.36	658.995	21716.2	23535.5	22731.2	22893.2	17749	12675.7	10723.7	7546	563.243	552.694	7477.36	7298.48	7511.86	7420.52	5305.98	4831.11	3707.32	4300.45	557.233
	3538.72	4020.88	5916.48	5271.12	4228.28	4111.68	2393.8	1182.58	583.886	519.946	8312.77	9114.58	11687.6	12704.7	10460.9	11327.4	7623.65	1921.54	576.905	561.773	39709.6	39676.3	39667	40078.1	40337.3	38950.8	36846.7	23069.2	3131.19	644.908	17685.5	17783.6	18225.3	18026.3	13504.6	11131	8606.04	5450.4	567.108	548.121	6724.67	6159	7708.32	6116.51	4159.51	3625.32	3457.97	4492.07	565.407
	12533.5	11339.2	15944.5	12876.8	11723.6	10125.8	4124.09	2116.08	554.851	557.343	19585.6	27195.3	24581.9	23573.1	27149.3	23393.4	11762.1	1376.58	566.137	562.078	22891.1	27134.9	27656.2	26489.4	25277.7	21500.4	15419.5	5618.44	647.929	558.251	11359.8	11669.6	11361.4	10533	10803	9420.69	7130.4	5357.62	878.929	584.431	11213.1	13034.1	12556.3	11180.9	10351	10546.9	9466.29	7314.42	1740.21
	11390.8	11554.5	10238	11351.4	11580	8650.21	3991.8	2067.87	549.557	555.165	17224.5	22302.7	23151.3	26654.9	24342.7	22984.3	10364.1	1493.61	552.85	567.562	21481.5	25191.2	23450.7	24902.1	23592.5	21746.7	11933	5276.12	600.98	559.252	10619.6	10789.4	10601.4	10924.7	10444.4	9449.67	7598.03	5291.26	866.858	581.666	11875.1	13608.6	13199.4	12958.3	10868.2	10202	10800.7	8159.24	1462.58
	9206.94	8669.34	9571.93	10762.8	9741.83	7056.13	3678.6	1736	552.942	550.129	17789	19605	17874.8	20703.3	18235.9	17929.5	7291.62	1364.65	565.293	560.74	22051.4	20661.5	21375.3	20792.4	19272.6	16699.5	8803.77	3312.61	607.043	561.995	10252.8	11191.4	17841.6	17545.8	16154.9	15530.3	10389.3	7135.59	866.312	587.656	13909	13134.7	12429.5	12285.2	11948.5	12201.4	11611.6	7267.5	1500.72
RGFP966	10020.3	11689.1	12605.2	11476.9	12311.4	10809.3	894.671	603.44	594.078	601.949	28335.3	30682.5	28937	24847.8	26592.6	30401.1	26791.3	20156.5	3673.25	994.515	31961.4	30733.1	31638.9	33033.8	32003.1	35157.6	17202.7	7611.68	4780.15	5095.26	15055	19036.3	18846	19809.9	20831.6	18167.4	8295.24	5551.32	3289.86	1767.37	6308.35	7508.32	8505.17	7531.45	8278.5	6909.33	6435.71	7006.05	7897.41
	9490.65	12901.5	14999.8	12436	11444.9	9992.34	842.741	547.178	591.013	600.345	24858.8	27369.9	28968.5	28084.2	26307.2	25374	25851.8	12066.5	3831.38	973.848	33110.1	33474.3	31226.3	32575.8	30293.7	27663	17859.8	7772.41	4847.32	5332.33	12412.9	19175.3	16485.4	16144.8	17908.3	17755.8	8879.67	5086.93	3068.94	1713.01	7384.85	9374.72	8423.48	8991.53	10578.5	9312.9	9110.35	9859.78	6144.75
	10284.2	10269.6	9438.62	10819.1	8291.03	8284.09	808.778	602.091	595.758	600.218	23009.3	27167	23056.5	23897.8	26994.9	22884	27485.9	12052	3187.49	1032.4	31543.6	31219.6	31320.1	29824.1	29142.4	28963.6	17745.2	7436.4	5066.57	5259.23	11543.2	11393.2	12120.5	11152.2	12032.1	10661.9	6294.57	3669.69	2198.58	1418.03	6840.73	9986.06	10485.3	11216.2	10560.9	10140.3	8289.45	9611.92	8518.9
	3677.65	3592.89	3346.4	3566.45	3674.55	3342.05	1273.63	670.885	612.562	583.313	10242.5	9810.82	9600.99	8817.15	9318.11	10185.1	9719.8	6615.15	3904.39	1534.18	39951	40634.7	40936.6	39989.1	40439.2	40522.5	39609.4	37216.6	32172.3	27345.6	19730.4	21945.8	24078.2	23683.7	23159.3	22150.1	15297.3	8806.08	5545.27	2135.62	6458.33	8072.05	5766.73	7196.92	7810.29	7059.29	6456.91	5168.48	4921.96
	3555.72	4122.7	4112.41	4169.46	4119.02	4180.59	1516.98	711.934	610.305	595.399	9857.56	10246.4	11394.4	10328.6	10696.7	11124.7	11616.4	8309.8	3853.63	1482.81	40539.8	40788.3	40647.3	40839.7	40738.3	40950.8	39822.9	37880.8	33840	26716.1	20206.4	20992.6	24193.9	23202.3	22360.2	19393.3	13394	8113.15	5250.31	2069.35	6317.99	7057.1	6835.46	7370.09	5790.1	8678.19	6640.37	6092.1	5283.74
	3670.04	4720.86	4550.57	4482.96	4854.38	4159.15	1504.2	714.799	598.675	566.802	8767.94	9979.7	11329.4	10643.8	12074	12105.2	12554.5	9078.92	4013.47	1513.18	39631.5	40086.1	39802.6	40241.5	40927.3	40115.9	39911.8	37038.6	33355.7	28944.1	17042.6	18520.3	20082.3	20596	20427.9	19584	11713.5	6833.12	4230.71	1871.66	4279.01	4488.96	4935.01	4785.73	4493.23	4611.77	3897.28	3466.7	3381.06
	16980	16926.8	15351.4	16274.8	16267.8	11955.4	4920.62	1558.45	1322.28	1293.07	25137.3	27641.7	27150.4	28387.1	30073.4	29311	30282.6	15855.7	5072.45	1185.28	28357	29208	28853.8	30271.3	27781.6	22578.4	12492	7494.28	6110.34	2076.72	8926.92	10282.9	9597.69	9665.94	8869.69	9689.02	9282.56	7456.59	4626.52	2272.28	10105.4	12987.3	14142.9	13188.6	13913	12219.9	12590.9	15416.9	15777.5
	17063.9	18127.1	17680.7	15709.7	16316.1	11865.6	4887.77	1690.02	1469.74	1132.04	24371.9	28274	27649.1	24988.3	29193.7	29649.9	28007.9	16379.1	4167.17	1285.87	24979.9	28733.2	27894.2	28858.9	26764.2	21769.4	11690.9	7904.9	5643.01	2230.98	9300.7	11826.3	12335.9	13004.9	12638.9	13744.3	12535.9	8135.9	5327.37	2600.17	10846	15854.6	16561.1	16106.7	17382.5	17049.9	17267.5	16831.5	17544.5
	16647	18209.3	15489.2	17056.8	16838.8	11465	6054.21	1660.46	1343.23	1222.51	24387.8	24891.2	23984.4	22720.9	28130	27252	28948	12368.5	4291.46	1142.07	25548.3	28677.7	26205.7	26133.5	25237.9	15946.2	10282.8	6473.99	4490.24	2282.34	10876.9	11491.8	11439.5	11980	11838.1	12347.2	10861.3	7746.32	4775.81	2561.97	13076.2	16211.4	16929.1	17514.6	19597.3	16374.1	13225.3	17908.2	17025.6
WT161	18952.1	18137.8	20560.3	19573.2	19925.7	19947.8	19581.2	11573.2	2784.54	590.795	25785.8	26389	29561.6	27533.4	28570.2	29027.5	30743.6	21756.5	1804.04	550.769	29208.9	28407.2	30363.6	30875.7	29811.6	26906.1	27837.1	25722.8	13430.1	601.101	40242.5	41240.4	41518.8	40859.5	40710.1	39814.3	39716.1	33819	19985	2153.78	7055.4	8335.86	6824.38	9675.2	8145.11	6678.1	7134.49	6524.45	6028.3
	19013.1	17767.3	19206.4	20613.8	19832	20178.9	18796.1	11918.7	2849.27	589.417	23703.6	26919.7	27444.1	27824.6	25920.6	27762.9	28181	20342.8	1371.37	551.663	26445	29163.8	25848.6	26846.8	25245.2	23997.2	23416	23466	9490.87	596.452	39707.9	40941.1	41100.2	40950	40396.9	40526.3	41120	34749.9	30330.9	2092.3	6980.89	7277.11	11653.2	12354.1	10325.9	8114.74	9929.05	9971.68	4902.83
	18695.4	18751.9	20306.3	20378.6	19629.7	18885.3	19676.4	11886.1	2536.64	587.188	26018.9	23325.9	24394.3	24385.1	22760	24262.7	24952.8	19563.3	1327.65	549.572	27912	27619.1	26263.5	28124.7	25548.7	26054.3	24418.3	23210.8	11147.7	585.192	40795.8	41651	41098.8	40881.4	40775.8	41329.9	40580.9	35074.8	23074.1	2112.72	6983.64	9462.3	11534.7	12430.3	9983.12	8282.3	8417.61	7926.58	6074.29
	28905.4	29805.1	30146.6	29742.9	29846.4	30563.2	29953.5	25013.3	8190.98	2148.77	8842.09	8725.57	10132	9105.11	9986.57	8779.1	8549.7	6349.34	1459.18	562.353	8891.98	8516.41	9417.17	9104.06	9417.68	8551.44	8947.8	7604.31	3481.58	577.77	23681.4	21381.3	21976.4	21964.7	22883.5	22861.6	19857	12606.5	7965.23	557.463	39051.3	8219.42	8589.69	7647.88	8286.56	7979.91	6342.82	4990.82	4311.83
	28598.1	29156.6	29991.6	30715	30170.2	30700.8	30147.1	25570.3	8344.15	2113.76	9132.92	8606.14	8597.02	8314.05	8911.86	8560.96	9174.83	6363.96	1565.33	554.551	8435.28	8445.77	9109.03	8013.07	9544	9474.57	9575.6	7959.53	3839.28	594.57	24400.4	20543.8	20962.5	20568.4	24746.6	19186.4	17177.8	12568.7	5853.56	552.199	39107.6	39758.2	9292.89	6943.45	5698.08	6264.07	5198.56	4492.09	4216.72
	29176	30369.6	30418	30933.2	30803.9	29851	31052.1	25436.2	7244.3	2095.28	8814.09	8453.81	7435.68	8887.24	9293.4	9627.69	9320.77	6192.49	1481.76	553.034	8967.79	8566.84	9848.11	10130.1	10195.2	9835.67	9570.79	7607.59	3583.76	554.038	21793	19975.5	19849.2	19118.3	19575.8	21270.4	15181	12194.6	6267.27	550.701	39111.4	39316.3	4909.21	6432.41	3880.51	4294.03	3846.92	3923.86	3181.68
	11956.7	17858	19863.1	20039.4	19198.3	16510	18009.9	11809.7	1837.87	541.728	9256.89	7914.43	7797.63	7697.23	7816.84	8036.33	7934.16	7518.89	1388.83	501.098	13869.1	14145.3	16047.6	12564.6	12502.2	13723.2	14060.5	13390.1	8737.34	636.539	23069.1	24218.2	23555.4	25485.3	22353.1	17137.3	13237.7	9001.7	3016.44	552.659	11277.8	10669.3	10789.5	10425.4	9501.43	11604.7	12258.1	10836.2	11686.4
	13154	17830.1	20649.8	16560.7	18673.5	13678.5	13701.6	9680.84	1428.96	549.457	8069.07	7787.21	8169.38	8370.56	7344.9	7948.88	10138.4	8069.78	1754.61	640.156	16753.8	16543.1	16600.8	16468.6	15730.4	13141.5	15891.4	13542.3	8142.61	670.854	21329	20957.7	21813.4	21420	21470.3	15713.1	10084.5	9314.79	2679.28	555.259	11108.2	9091.79	9801.71	9086.75	11593.3	11069	11524.3	10561	12341.6
	12445.8	12229.5	12788.7	13493.2	12833.9	12581	12906	9414.61	1450.48	552.257	7594.66	8523.92	8528.06	8305.45	7937.36	8138.11	7856.76	9647.12	1460.87	638.852	15840.6	17101.5	17827.6	13752.6	17740.7	16823.7	17012.6	17157.2	8936.95	638.628	19137.5	17838.2	18061.5	19570.6	18052	11394.9	9965.38	7313.72	2583.51	550.57	10906.9	9978.79	11818.8	10595.3	10760	10369.9	9873.35	10684.5	9762.33
[truncated: 1 more columns]

## Sheet: FigureSupp2
Fig 2a, b	BT67
		DMSO	50pM romidepsin	100pM romidepsin
	Annexin V+/7AAD-	2.6	14.5	12.6
		2.9	4.8	21.96
		3.2	6.2	17.78
		DMSO	50pM romidepsin	100pM romidepsin
	Annexin V+/7AAD+	1	3	2
		2	4.2	6.3
		1.1	3.1
Fig 2c, d		DMSO	50pM romidepsin			DMSO	50pM romidepsin			DMSO	50pM romidepsin
	G0/G1	68.1664	73.232		G2/M	15.4141	19.2469		S	14.7024	7.08681
		72.8751	50.2318			9.39838	20.8252			13.9547	6.4915
		72.7988				8.56783	21.3628			13.4871	6.6259

[truncated: 18 more sheets: FigureSupp3, FigureSupp4, FigureSupp5, FigureSupp6, FigureSupp7, FigureSupp8, FigureSupp9, FigureSupp10, FigureSupp11, FigureSupp12, FigureSupp13, FigureSupp14, FigureSupp16, FigureSupp17, FigureSupp18, FigureSupp19, FigureSupp20, FigureSupp21]
